# Supplementary material for: Expanded detection and impact of BAP1 alterations in cancer
Source: NAR Cancer. 2024 Nov 15;6(4):zcae045. doi: 10.1093/narcan/zcae045 (PMC11567159; doi:10.1093/narcan/zcae045)
Supplement: zcae045_Supplemental_Files [file zcae045_supplemental_files.zip]

Archive with 6 entries (6 files):
- supplemental_figures_merged.pdf
- supplemental_figure_legends.docx
- Table S1 Pan-cancer BAP1 BAM slice download list.xlsx
- Table S2 Pan-cancer BAP1 variant calls.xlsx
- Table S3 Pan-cancer cohort-level summary and per-sample annotations.xlsx
- Table S4 BAP1 activity signature genes.xlsx
