# Supplementary material for: Expanded detection and impact of BAP1 alterations in cancer
Source: NAR Cancer. 2024 Nov 15;6(4):zcae045. doi: 10.1093/narcan/zcae045 (PMC11567159; doi:10.1093/narcan/zcae045)
Supplement: zcae045_Supplemental_Files [file zcae045_supplemental_files.zip › Table S2 Pan-cancer BAP1 variant calls.xlsx]

## Sheet: Data dictionary
Table S2 Pan-cancer BAP1 variant calls
Tab name	Description
S2A.New with simple filter only	New variant calls with only simple filtering. Simple filtering includes removal of synonymous and intronic variants as well as variants that did not pass individual caller filters (MAF FILTER column).
S2B.MC3 with simple filter only	MC3 variant calls with only simple filtering. Simple filtering includes removal of synonymous and intronic variants as well as variants that did not pass individual caller filters (MAF FILTER column).
S2C.New variants final	Final list of variant calls used for downstream analyses. Includes simple filter, filter by t_alt_count and VAF, and filter by manual review of reads in IGV. Includes combined calls from updated TCGA GDC and new calls from ABRA2/Cadabra/Strelka2 pipeline.
S2D.MC3 variants final	Final list of MC3 historical variant calls for comparison to the new variant calls. Includes simple filter, filter by t_alt_count and VAF, and filter by manual review of reads in IGV.
Variable	Variable name	Description
TCGA sample ID	SAMPLE	12-character short identifier for individual patients in TCGA.
Cancer type	Cancer_Type	Cancer type; see https://gdc.cancer.gov/resources-tcga-users/tcga-code-tables/tcga-study-abbreviations for abbreviations.
Variant calling pipeline	pipeline	Variant calling pipeline. Pipelines: (1) UNC which includes cadabra/strelka2 (2) Updated GDC which includes muse/mutect2/pindel/varscan2 and (3) MC3 historical calls.
Variant callers	callers	Individual variant callers that detected a variant separated by ";" Note: MC3 does not have individual caller information.
Hugo symbol	Hugo_Symbol	Gene symbol (all MAFs filtered to include only BAP1 variants).
NCBI reference genome build	NCBI_Build	Reference genome. New variant calls were derived from alignments to GRCh38/hg38; historical MC3 calls were derived from alignments to GRCh37/hg19.
Chromosome number	Chromosome	Chromosomal location of variant.
Chromosomal start position of variant	Start_Position	Chromosomal start position of variant.
Chromosomal end position of variant	End_Position	Chromosomal end position of variant.
Length of variant	length	Length of variant in base pairs.
Variant classification	Variant_Classification	Variant classification, for example: missense, nonsense, frameshift, etc.
Variant type	Variant_Type	Variant type, for example: insertion, deletion, or single-nucleotide polymorphism (SNP).
Mutation type	Mutation_Type	Mutation type, distinguishing missense mutations from other, non-missense mutations (used for cBioPortal MutationMapper coloring).
Matched normal reference allele	Reference_Allele	Matched normal reference allele for the given position.
Tumor allele 1	Tumor_Seq_Allele1	Tumor allele 1 for the given position.
Tumor allele 2	Tumor_Seq_Allele2	Tumor allele 2 for the given position.
Variant allele	variant_allele	Tumor allele that differs from the reference allele at this position.
Exon affected by variant	EXON	Exon number affected by the variant. BAP1 has 17 exons. This field is blank if a nonexonic regulatory region is affected.
Protein position affected by variant	Protein_position	Protein position affected by the variant. BAP1 has 729 amino acids. Approximated as a single exon value or a range.
Protein-level domain affected	Domain	Protein-level domain affected (overlap of protein position at regions annotated by Haigh et al. PMC5710339).
Number of tumor allele-aligned reads	t_alt_count	Number of tumor allele-aligned reads for the given position.
Tumor read depth	t_depth	Tumor read depth for the given position.
Variant allele frequency	VAF	Variant allele frequency computed as t_alt_count / t_depth.

## Sheet: S2A.New with simple filter only
SAMPLE	Cancer_Type	pipeline	callers	Hugo_Symbol	NCBI_Build	Chromosome	Start_Position	End_Position	length	Variant_Classification	Variant_Type	Mutation_Type	Reference_Allele	Tumor_Seq_Allele1	Tumor_Seq_Allele2	variant_allele	EXON	Protein_position	t_alt_count	t_depth	VAF
TCGA-OR-A5J1	TCGA-ACC	UNC only	cadabra	BAP1	GRCh38	chr3	52407978	52407978	1	Frame_Shift_Del	DEL	Other_Mutation	T	T	-	-	5/17	119/729	3	341	0.00879765
TCGA-OR-A5JP	TCGA-ACC	UNC only	cadabra	BAP1	GRCh38	chr3	52402844	52402844	1	Frame_Shift_Del	DEL	Other_Mutation	C	C	-	-	15/17	640/729	2	95	0.0210526
TCGA-OR-A5JP	TCGA-ACC	UNC only	cadabra	BAP1	GRCh38	chr3	52405841	52405841	1	Frame_Shift_Del	DEL	Other_Mutation	G	G	-	-	10/17	285/729	2	31	0.0645161
TCGA-OR-A5JY	TCGA-ACC	UNC only	cadabra	BAP1	GRCh38	chr3	52408021	52408021	1	Frame_Shift_Del	DEL	Other_Mutation	G	G	-	-	5/17	104/729	2	285	0.00701754
TCGA-OR-A5JZ	TCGA-ACC	UNC only	cadabra	BAP1	GRCh38	chr3	52402665	52402665	1	Frame_Shift_Del	DEL	Other_Mutation	G	G	-	-	16/17	665/729	2	148	0.0135135
TCGA-OR-A5JZ	TCGA-ACC	UNC only	cadabra	BAP1	GRCh38	chr3	52408014	52408014	1	Frame_Shift_Del	DEL	Other_Mutation	C	C	-	-	5/17	107/729	3	307	0.00977199
TCGA-OR-A5K6	TCGA-ACC	UNC only	cadabra	BAP1	GRCh38	chr3	52406297	52406298	2	Frame_Shift_Ins	INS	Other_Mutation	-	-	GAAA	GAAA	9/17	246-247/729	2	181	0.0110497
TCGA-OR-A5K6	TCGA-ACC	UNC only	cadabra	BAP1	GRCh38	chr3	52408002	52408002	1	Frame_Shift_Del	DEL	Other_Mutation	T	T	-	-	5/17	111/729	3	436	0.00688073
TCGA-OR-A5L5	TCGA-ACC	UNC only	cadabra	BAP1	GRCh38	chr3	52408075	52408076	2	Frame_Shift_Del	DEL	Other_Mutation	CA	CA	-	-	5/17	86/729	2	299	0.00668896
TCGA-OR-A5L8	TCGA-ACC	UNC only	cadabra	BAP1	GRCh38	chr3	52407973	52407974	2	Frame_Shift_Ins	INS	Other_Mutation	-	-	T	T	5/17	120/729	2	231	0.00865801
TCGA-OR-A5LT	TCGA-ACC	UNC only	cadabra	BAP1	GRCh38	chr3	52404534	52404534	1	Frame_Shift_Del	DEL	Other_Mutation	G	G	-	-	12/17	390/729	2	131	0.0152672
TCGA-OR-A5LT	TCGA-ACC	UNC only	cadabra	BAP1	GRCh38	chr3	52409570	52409570	1	Frame_Shift_Del	DEL	Other_Mutation	G	G	-	-	3/17	36/729	2	130	0.0153846
TCGA-PK-A5HB	TCGA-ACC	Shared UNC & Updated GDC	cadabra;mutect2;pindel;varscan2	BAP1	GRCh38	chr3	52403548	52403549	2	Frame_Shift_Ins	INS	Other_Mutation	-	A	A	A	13/17	532-533/729	84	100	0.84
TCGA-OR-A5JM	TCGA-ACC	UNC only	cadabra	BAP1	GRCh38	chr3	52407319	52407319	1	Splice_Region	DEL	Other_Mutation	G	G	-	-			2	118	0.0169492
TCGA-OR-A5L5	TCGA-ACC	UNC only	cadabra	BAP1	GRCh38	chr3	52408079	52408080	2	Splice_Region	INS	Other_Mutation	-	-	CC	CC			2	289	0.00692042
TCGA-4Z-AA87	TCGA-BLCA	Shared UNC & Updated GDC	strelka2;muse;mutect2;varscan2	BAP1	GRCh38	chr3	52408064	52408064	1	Missense_Mutation	SNP	Missense_Mutation	G	G	C	C	5/17	90/729	10	21	0.5
TCGA-4Z-AA89	TCGA-BLCA	Shared UNC & Updated GDC	strelka2;muse;mutect2;varscan2	BAP1	GRCh38	chr3	52403895	52403895	1	Splice_Site	SNP	Other_Mutation	C	C	G	G			11	64	0.177419
TCGA-BT-A0S7	TCGA-BLCA	UNC only	cadabra	BAP1	GRCh38	chr3	52405253	52405254	2	In_Frame_Ins	INS	Other_Mutation	-	-	ACG	ACG	11/17	324-325/729	2	355	0.0056338
TCGA-BT-A3PK	TCGA-BLCA	UNC only	strelka2	BAP1	GRCh38	chr3	52403622	52403622	1	Missense_Mutation	SNP	Missense_Mutation	C	C	A	A	13/17	508/729	2	59	0.0338983
TCGA-C4-A0EZ	TCGA-BLCA	UNC only	cadabra	BAP1	GRCh38	chr3	52405154	52405155	2	Frame_Shift_Ins	INS	Other_Mutation	-	-	C	C	11/17	357-358/729	4	201	0.0199005
TCGA-C4-A0F1	TCGA-BLCA	UNC only	cadabra	BAP1	GRCh38	chr3	52402839	52402840	2	Frame_Shift_Ins	INS	Other_Mutation	-	-	GC	GC	15/17	641/729	2	177	0.0112994
TCGA-CU-A0YO	TCGA-BLCA	UNC only	cadabra	BAP1	GRCh38	chr3	52405276	52405277	2	Frame_Shift_Ins	INS	Other_Mutation	-	-	CAGCC	CAGCC	11/17	317/729	2	263	0.00760456
TCGA-CU-A0YO	TCGA-BLCA	UNC only	cadabra	BAP1	GRCh38	chr3	52409849	52409849	1	Frame_Shift_Del	DEL	Other_Mutation	G	G	-	-	1/17	10/729	2	67	0.0298507
TCGA-CU-A0YR	TCGA-BLCA	Shared UNC & Updated GDC	strelka2;muse;mutect2;varscan2	BAP1	GRCh38	chr3	52406363	52406363	1	Missense_Mutation	SNP	Missense_Mutation	C	C	G	G	9/17	225/729	34	66	0.571429
TCGA-CU-A72E	TCGA-BLCA	UNC only	cadabra	BAP1	GRCh38	chr3	52405893	52405893	1	Frame_Shift_Del	DEL	Other_Mutation	G	G	-	-	10/17	268/729	2	43	0.0465116
TCGA-DK-A1A5	TCGA-BLCA	UNC only	cadabra	BAP1	GRCh38	chr3	52405206	52405207	2	Frame_Shift_Ins	INS	Other_Mutation	-	-	C	C	11/17	340/729	4	390	0.0102564
TCGA-DK-A1AA	TCGA-BLCA	UNC only	cadabra	BAP1	GRCh38	chr3	52402659	52402659	1	Frame_Shift_Del	DEL	Other_Mutation	T	T	-	-	16/17	667/729	2	170	0.0117647
TCGA-DK-A1AF	TCGA-BLCA	UNC only	cadabra	BAP1	GRCh38	chr3	52405246	52405247	2	Frame_Shift_Del	DEL	Other_Mutation	CT	CT	-	-	11/17	327/729	2	183	0.010929
TCGA-DK-A2I4	TCGA-BLCA	UNC only	cadabra	BAP1	GRCh38	chr3	52405216	52405216	1	Frame_Shift_Del	DEL	Other_Mutation	T	T	-	-	11/17	337/729	2	363	0.00550964
TCGA-DK-A3IU	TCGA-BLCA	UNC only	cadabra	BAP1	GRCh38	chr3	52409600	52409601	2	Frame_Shift_Ins	INS	Other_Mutation	-	-	A	A	3/17	25-26/729	2	374	0.00534759
TCGA-DK-A3WY	TCGA-BLCA	UNC only	cadabra	BAP1	GRCh38	chr3	52405167	52405167	1	Frame_Shift_Del	DEL	Other_Mutation	A	A	-	-	11/17	353/729	2	110	0.0181818
TCGA-DK-A3X2	TCGA-BLCA	Shared UNC & Updated GDC	strelka2;muse;mutect2;varscan2	BAP1	GRCh38	chr3	52405882	52405882	1	Nonsense_Mutation	SNP	Other_Mutation	G	G	A	A	10/17	272/729	32	87	0.367816
TCGA-DK-A3X2	TCGA-BLCA	Shared UNC & Updated GDC	strelka2;muse;mutect2;varscan2	BAP1	GRCh38	chr3	52407203	52407203	1	Missense_Mutation	SNP	Missense_Mutation	T	T	G	G	7/17	184/729	26	58	0.45614
TCGA-DK-A6AV	TCGA-BLCA	Shared UNC & Updated GDC	strelka2;muse;mutect2;varscan2	BAP1	GRCh38	chr3	52409738	52409738	1	Missense_Mutation	SNP	Missense_Mutation	A	A	C	C	2/17	15/729	25	43	0.581395
TCGA-E5-A4U1	TCGA-BLCA	UNC only	cadabra	BAP1	GRCh38	chr3	52405182	52405182	1	Frame_Shift_Del	DEL	Other_Mutation	G	G	-	-	11/17	348/729	2	216	0.00925926
TCGA-FJ-A3Z7	TCGA-BLCA	Shared UNC & Updated GDC	strelka2;muse;mutect2;varscan2	BAP1	GRCh38	chr3	52402871	52402871	1	Missense_Mutation	SNP	Missense_Mutation	C	C	G	G	15/17	631/729	19	116	0.171171
TCGA-G2-A2EJ	TCGA-BLCA	UNC only	strelka2	BAP1	GRCh38	chr3	52407185	52407185	1	Missense_Mutation	SNP	Missense_Mutation	G	G	T	T	7/17	190/729	3	40	0.075
TCGA-GC-A3RB	TCGA-BLCA	Shared UNC & Updated GDC	strelka2;muse;mutect2;varscan2	BAP1	GRCh38	chr3	52405214	52405214	1	Missense_Mutation	SNP	Missense_Mutation	G	G	A	A	11/17	338/729	108	244	0.442623
TCGA-GV-A3JX	TCGA-BLCA	UNC only	cadabra	BAP1	GRCh38	chr3	52409607	52409607	1	Frame_Shift_Del	DEL	Other_Mutation	A	A	-	-	3/17	23/729	2	355	0.0056338
TCGA-GV-A6ZA	TCGA-BLCA	UNC only	cadabra	BAP1	GRCh38	chr3	52405130	52405130	1	Frame_Shift_Del	DEL	Other_Mutation	A	A	-	-	11/17	366/729	2	85	0.0235294
TCGA-HQ-A2OE	TCGA-BLCA	Shared UNC & Updated GDC	strelka2;muse;mutect2;varscan2	BAP1	GRCh38	chr3	52402671	52402671	1	Missense_Mutation	SNP	Missense_Mutation	C	G	G	G	16/17	663/729	34	37	0.918919
TCGA-HQ-A2OE	TCGA-BLCA	Shared UNC & Updated GDC	strelka2;muse;mutect2;varscan2	BAP1	GRCh38	chr3	52402794	52402794	1	Missense_Mutation	SNP	Missense_Mutation	C	G	G	G	15/17	656/729	58	73	0.802817
TCGA-HQ-A5NE	TCGA-BLCA	UNC only	strelka2	BAP1	GRCh38	chr3	52403275	52403275	1	Missense_Mutation	SNP	Missense_Mutation	A	A	G	G	14/17	585/729	4	47	0.0851064
TCGA-K4-A54R	TCGA-BLCA	Shared UNC & Updated GDC	strelka2;muse;mutect2;varscan2	BAP1	GRCh38	chr3	52403299	52403299	1	Splice_Site	SNP	Other_Mutation	C	C	G	G			19	58	0.327586
TCGA-KQ-A41N	TCGA-BLCA	UNC only	strelka2	BAP1	GRCh38	chr3	52405187	52405187	1	Missense_Mutation	SNP	Missense_Mutation	G	G	T	T	11/17	347/729	10	160	0.0625
TCGA-UY-A78K	TCGA-BLCA	Shared UNC & Updated GDC	strelka2;muse;mutect2	BAP1	GRCh38	chr3	52403474	52403474	1	Missense_Mutation	SNP	Missense_Mutation	G	G	C	C	13/17	557/729	12	126	0.0967742
TCGA-UY-A78M	TCGA-BLCA	Shared UNC & Updated GDC	cadabra;mutect2;pindel	BAP1	GRCh38	chr3	52405857	52405878	22	Frame_Shift_Del	DEL	Other_Mutation	TGTGACTCTTGAGACTTGTGGG	TGTGACTCTTGAGACTTGTGGG	-	-	10/17	273-280/729	5	36	0.138889
TCGA-UY-A78M	TCGA-BLCA	Shared UNC & Updated GDC	strelka2;muse	BAP1	GRCh38	chr3	52407204	52407204	1	Missense_Mutation	SNP	Missense_Mutation	C	C	T	T	7/17	184/729	19	53	0.351852
TCGA-UY-A78M	TCGA-BLCA	Shared UNC & Updated GDC	strelka2;muse	BAP1	GRCh38	chr3	52407210	52407210	1	Missense_Mutation	SNP	Missense_Mutation	C	C	T	T	7/17	182/729	21	55	0.375
TCGA-UY-A78M	TCGA-BLCA	Shared UNC & Updated GDC	strelka2;muse	BAP1	GRCh38	chr3	52407312	52407312	1	Missense_Mutation	SNP	Missense_Mutation	C	C	T	T	7/17	148/729	16	61	0.262295
TCGA-UY-A78M	TCGA-BLCA	Shared UNC & Updated GDC	strelka2;muse;varscan2	BAP1	GRCh38	chr3	52407418	52407418	1	Missense_Mutation	SNP	Missense_Mutation	C	C	T	T	6/17	140/729	38	112	0.346154
TCGA-XF-A8HI	TCGA-BLCA	Shared UNC & Updated GDC	cadabra;mutect2;pindel;varscan2	BAP1	GRCh38	chr3	52406349	52406354	6	In_Frame_Del	DEL	Other_Mutation	GTTGAA	GTTGAA	-	-	9/17	228-229/729	14	35	0.4
TCGA-XF-A9T0	TCGA-BLCA	Shared UNC & Updated GDC	strelka2;muse;mutect2;varscan2	BAP1	GRCh38	chr3	52402671	52402671	1	Missense_Mutation	SNP	Missense_Mutation	C	C	T	T	16/17	663/729	16	64	0.25
TCGA-XF-A9T0	TCGA-BLCA	Shared UNC & Updated GDC	strelka2;muse;mutect2;varscan2	BAP1	GRCh38	chr3	52402871	52402871	1	Nonsense_Mutation	SNP	Other_Mutation	C	C	A	A	15/17	631/729	28	51	0.55102
TCGA-C4-A0F6	TCGA-BLCA	UNC only	cadabra	BAP1	GRCh38	chr3	52409611	52409612	2	Splice_Region	INS	Other_Mutation	-	-	CTT	CTT			2	350	0.00571429
TCGA-DK-AA71	TCGA-BLCA	Shared UNC & Updated GDC	strelka2;muse;mutect2;varscan2	BAP1	GRCh38	chr3	52408082	52408082	1	Splice_Region	SNP	Other_Mutation	G	G	A	A			10	18	0.555556
TCGA-GV-A3JZ	TCGA-BLCA	UNC only	cadabra	BAP1	GRCh38	chr3	52410210	52410215	6	5'Flank	DEL	Other_Mutation	CGGGAC	CGGGAC	-	-			3	10	0.3
TCGA-HQ-A2OE	TCGA-BLCA	Shared UNC & Updated GDC	strelka2;muse;mutect2;varscan2	BAP1	GRCh38	chr3	52408471	52408471	1	Splice_Region	SNP	Other_Mutation	G	T	T	T			9	11	0.818182
TCGA-A1-A0SH	TCGA-BRCA	UNC only	cadabra	BAP1	GRCh38	chr3	52404561	52404561	1	Frame_Shift_Del	DEL	Other_Mutation	A	A	-	-	12/17	381/729	3	92	0.0326087
TCGA-A1-A0SH	TCGA-BRCA	UNC only	cadabra	BAP1	GRCh38	chr3	52404567	52404568	2	Frame_Shift_Ins	INS	Other_Mutation	-	-	G	G	12/17	379/729	3	87	0.0344828
TCGA-A1-A0SP	TCGA-BRCA	UNC only	cadabra	BAP1	GRCh38	chr3	52406355	52406356	2	Frame_Shift_Ins	INS	Other_Mutation	-	-	CGGATGT	CGGATGT	9/17	227/729	4	122	0.0327869
TCGA-A2-A04Q	TCGA-BRCA	UNC only	cadabra	BAP1	GRCh38	chr3	52403732	52403733	2	Frame_Shift_Ins	INS	Other_Mutation	-	-	G	G	13/17	471/729	2	48	0.0416667
TCGA-A2-A0CS	TCGA-BRCA	UNC only	cadabra	BAP1	GRCh38	chr3	52404553	52404553	1	Frame_Shift_Del	DEL	Other_Mutation	T	T	-	-	12/17	384/729	4	208	0.0192308
TCGA-A2-A0CS	TCGA-BRCA	UNC only	cadabra	BAP1	GRCh38	chr3	52404557	52404558	2	Frame_Shift_Ins	INS	Other_Mutation	-	-	C	C	12/17	382/729	5	194	0.0257732
TCGA-A2-A0CS	TCGA-BRCA	UNC only	cadabra	BAP1	GRCh38	chr3	52406866	52406867	2	Frame_Shift_Ins	INS	Other_Mutation	-	-	C	C	8/17	207-208/729	4	129	0.0310078
TCGA-A2-A0CW	TCGA-BRCA	UNC only	cadabra	BAP1	GRCh38	chr3	52403230	52403231	2	Frame_Shift_Ins	INS	Other_Mutation	-	-	A	A	14/17	599-600/729	2	116	0.0172414
TCGA-A2-A0EQ	TCGA-BRCA	Shared UNC & Updated GDC	strelka2;muse;mutect2;varscan2	BAP1	GRCh38	chr3	52408584	52408584	1	Missense_Mutation	SNP	Missense_Mutation	G	G	C	C	4/17	49/729	7	17	0.411765
TCGA-A2-A0EW	TCGA-BRCA	UNC only	cadabra	BAP1	GRCh38	chr3	52405269	52405270	2	Frame_Shift_Ins	INS	Other_Mutation	-	-	G	G	11/17	319/729	4	94	0.0425532
TCGA-A2-A0YD	TCGA-BRCA	Shared UNC & Updated GDC	strelka2;muse;mutect2	BAP1	GRCh38	chr3	52404508	52404508	1	Missense_Mutation	SNP	Missense_Mutation	C	C	T	T	12/17	399/729	7	110	0.0648148
TCGA-A2-A0YE	TCGA-BRCA	Shared UNC & Updated GDC	strelka2;muse;mutect2;varscan2	BAP1	GRCh38	chr3	52408595	52408595	1	Missense_Mutation	SNP	Missense_Mutation	C	C	T	T	4/17	45/729	68	108	0.637255
TCGA-A7-A13F	TCGA-BRCA	UNC only	cadabra	BAP1	GRCh38	chr3	52402301	52402302	2	Frame_Shift_Ins	INS	Other_Mutation	-	-	C	C	17/17	726/729	2	59	0.0338983
TCGA-A7-A13F	TCGA-BRCA	UNC only	cadabra	BAP1	GRCh38	chr3	52405225	52405226	2	Frame_Shift_Ins	INS	Other_Mutation	-	-	G	G	11/17	334/729	2	117	0.017094
TCGA-A8-A07Z	TCGA-BRCA	UNC only	cadabra	BAP1	GRCh38	chr3	52403716	52403717	2	Frame_Shift_Del	DEL	Other_Mutation	CC	CC	-	-	13/17	476-477/729	2	24	0.0833333
TCGA-A8-A082	TCGA-BRCA	UNC only	cadabra	BAP1	GRCh38	chr3	52405238	52405239	2	Frame_Shift_Ins	INS	Other_Mutation	-	-	T	T	11/17	329-330/729	2	28	0.0714286
TCGA-A8-A085	TCGA-BRCA	UNC only	cadabra	BAP1	GRCh38	chr3	52404451	52404451	1	Splice_Site	DEL	Other_Mutation	A	A	-	-	NA	NA	2	20	0.1
TCGA-A8-A08X	TCGA-BRCA	UNC only	cadabra	BAP1	GRCh38	chr3	52403679	52403679	1	Frame_Shift_Del	DEL	Other_Mutation	C	C	-	-	13/17	489/729	4	34	0.117647
TCGA-AC-A62X	TCGA-BRCA	Shared UNC & Updated GDC	cadabra;mutect2;pindel;varscan2	BAP1	GRCh38	chr3	52406848	52406849	2	Frame_Shift_Ins	INS	Other_Mutation	-	A	A	A	8/17	213-214/729	34	39	0.871795
TCGA-AN-A0AK	TCGA-BRCA	Shared UNC & Updated GDC	strelka2;mutect2	BAP1	GRCh38	chr3	52408598	52408598	1	Missense_Mutation	SNP	Missense_Mutation	T	C	C	C	4/17	44/729	4	4	1
TCGA-AN-A0XT	TCGA-BRCA	UNC only	cadabra	BAP1	GRCh38	chr3	52403689	52403692	4	Frame_Shift_Del	DEL	Other_Mutation	GTGA	GTGA	-	-	13/17	485-486/729	2	46	0.0434783
TCGA-AO-A03R	TCGA-BRCA	UNC only	cadabra	BAP1	GRCh38	chr3	52404563	52404563	1	Frame_Shift_Del	DEL	Other_Mutation	A	A	-	-	12/17	380/729	4	33	0.121212
TCGA-AO-A03R	TCGA-BRCA	UNC only	cadabra	BAP1	GRCh38	chr3	52404567	52404568	2	Frame_Shift_Ins	INS	Other_Mutation	-	-	C	C	12/17	379/729	4	36	0.111111
TCGA-AR-A1AL	TCGA-BRCA	UNC only	cadabra	BAP1	GRCh38	chr3	52405787	52405788	2	Frame_Shift_Ins	INS	Other_Mutation	-	-	T	T	10/17	303/729	2	84	0.0238095
TCGA-AR-A1AO	TCGA-BRCA	UNC only	cadabra	BAP1	GRCh38	chr3	52405236	52405237	2	Frame_Shift_Ins	INS	Other_Mutation	-	-	T	T	11/17	330/729	3	139	0.0215827
TCGA-AR-A1AO	TCGA-BRCA	UNC only	cadabra	BAP1	GRCh38	chr3	52406366	52406366	1	Frame_Shift_Del	DEL	Other_Mutation	G	G	-	-	9/17	224/729	3	78	0.0384615
TCGA-AR-A1AW	TCGA-BRCA	UNC only	cadabra	BAP1	GRCh38	chr3	52404566	52404567	2	Frame_Shift_Ins	INS	Other_Mutation	-	-	G	G	12/17	379/729	2	70	0.0285714
TCGA-AR-A24W	TCGA-BRCA	UNC only	strelka2	BAP1	GRCh38	chr3	52409577	52409577	1	Nonsense_Mutation	SNP	Other_Mutation	G	G	T	T	3/17	33/729	4	153	0.0261438
TCGA-AR-A2LK	TCGA-BRCA	UNC only	strelka2	BAP1	GRCh38	chr3	52405231	52405231	1	Missense_Mutation	SNP	Missense_Mutation	G	G	T	T	11/17	332/729	4	66	0.0606061
TCGA-AR-A5QQ	TCGA-BRCA	UNC only	cadabra	BAP1	GRCh38	chr3	52405826	52405827	2	Frame_Shift_Ins	INS	Other_Mutation	-	-	T	T	10/17	290/729	2	54	0.037037
TCGA-B6-A0RM	TCGA-BRCA	UNC only	cadabra	BAP1	GRCh38	chr3	52404543	52404543	1	Frame_Shift_Del	DEL	Other_Mutation	G	G	-	-	12/17	387/729	2	93	0.0215054
TCGA-BH-A0BO	TCGA-BRCA	UNC only	cadabra	BAP1	GRCh38	chr3	52404555	52404555	1	Frame_Shift_Del	DEL	Other_Mutation	C	C	-	-	12/17	383/729	7	129	0.0542636
TCGA-BH-A0BO	TCGA-BRCA	UNC only	cadabra	BAP1	GRCh38	chr3	52404561	52404562	2	Frame_Shift_Ins	INS	Other_Mutation	-	-	C	C	12/17	381/729	5	123	0.0406504
TCGA-BH-A0BO	TCGA-BRCA	UNC only	cadabra	BAP1	GRCh38	chr3	52405152	52405153	2	Frame_Shift_Ins	INS	Other_Mutation	-	-	G	G	11/17	358/729	2	119	0.0168067
TCGA-BH-A0BO	TCGA-BRCA	UNC only	cadabra	BAP1	GRCh38	chr3	52406874	52406874	1	Frame_Shift_Del	DEL	Other_Mutation	T	T	-	-	8/17	205/729	2	100	0.02
TCGA-BH-A0BO	TCGA-BRCA	UNC only	cadabra	BAP1	GRCh38	chr3	52406878	52406879	2	Frame_Shift_Ins	INS	Other_Mutation	-	-	T	T	8/17	203-204/729	2	96	0.0208333
TCGA-BH-A0BQ	TCGA-BRCA	UNC only	cadabra	BAP1	GRCh38	chr3	52403184	52403184	1	Frame_Shift_Del	DEL	Other_Mutation	A	A	-	-	14/17	615/729	3	202	0.0148515
TCGA-BH-A0BZ	TCGA-BRCA	UNC only	cadabra	BAP1	GRCh38	chr3	52402323	52402324	2	Frame_Shift_Ins	INS	Other_Mutation	-	-	C	C	17/17	718-719/729	3	37	0.0810811
TCGA-BH-A0DI	TCGA-BRCA	UNC only	cadabra	BAP1	GRCh38	chr3	52406324	52406325	2	Frame_Shift_Ins	INS	Other_Mutation	-	-	A	A	9/17	237-238/729	2	48	0.0416667
TCGA-BH-A0DL	TCGA-BRCA	UNC only	cadabra	BAP1	GRCh38	chr3	52402658	52402659	2	Frame_Shift_Ins	INS	Other_Mutation	-	-	T	T	16/17	667/729	2	301	0.00664452
TCGA-BH-A0DO	TCGA-BRCA	UNC only	cadabra	BAP1	GRCh38	chr3	52405771	52405771	1	Frame_Shift_Del	DEL	Other_Mutation	G	G	-	-	10/17	309/729	2	89	0.0224719
TCGA-BH-A0DP	TCGA-BRCA	UNC only	cadabra	BAP1	GRCh38	chr3	52405873	52405874	2	Frame_Shift_Ins	INS	Other_Mutation	-	-	G	G	10/17	274-275/729	2	38	0.0526316
TCGA-BH-A0DV	TCGA-BRCA	UNC only	cadabra	BAP1	GRCh38	chr3	52405266	52405267	2	Frame_Shift_Ins	INS	Other_Mutation	-	-	C	C	11/17	320/729	2	69	0.0289855
TCGA-BH-A0GY	TCGA-BRCA	Shared UNC & Updated GDC	strelka2;muse;mutect2	BAP1	GRCh38	chr3	52406327	52406327	1	Missense_Mutation	SNP	Missense_Mutation	G	G	A	A	9/17	237/729	3	17	0.176471
TCGA-BH-A0HA	TCGA-BRCA	Shared UNC & Updated GDC	strelka2;muse;mutect2;varscan2	BAP1	GRCh38	chr3	52406889	52406889	1	Missense_Mutation	SNP	Missense_Mutation	T	T	C	C	8/17	200/729	30	53	0.595238
TCGA-BH-A0HF	TCGA-BRCA	Shared UNC & Updated GDC	strelka2;muse;mutect2;varscan2	BAP1	GRCh38	chr3	52403854	52403854	1	Missense_Mutation	SNP	Missense_Mutation	C	C	T	T	13/17	431/729	19	69	0.279412
TCGA-BH-A18L	TCGA-BRCA	UNC only	cadabra	BAP1	GRCh38	chr3	52409587	52409588	2	Nonsense_Mutation	INS	Other_Mutation	-	-	CCGATTGTAACACTACC	CCGATTGTAACACTACC	3/17	30/729	2	172	0.0116279
TCGA-BH-A18M	TCGA-BRCA	UNC only	cadabra	BAP1	GRCh38	chr3	52405788	52405789	2	Frame_Shift_Ins	INS	Other_Mutation	-	-	T	T	10/17	303/729	2	102	0.0196078
TCGA-BH-A18N	TCGA-BRCA	UNC only	cadabra	BAP1	GRCh38	chr3	52406871	52406872	2	Frame_Shift_Ins	INS	Other_Mutation	-	-	C	C	8/17	206/729	4	124	0.0322581
TCGA-BH-A18Q	TCGA-BRCA	UNC only	cadabra	BAP1	GRCh38	chr3	52405180	52405181	2	Frame_Shift_Ins	INS	Other_Mutation	-	-	G	G	11/17	349/729	2	86	0.0232558
TCGA-BH-A18U	TCGA-BRCA	UNC only	cadabra	BAP1	GRCh38	chr3	52403174	52403175	2	Frame_Shift_Ins	INS	Other_Mutation	-	-	C	C	14/17	618/729	2	238	0.00840336
TCGA-BH-A1EO	TCGA-BRCA	UNC only	cadabra	BAP1	GRCh38	chr3	52403692	52403693	2	Frame_Shift_Ins	INS	Other_Mutation	-	-	G	G	13/17	484-485/729	2	57	0.0350877
TCGA-BH-A1EV	TCGA-BRCA	UNC only	cadabra	BAP1	GRCh38	chr3	52403587	52403588	2	Frame_Shift_Ins	INS	Other_Mutation	-	-	G	G	13/17	519-520/729	2	92	0.0217391
TCGA-BH-A1EW	TCGA-BRCA	UNC only	cadabra	BAP1	GRCh38	chr3	52403184	52403185	2	Frame_Shift_Ins	INS	Other_Mutation	-	-	C	C	14/17	615/729	4	237	0.0168776
TCGA-BH-A1F0	TCGA-BRCA	UNC only	cadabra	BAP1	GRCh38	chr3	52402656	52402656	1	Frame_Shift_Del	DEL	Other_Mutation	T	T	-	-	16/17	668/729	2	402	0.00497512
TCGA-BH-A1F0	TCGA-BRCA	UNC only	cadabra	BAP1	GRCh38	chr3	52406845	52406846	2	Frame_Shift_Ins	INS	Other_Mutation	-	-	A	A	8/17	214-215/729	2	117	0.017094
TCGA-BH-A201	TCGA-BRCA	UNC only	cadabra	BAP1	GRCh38	chr3	52408561	52408562	2	Frame_Shift_Ins	INS	Other_Mutation	-	-	C	C	4/17	56/729	2	65	0.0307692
TCGA-C8-A12Q	TCGA-BRCA	UNC only	cadabra	BAP1	GRCh38	chr3	52409587	52409587	1	Frame_Shift_Del	DEL	Other_Mutation	T	T	-	-	3/17	30/729	2	83	0.0240964
TCGA-C8-A130	TCGA-BRCA	UNC only	cadabra	BAP1	GRCh38	chr3	52403686	52403687	2	Frame_Shift_Ins	INS	Other_Mutation	-	-	G	G	13/17	486-487/729	2	46	0.0434783
TCGA-C8-A132	TCGA-BRCA	UNC only	cadabra	BAP1	GRCh38	chr3	52405229	52405230	2	Frame_Shift_Ins	INS	Other_Mutation	-	-	C	C	11/17	332-333/729	3	74	0.0405405
TCGA-C8-A1HG	TCGA-BRCA	UNC only	cadabra	BAP1	GRCh38	chr3	52404540	52404540	1	Frame_Shift_Del	DEL	Other_Mutation	A	A	-	-	12/17	388/729	2	116	0.0172414
TCGA-C8-A1HG	TCGA-BRCA	UNC only	cadabra	BAP1	GRCh38	chr3	52404544	52404545	2	Frame_Shift_Ins	INS	Other_Mutation	-	-	A	A	12/17	386-387/729	2	113	0.0176991
TCGA-C8-A273	TCGA-BRCA	UNC only	cadabra	BAP1	GRCh38	chr3	52406377	52406378	2	Splice_Site	INS	Other_Mutation	-	-	C	C			2	26	0.0769231
TCGA-C8-A3M7	TCGA-BRCA	UNC only	strelka2	BAP1	GRCh38	chr3	52403449	52403449	1	Missense_Mutation	SNP	Missense_Mutation	C	C	T	T	13/17	566/729	9	49	0.183673
TCGA-D8-A1XV	TCGA-BRCA	UNC only	cadabra	BAP1	GRCh38	chr3	52402831	52402832	2	Frame_Shift_Ins	INS	Other_Mutation	-	-	A	A	15/17	644/729	3	191	0.0157068
TCGA-D8-A1Y3	TCGA-BRCA	UNC only	cadabra	BAP1	GRCh38	chr3	52405239	52405239	1	Frame_Shift_Del	DEL	Other_Mutation	G	G	-	-	11/17	329/729	3	41	0.0731707
TCGA-D8-A27F	TCGA-BRCA	Shared UNC & Updated GDC	cadabra;mutect2;pindel;varscan2	BAP1	GRCh38	chr3	52402623	52402648	26	Frame_Shift_Del	DEL	Other_Mutation	TAAAGGTGCAGATGAACTCATCGTAG	TAAAGGTGCAGATGAACTCATCGTAG	-	-	16/17	670-679/729	43	81	0.530864
TCGA-D8-A27V	TCGA-BRCA	UNC only	cadabra	BAP1	GRCh38	chr3	52402618	52402618	1	Frame_Shift_Del	DEL	Other_Mutation	G	G	-	-	16/17	680/729	5	160	0.03125
TCGA-D8-A27V	TCGA-BRCA	UNC only	cadabra	BAP1	GRCh38	chr3	52402624	52402624	1	Frame_Shift_Del	DEL	Other_Mutation	A	A	-	-	16/17	678/729	5	162	0.0308642
TCGA-D8-A27V	TCGA-BRCA	UNC only	cadabra	BAP1	GRCh38	chr3	52402783	52402783	1	Frame_Shift_Del	DEL	Other_Mutation	A	A	-	-	15/17	660/729	4	153	0.0261438
TCGA-D8-A27V	TCGA-BRCA	UNC only	cadabra	BAP1	GRCh38	chr3	52402808	52402808	1	Frame_Shift_Del	DEL	Other_Mutation	C	C	-	-	15/17	652/729	4	153	0.0261438
TCGA-D8-A27V	TCGA-BRCA	UNC only	cadabra	BAP1	GRCh38	chr3	52402833	52402833	1	Frame_Shift_Del	DEL	Other_Mutation	A	A	-	-	15/17	643/729	6	140	0.0428571
TCGA-D8-A27V	TCGA-BRCA	UNC only	cadabra	BAP1	GRCh38	chr3	52403141	52403141	1	Frame_Shift_Del	DEL	Other_Mutation	G	G	-	-	14/17	629/729	4	90	0.0444444
TCGA-D8-A27V	TCGA-BRCA	UNC only	cadabra	BAP1	GRCh38	chr3	52403186	52403186	1	Frame_Shift_Del	DEL	Other_Mutation	C	C	-	-	14/17	614/729	7	115	0.0608696
TCGA-D8-A27V	TCGA-BRCA	UNC only	cadabra	BAP1	GRCh38	chr3	52403213	52403213	1	Frame_Shift_Del	DEL	Other_Mutation	T	T	-	-	14/17	605/729	4	133	0.0300752
TCGA-D8-A27V	TCGA-BRCA	UNC only	cadabra	BAP1	GRCh38	chr3	52403226	52403226	1	Frame_Shift_Del	DEL	Other_Mutation	T	T	-	-	14/17	601/729	4	125	0.032
TCGA-D8-A27V	TCGA-BRCA	UNC only	cadabra	BAP1	GRCh38	chr3	52403235	52403235	1	Frame_Shift_Del	DEL	Other_Mutation	G	G	-	-	14/17	598/729	5	120	0.0416667
TCGA-D8-A27V	TCGA-BRCA	UNC only	cadabra	BAP1	GRCh38	chr3	52403598	52403598	1	Frame_Shift_Del	DEL	Other_Mutation	G	G	-	-	13/17	516/729	5	85	0.0588235
TCGA-D8-A27V	TCGA-BRCA	UNC only	cadabra	BAP1	GRCh38	chr3	52404457	52404457	1	Frame_Shift_Del	DEL	Other_Mutation	G	G	-	-	12/17	416/729	4	133	0.0300752
TCGA-D8-A27V	TCGA-BRCA	UNC only	cadabra	BAP1	GRCh38	chr3	52404484	52404484	1	Frame_Shift_Del	DEL	Other_Mutation	C	C	-	-	12/17	407/729	5	137	0.0364964
TCGA-D8-A27V	TCGA-BRCA	UNC only	cadabra	BAP1	GRCh38	chr3	52405138	52405138	1	Frame_Shift_Del	DEL	Other_Mutation	T	T	-	-	11/17	363/729	3	62	0.0483871
TCGA-D8-A27V	TCGA-BRCA	UNC only	cadabra	BAP1	GRCh38	chr3	52405876	52405876	1	Frame_Shift_Del	DEL	Other_Mutation	G	G	-	-	10/17	274/729	3	61	0.0491803
TCGA-D8-A27V	TCGA-BRCA	UNC only	cadabra	BAP1	GRCh38	chr3	52406844	52406844	1	Frame_Shift_Del	DEL	Other_Mutation	C	C	-	-	8/17	215/729	4	75	0.0533333
TCGA-D8-A27V	TCGA-BRCA	UNC only	cadabra	BAP1	GRCh38	chr3	52406887	52406887	1	Frame_Shift_Del	DEL	Other_Mutation	C	C	-	-	8/17	201/729	4	70	0.0571429
TCGA-D8-A27V	TCGA-BRCA	UNC only	cadabra	BAP1	GRCh38	chr3	52407398	52407398	1	Splice_Site	DEL	Other_Mutation	C	C	-	-			4	115	0.0347826
TCGA-D8-A27V	TCGA-BRCA	UNC only	cadabra	BAP1	GRCh38	chr3	52407415	52407415	1	Frame_Shift_Del	DEL	Other_Mutation	G	G	-	-	6/17	141/729	4	122	0.0327869
TCGA-D8-A27V	TCGA-BRCA	UNC only	cadabra	BAP1	GRCh38	chr3	52407424	52407424	1	Frame_Shift_Del	DEL	Other_Mutation	C	C	-	-	6/17	138/729	4	124	0.0322581
TCGA-D8-A27V	TCGA-BRCA	UNC only	cadabra	BAP1	GRCh38	chr3	52409562	52409562	1	Frame_Shift_Del	DEL	Other_Mutation	T	T	-	-	3/17	38/729	4	139	0.028777
TCGA-E2-A14N	TCGA-BRCA	UNC only	cadabra	BAP1	GRCh38	chr3	52404570	52404571	2	Frame_Shift_Ins	INS	Other_Mutation	-	-	C	C	12/17	378/729	4	100	0.04
TCGA-E2-A14Q	TCGA-BRCA	UNC only	cadabra	BAP1	GRCh38	chr3	52402853	52402854	2	Frame_Shift_Ins	INS	Other_Mutation	-	-	C	C	15/17	636-637/729	4	205	0.0195122
TCGA-E2-A14S	TCGA-BRCA	UNC only	cadabra	BAP1	GRCh38	chr3	52403220	52403221	2	Frame_Shift_Ins	INS	Other_Mutation	-	-	C	C	14/17	603/729	5	177	0.0282486
TCGA-E2-A14V	TCGA-BRCA	UNC only	cadabra	BAP1	GRCh38	chr3	52403695	52403696	2	Frame_Shift_Ins	INS	Other_Mutation	-	-	C	C	13/17	483-484/729	2	44	0.0454545
TCGA-E2-A150	TCGA-BRCA	UNC only	cadabra	BAP1	GRCh38	chr3	52409598	52409599	2	Frame_Shift_Ins	INS	Other_Mutation	-	-	C	C	3/17	26/729	2	152	0.0131579
TCGA-E2-A15C	TCGA-BRCA	UNC only	cadabra	BAP1	GRCh38	chr3	52402801	52402801	1	Frame_Shift_Del	DEL	Other_Mutation	A	A	-	-	15/17	654/729	2	297	0.00673401
TCGA-E2-A15C	TCGA-BRCA	UNC only	cadabra	BAP1	GRCh38	chr3	52405222	52405222	1	Frame_Shift_Del	DEL	Other_Mutation	A	A	-	-	11/17	335/729	3	117	0.025641
TCGA-E2-A15E	TCGA-BRCA	UNC only	cadabra	BAP1	GRCh38	chr3	52403245	52403246	2	Frame_Shift_Ins	INS	Other_Mutation	-	-	C	C	14/17	594-595/729	2	220	0.00909091
TCGA-E2-A15H	TCGA-BRCA	UNC only	cadabra	BAP1	GRCh38	chr3	52406873	52406874	2	Frame_Shift_Ins	INS	Other_Mutation	-	-	G	G	8/17	205/729	2	124	0.016129
TCGA-E2-A15J	TCGA-BRCA	UNC only	cadabra	BAP1	GRCh38	chr3	52406372	52406373	2	Frame_Shift_Ins	INS	Other_Mutation	-	-	C	C	9/17	221-222/729	2	33	0.0606061
TCGA-E2-A15M	TCGA-BRCA	UNC only	cadabra	BAP1	GRCh38	chr3	52403240	52403241	2	Frame_Shift_Ins	INS	Other_Mutation	-	-	C	C	14/17	596/729	3	425	0.00705882
TCGA-E2-A15R	TCGA-BRCA	UNC only	cadabra	BAP1	GRCh38	chr3	52405175	52405176	2	Frame_Shift_Ins	INS	Other_Mutation	-	-	G	G	11/17	350-351/729	2	123	0.0162602
TCGA-E2-A1AZ	TCGA-BRCA	UNC only	cadabra	BAP1	GRCh38	chr3	52405219	52405219	1	Frame_Shift_Del	DEL	Other_Mutation	A	A	-	-	11/17	336/729	2	65	0.0307692
TCGA-E2-A1AZ	TCGA-BRCA	UNC only	cadabra	BAP1	GRCh38	chr3	52405803	52405804	2	Frame_Shift_Ins	INS	Other_Mutation	-	-	C	C	10/17	298/729	2	77	0.025974
TCGA-E2-A1B1	TCGA-BRCA	UNC only	cadabra	BAP1	GRCh38	chr3	52404553	52404554	2	Frame_Shift_Ins	INS	Other_Mutation	-	-	C	C	12/17	383-384/729	2	65	0.0307692
TCGA-E2-A1B1	TCGA-BRCA	UNC only	cadabra	BAP1	GRCh38	chr3	52404562	52404562	1	Frame_Shift_Del	DEL	Other_Mutation	C	C	-	-	12/17	381/729	2	60	0.0333333
TCGA-E2-A1IN	TCGA-BRCA	UNC only	cadabra	BAP1	GRCh38	chr3	52405194	52405195	2	Frame_Shift_Ins	INS	Other_Mutation	-	-	T	T	11/17	344/729	2	42	0.047619
TCGA-E2-A573	TCGA-BRCA	Shared UNC & Updated GDC	strelka2;muse;mutect2;varscan2	BAP1	GRCh38	chr3	52408056	52408056	1	Missense_Mutation	SNP	Missense_Mutation	T	T	C	C	5/17	93/729	14	30	0.466667
TCGA-E9-A1NG	TCGA-BRCA	UNC only	cadabra	BAP1	GRCh38	chr3	52406862	52406863	2	Frame_Shift_Ins	INS	Other_Mutation	-	-	C	C	8/17	209/729	3	60	0.05
TCGA-EW-A1PH	TCGA-BRCA	UNC only	cadabra	BAP1	GRCh38	chr3	52403630	52403631	2	Frame_Shift_Ins	INS	Other_Mutation	-	-	G	G	13/17	505/729	3	49	0.0612245
TCGA-EW-A2FV	TCGA-BRCA	UNC only	cadabra	BAP1	GRCh38	chr3	52402293	52402293	1	Frame_Shift_Del	DEL	Other_Mutation	G	G	-	-	17/17	729/729	2	58	0.0344828
TCGA-EW-A2FV	TCGA-BRCA	UNC only	cadabra	BAP1	GRCh38	chr3	52402309	52402309	1	Frame_Shift_Del	DEL	Other_Mutation	G	G	-	-	17/17	723/729	4	59	0.0677966
TCGA-EW-A2FV	TCGA-BRCA	UNC only	cadabra	BAP1	GRCh38	chr3	52402358	52402358	1	Frame_Shift_Del	DEL	Other_Mutation	C	C	-	-	17/17	707/729	4	54	0.0740741
TCGA-EW-A2FV	TCGA-BRCA	UNC only	cadabra	BAP1	GRCh38	chr3	52402378	52402378	1	Frame_Shift_Del	DEL	Other_Mutation	C	C	-	-	17/17	700/729	2	48	0.0416667
TCGA-EW-A2FV	TCGA-BRCA	UNC only	cadabra	BAP1	GRCh38	chr3	52402659	52402659	1	Frame_Shift_Del	DEL	Other_Mutation	T	T	-	-	16/17	667/729	4	157	0.0254777
TCGA-EW-A2FV	TCGA-BRCA	UNC only	cadabra	BAP1	GRCh38	chr3	52402802	52402802	1	Frame_Shift_Del	DEL	Other_Mutation	C	C	-	-	15/17	654/729	3	155	0.0193548
TCGA-EW-A2FV	TCGA-BRCA	UNC only	cadabra	BAP1	GRCh38	chr3	52402814	52402814	1	Frame_Shift_Del	DEL	Other_Mutation	G	G	-	-	15/17	650/729	6	150	0.04
TCGA-EW-A2FV	TCGA-BRCA	UNC only	cadabra	BAP1	GRCh38	chr3	52402820	52402820	1	Frame_Shift_Del	DEL	Other_Mutation	C	C	-	-	15/17	648/729	3	145	0.0206897
TCGA-EW-A2FV	TCGA-BRCA	UNC only	cadabra	BAP1	GRCh38	chr3	52402850	52402850	1	Frame_Shift_Del	DEL	Other_Mutation	A	A	-	-	15/17	638/729	3	123	0.0243902
TCGA-EW-A2FV	TCGA-BRCA	UNC only	cadabra	BAP1	GRCh38	chr3	52402851	52402851	1	Frame_Shift_Del	DEL	Other_Mutation	C	C	-	-	15/17	637/729	4	123	0.0325203
TCGA-EW-A2FV	TCGA-BRCA	UNC only	cadabra	BAP1	GRCh38	chr3	52403162	52403162	1	Frame_Shift_Del	DEL	Other_Mutation	C	C	-	-	14/17	622/729	4	131	0.0305344
TCGA-EW-A2FV	TCGA-BRCA	UNC only	cadabra	BAP1	GRCh38	chr3	52403165	52403165	1	Frame_Shift_Del	DEL	Other_Mutation	G	G	-	-	14/17	621/729	3	134	0.0223881
TCGA-EW-A2FV	TCGA-BRCA	UNC only	cadabra	BAP1	GRCh38	chr3	52403221	52403221	1	Frame_Shift_Del	DEL	Other_Mutation	C	C	-	-	14/17	603/729	8	155	0.0516129
TCGA-EW-A2FV	TCGA-BRCA	UNC only	cadabra	BAP1	GRCh38	chr3	52403228	52403228	1	Frame_Shift_Del	DEL	Other_Mutation	C	C	-	-	14/17	600/729	4	152	0.0263158
TCGA-EW-A2FV	TCGA-BRCA	UNC only	cadabra	BAP1	GRCh38	chr3	52403258	52403258	1	Frame_Shift_Del	DEL	Other_Mutation	T	T	-	-	14/17	590/729	4	131	0.0305344
TCGA-EW-A2FV	TCGA-BRCA	UNC only	cadabra	BAP1	GRCh38	chr3	52403295	52403295	1	Frame_Shift_Del	DEL	Other_Mutation	C	C	-	-	14/17	578/729	3	92	0.0326087
TCGA-EW-A2FV	TCGA-BRCA	UNC only	cadabra	BAP1	GRCh38	chr3	52403502	52403502	1	Frame_Shift_Del	DEL	Other_Mutation	C	C	-	-	13/17	548/729	2	62	0.0322581
TCGA-EW-A2FV	TCGA-BRCA	UNC only	cadabra	BAP1	GRCh38	chr3	52403568	52403568	1	Frame_Shift_Del	DEL	Other_Mutation	T	T	-	-	13/17	526/729	3	82	0.0365854
TCGA-EW-A2FV	TCGA-BRCA	UNC only	cadabra	BAP1	GRCh38	chr3	52403588	52403588	1	Frame_Shift_Del	DEL	Other_Mutation	G	G	-	-	13/17	519/729	3	82	0.0365854
TCGA-EW-A2FV	TCGA-BRCA	UNC only	cadabra	BAP1	GRCh38	chr3	52403687	52403687	1	Frame_Shift_Del	DEL	Other_Mutation	G	G	-	-	13/17	486/729	4	55	0.0727273
TCGA-EW-A2FV	TCGA-BRCA	UNC only	cadabra	BAP1	GRCh38	chr3	52403779	52403779	1	Frame_Shift_Del	DEL	Other_Mutation	G	G	-	-	13/17	456/729	3	68	0.0441176
TCGA-EW-A2FV	TCGA-BRCA	UNC only	cadabra	BAP1	GRCh38	chr3	52403797	52403797	1	Frame_Shift_Del	DEL	Other_Mutation	C	C	-	-	13/17	450/729	2	82	0.0243902
TCGA-EW-A2FV	TCGA-BRCA	UNC only	cadabra	BAP1	GRCh38	chr3	52403813	52403813	1	Frame_Shift_Del	DEL	Other_Mutation	G	G	-	-	13/17	444/729	3	83	0.0361446
TCGA-EW-A2FV	TCGA-BRCA	UNC only	cadabra	BAP1	GRCh38	chr3	52403828	52403828	1	Frame_Shift_Del	DEL	Other_Mutation	C	C	-	-	13/17	439/729	2	87	0.0229885
TCGA-EW-A2FV	TCGA-BRCA	UNC only	cadabra	BAP1	GRCh38	chr3	52404514	52404514	1	Frame_Shift_Del	DEL	Other_Mutation	C	C	-	-	12/17	397/729	3	121	0.0247934
TCGA-EW-A2FV	TCGA-BRCA	UNC only	cadabra	BAP1	GRCh38	chr3	52404528	52404528	1	Frame_Shift_Del	DEL	Other_Mutation	T	T	-	-	12/17	392/729	3	109	0.0275229
TCGA-EW-A2FV	TCGA-BRCA	UNC only	cadabra	BAP1	GRCh38	chr3	52405130	52405130	1	Frame_Shift_Del	DEL	Other_Mutation	A	A	-	-	11/17	366/729	3	85	0.0352941
TCGA-EW-A2FV	TCGA-BRCA	UNC only	cadabra	BAP1	GRCh38	chr3	52405170	52405170	1	Frame_Shift_Del	DEL	Other_Mutation	G	G	-	-	11/17	352/729	2	85	0.0235294
TCGA-EW-A2FV	TCGA-BRCA	UNC only	cadabra	BAP1	GRCh38	chr3	52405230	52405230	1	Frame_Shift_Del	DEL	Other_Mutation	G	G	-	-	11/17	332/729	2	64	0.03125
TCGA-EW-A2FV	TCGA-BRCA	UNC only	cadabra	BAP1	GRCh38	chr3	52405766	52405766	1	Frame_Shift_Del	DEL	Other_Mutation	T	T	-	-	10/17	310/729	3	66	0.0454545
TCGA-EW-A2FV	TCGA-BRCA	UNC only	cadabra	BAP1	GRCh38	chr3	52405784	52405784	1	Frame_Shift_Del	DEL	Other_Mutation	G	G	-	-	10/17	304/729	2	76	0.0263158
TCGA-EW-A2FV	TCGA-BRCA	UNC only	cadabra	BAP1	GRCh38	chr3	52405787	52405787	1	Frame_Shift_Del	DEL	Other_Mutation	T	T	-	-	10/17	303/729	2	77	0.025974
TCGA-EW-A2FV	TCGA-BRCA	UNC only	cadabra	BAP1	GRCh38	chr3	52405803	52405803	1	Frame_Shift_Del	DEL	Other_Mutation	G	G	-	-	10/17	298/729	3	78	0.0384615
TCGA-EW-A2FV	TCGA-BRCA	UNC only	cadabra	BAP1	GRCh38	chr3	52405807	52405807	1	Frame_Shift_Del	DEL	Other_Mutation	C	C	-	-	10/17	297/729	2	80	0.025
TCGA-EW-A2FV	TCGA-BRCA	UNC only	cadabra	BAP1	GRCh38	chr3	52405839	52405839	1	Frame_Shift_Del	DEL	Other_Mutation	T	T	-	-	10/17	286/729	3	84	0.0357143
TCGA-EW-A2FV	TCGA-BRCA	UNC only	cadabra	BAP1	GRCh38	chr3	52405841	52405841	1	Frame_Shift_Del	DEL	Other_Mutation	G	G	-	-	10/17	285/729	2	81	0.0246914
TCGA-EW-A2FV	TCGA-BRCA	UNC only	cadabra	BAP1	GRCh38	chr3	52405853	52405853	1	Frame_Shift_Del	DEL	Other_Mutation	C	C	-	-	10/17	281/729	2	77	0.025974
TCGA-EW-A2FV	TCGA-BRCA	Shared UNC & Updated GDC	cadabra;mutect2	BAP1	GRCh38	chr3	52405883	52405883	1	Frame_Shift_Del	DEL	Other_Mutation	A	A	-	-	10/17	271/729	6	74	0.0779221
TCGA-EW-A2FV	TCGA-BRCA	UNC only	cadabra	BAP1	GRCh38	chr3	52406326	52406326	1	Frame_Shift_Del	DEL	Other_Mutation	C	C	-	-	9/17	237/729	3	97	0.0309278
TCGA-EW-A2FV	TCGA-BRCA	UNC only	cadabra	BAP1	GRCh38	chr3	52406331	52406331	1	Frame_Shift_Del	DEL	Other_Mutation	G	G	-	-	9/17	235/729	2	96	0.0208333
TCGA-EW-A2FV	TCGA-BRCA	UNC only	cadabra	BAP1	GRCh38	chr3	52406336	52406336	1	Frame_Shift_Del	DEL	Other_Mutation	C	C	-	-	9/17	234/729	3	97	0.0309278
TCGA-EW-A2FV	TCGA-BRCA	UNC only	cadabra	BAP1	GRCh38	chr3	52406350	52406350	1	Frame_Shift_Del	DEL	Other_Mutation	T	T	-	-	9/17	229/729	2	91	0.021978
TCGA-EW-A2FV	TCGA-BRCA	UNC only	cadabra	BAP1	GRCh38	chr3	52406828	52406828	1	Splice_Site	DEL	Other_Mutation	C	C	-	-			3	94	0.0319149
TCGA-EW-A2FV	TCGA-BRCA	UNC only	cadabra	BAP1	GRCh38	chr3	52406842	52406842	1	Frame_Shift_Del	DEL	Other_Mutation	G	G	-	-	8/17	216/729	5	102	0.0490196
TCGA-EW-A2FV	TCGA-BRCA	UNC only	cadabra	BAP1	GRCh38	chr3	52406869	52406869	1	Frame_Shift_Del	DEL	Other_Mutation	G	G	-	-	8/17	207/729	3	109	0.0275229
TCGA-EW-A2FV	TCGA-BRCA	UNC only	cadabra	BAP1	GRCh38	chr3	52406882	52406882	1	Frame_Shift_Del	DEL	Other_Mutation	C	C	-	-	8/17	202/729	3	104	0.0288462
TCGA-EW-A2FV	TCGA-BRCA	UNC only	cadabra	BAP1	GRCh38	chr3	52407223	52407223	1	Frame_Shift_Del	DEL	Other_Mutation	T	T	-	-	7/17	177/729	3	66	0.0454545
TCGA-EW-A2FV	TCGA-BRCA	UNC only	cadabra	BAP1	GRCh38	chr3	52407270	52407270	1	Frame_Shift_Del	DEL	Other_Mutation	C	C	-	-	7/17	162/729	2	96	0.0208333
TCGA-EW-A2FV	TCGA-BRCA	UNC only	cadabra	BAP1	GRCh38	chr3	52407406	52407406	1	Frame_Shift_Del	DEL	Other_Mutation	G	G	-	-	6/17	144/729	7	164	0.0426829
TCGA-EW-A2FV	TCGA-BRCA	UNC only	cadabra	BAP1	GRCh38	chr3	52407408	52407408	1	Frame_Shift_Del	DEL	Other_Mutation	C	C	-	-	6/17	143/729	2	163	0.0122699
TCGA-EW-A2FV	TCGA-BRCA	UNC only	cadabra	BAP1	GRCh38	chr3	52407428	52407428	1	Frame_Shift_Del	DEL	Other_Mutation	C	C	-	-	6/17	136/729	5	152	0.0328947
TCGA-EW-A2FV	TCGA-BRCA	UNC only	cadabra	BAP1	GRCh38	chr3	52407430	52407430	1	Frame_Shift_Del	DEL	Other_Mutation	C	C	-	-	6/17	136/729	5	151	0.0331126
TCGA-EW-A2FV	TCGA-BRCA	UNC only	cadabra	BAP1	GRCh38	chr3	52407441	52407441	1	Frame_Shift_Del	DEL	Other_Mutation	C	C	-	-	6/17	132/729	4	145	0.0275862
TCGA-EW-A2FV	TCGA-BRCA	UNC only	cadabra	BAP1	GRCh38	chr3	52407968	52407968	1	Frame_Shift_Del	DEL	Other_Mutation	A	A	-	-	5/17	122/729	2	51	0.0392157
TCGA-EW-A2FV	TCGA-BRCA	UNC only	cadabra	BAP1	GRCh38	chr3	52407971	52407971	1	Frame_Shift_Del	DEL	Other_Mutation	C	C	-	-	5/17	121/729	3	53	0.0566038
TCGA-EW-A2FV	TCGA-BRCA	UNC only	cadabra	BAP1	GRCh38	chr3	52407999	52407999	1	Frame_Shift_Del	DEL	Other_Mutation	G	G	-	-	5/17	112/729	3	55	0.0545455
TCGA-EW-A2FV	TCGA-BRCA	UNC only	cadabra	BAP1	GRCh38	chr3	52408065	52408065	1	Frame_Shift_Del	DEL	Other_Mutation	A	A	-	-	5/17	90/729	2	44	0.0454545
TCGA-EW-A2FV	TCGA-BRCA	UNC only	cadabra	BAP1	GRCh38	chr3	52408483	52408483	1	Frame_Shift_Del	DEL	Other_Mutation	A	A	-	-	4/17	82/729	3	51	0.0588235
TCGA-EW-A2FV	TCGA-BRCA	UNC only	cadabra	BAP1	GRCh38	chr3	52408554	52408554	1	Frame_Shift_Del	DEL	Other_Mutation	G	G	-	-	4/17	59/729	3	61	0.0491803
TCGA-EW-A2FV	TCGA-BRCA	UNC only	cadabra	BAP1	GRCh38	chr3	52409553	52409553	1	Splice_Site	DEL	Other_Mutation	C	C	-	-			5	136	0.0367647
TCGA-EW-A2FV	TCGA-BRCA	UNC only	cadabra	BAP1	GRCh38	chr3	52409571	52409571	1	Frame_Shift_Del	DEL	Other_Mutation	A	A	-	-	3/17	35/729	4	142	0.028169
TCGA-EW-A2FV	TCGA-BRCA	UNC only	cadabra	BAP1	GRCh38	chr3	52409588	52409588	1	Frame_Shift_Del	DEL	Other_Mutation	C	C	-	-	3/17	30/729	5	136	0.0367647
TCGA-EW-A2FV	TCGA-BRCA	UNC only	cadabra	BAP1	GRCh38	chr3	52409716	52409716	1	Frame_Shift_Del	DEL	Other_Mutation	A	A	-	-	2/17	22/729	3	66	0.0454545
TCGA-EW-A2FV	TCGA-BRCA	UNC only	strelka2	BAP1	GRCh38	chr3	52406896	52406896	1	Frame_Shift_Del	DEL	Other_Mutation	C	C	-	-	8/17	198/729	10	119	0.0840336
TCGA-EW-A2FV	TCGA-BRCA	UNC only	strelka2	BAP1	GRCh38	chr3	52409597	52409597	1	Frame_Shift_Del	DEL	Other_Mutation	C	C	-	-	3/17	27/729	13	172	0.0755814
TCGA-HN-A2OB	TCGA-BRCA	Shared UNC & Updated GDC	strelka2;muse;varscan2	BAP1	GRCh38	chr3	52406846	52406846	1	Missense_Mutation	SNP	Missense_Mutation	G	G	C	C	8/17	214/729	14	55	0.254545
TCGA-LL-A9Q3	TCGA-BRCA	Shared UNC & Updated GDC	strelka2;muse;mutect2;varscan2	BAP1	GRCh38	chr3	52403147	52403147	1	Nonsense_Mutation	SNP	Other_Mutation	G	G	C	C	14/17	627/729	9	18	0.5
TCGA-A2-A1G1	TCGA-BRCA	UNC only	cadabra	BAP1	GRCh38	chr3	52400621	52400622	2	3'Flank	INS	Other_Mutation	-	-	C	C	NA	NA	2	4	0.5
TCGA-AC-A6IV	TCGA-BRCA	UNC only	strelka2	BAP1	GRCh38	chr3	52402188	52402188	1	3'UTR	SNP	Other_Mutation	G	G	T	T	17/17		4	40	0.1
TCGA-AR-A1AR	TCGA-BRCA	UNC only	cadabra	BAP1	GRCh38	chr3	52402873	52402874	2	Splice_Region	INS	Other_Mutation	-	-	T	T			2	205	0.0097561
TCGA-AR-A24W	TCGA-BRCA	UNC only	strelka2	BAP1	GRCh38	chr3	52403901	52403901	1	Splice_Region	SNP	Other_Mutation	G	G	T	T			4	36	0.111111
TCGA-BH-A0BO	TCGA-BRCA	UNC only	cadabra	BAP1	GRCh38	chr3	52400498	52400499	2	3'Flank	INS	Other_Mutation	-	-	ATGAAA	ATGAAA			2	107	0.0186916
TCGA-BH-A0BS	TCGA-BRCA	UNC only	cadabra	BAP1	GRCh38	chr3	52406245	52406246	2	Splice_Region	INS	Other_Mutation	-	-	C	C			6	66	0.0909091
TCGA-BH-A0BT	TCGA-BRCA	UNC only	cadabra	BAP1	GRCh38	chr3	52404588	52404589	2	Splice_Region	INS	Other_Mutation	-	-	C	C			2	74	0.027027
TCGA-BH-A18G	TCGA-BRCA	UNC only	cadabra	BAP1	GRCh38	chr3	52402680	52402680	1	Splice_Region	DEL	Other_Mutation	G	G	-	-			2	228	0.00877193
TCGA-C8-A1HF	TCGA-BRCA	UNC only	cadabra	BAP1	GRCh38	chr3	52407393	52407393	1	Splice_Region	DEL	Other_Mutation	A	A	-	-			2	169	0.0118343
TCGA-E2-A14X	TCGA-BRCA	UNC only	cadabra	BAP1	GRCh38	chr3	52404445	52404445	1	Splice_Region	DEL	Other_Mutation	G	G	-	-			2	243	0.00823045
TCGA-E9-A1NC	TCGA-BRCA	UNC only	strelka2	BAP1	GRCh38	chr3	52408613	52408613	1	Splice_Region	SNP	Other_Mutation	G	G	T	T			2	3	0.666667
TCGA-EW-A1J6	TCGA-BRCA	UNC only	cadabra	BAP1	GRCh38	chr3	52407318	52407319	2	Splice_Region	INS	Other_Mutation	-	-	GG	GG	NA	NA	2	66	0.030303
TCGA-EW-A2FV	TCGA-BRCA	UNC only	cadabra	BAP1	GRCh38	chr3	52402275	52402275	1	3'UTR	DEL	Other_Mutation	G	G	-	-	17/17		2	58	0.0344828
TCGA-EW-A2FV	TCGA-BRCA	UNC only	cadabra	BAP1	GRCh38	chr3	52402278	52402278	1	3'UTR	DEL	Other_Mutation	C	C	-	-	17/17		2	61	0.0327869
TCGA-EW-A2FV	TCGA-BRCA	UNC only	cadabra	BAP1	GRCh38	chr3	52402598	52402598	1	Splice_Region	DEL	Other_Mutation	T	T	-	-			3	164	0.0182927
TCGA-EW-A2FV	TCGA-BRCA	UNC only	cadabra	BAP1	GRCh38	chr3	52402773	52402773	1	Splice_Region	DEL	Other_Mutation	A	A	-	-			2	149	0.0134228
TCGA-EW-A2FV	TCGA-BRCA	UNC only	cadabra	BAP1	GRCh38	chr3	52403899	52403899	1	Splice_Region	DEL	Other_Mutation	G	G	-	-			5	66	0.0757576
TCGA-EW-A2FV	TCGA-BRCA	UNC only	cadabra	BAP1	GRCh38	chr3	52406913	52406913	1	Splice_Region	DEL	Other_Mutation	G	G	-	-			3	92	0.0326087
TCGA-EW-A6SD	TCGA-BRCA	Updated GDC only	muse	BAP1	GRCh38	chr3	52402388	52402388	1	Missense_Mutation	SNP	Missense_Mutation	G	G	T	T	17/17	697/729	3	16	0.1875
TCGA-2W-A8YY	TCGA-CESC	Shared UNC & Updated GDC	strelka2;muse;mutect2;varscan2	BAP1	GRCh38	chr3	52408524	52408524	1	Missense_Mutation	SNP	Missense_Mutation	T	T	C	C	4/17	69/729	16	42	0.380952
TCGA-C5-A1BE	TCGA-CESC	UNC only	cadabra	BAP1	GRCh38	chr3	52405225	52405226	2	Frame_Shift_Ins	INS	Other_Mutation	-	-	G	G	11/17	334/729	2	247	0.00809717
TCGA-C5-A1BF	TCGA-CESC	UNC only	cadabra	BAP1	GRCh38	chr3	52405152	52405153	2	Frame_Shift_Ins	INS	Other_Mutation	-	-	G	G	11/17	358/729	2	94	0.0212766
TCGA-C5-A1BJ	TCGA-CESC	UNC only	cadabra	BAP1	GRCh38	chr3	52405235	52405236	2	Frame_Shift_Ins	INS	Other_Mutation	-	-	G	G	11/17	330-331/729	2	219	0.00913242
TCGA-C5-A1BM	TCGA-CESC	UNC only	cadabra	BAP1	GRCh38	chr3	52405217	52405218	2	Frame_Shift_Ins	INS	Other_Mutation	-	-	C	C	11/17	336-337/729	3	136	0.0220588
TCGA-C5-A1BM	TCGA-CESC	Shared UNC & Updated GDC	strelka2;muse;mutect2;varscan2	BAP1	GRCh38	chr3	52403766	52403766	1	Nonsense_Mutation	SNP	Other_Mutation	G	G	C	C	13/17	460/729	21	61	0.350877
TCGA-C5-A1MH	TCGA-CESC	Shared UNC & Updated GDC	strelka2;mutect2	BAP1	GRCh38	chr3	52403750	52403750	1	Missense_Mutation	SNP	Missense_Mutation	G	G	C	C	13/17	465/729	4	63	0.0689655
TCGA-C5-A1MP	TCGA-CESC	Shared UNC & Updated GDC	cadabra;mutect2	BAP1	GRCh38	chr3	52408532	52408556	25	Frame_Shift_Del	DEL	Other_Mutation	ACCAAGGTAGAGACCTTTCGCCGGG	ACCAAGGTAGAGACCTTTCGCCGGG	-	-	4/17	58-66/729	6	12	0.5
TCGA-C5-A7CJ	TCGA-CESC	Shared UNC & Updated GDC	cadabra;mutect2	BAP1	GRCh38	chr3	52406363	52406385	23	Splice_Site	DEL	Other_Mutation	CGTGGTAGGGCTCCCTGCAGTCA	CGTGGTAGGGCTCCCTGCAGTCA	-	-	9/17	?-225/729	4	15	0.266667
TCGA-DR-A0ZM	TCGA-CESC	Shared UNC & Updated GDC	strelka2;muse	BAP1	GRCh38	chr3	52403653	52403653	1	Missense_Mutation	SNP	Missense_Mutation	C	C	G	G	13/17	498/729	4	58	0.0689655
TCGA-DS-A0VK	TCGA-CESC	UNC only	cadabra	BAP1	GRCh38	chr3	52403220	52403221	2	In_Frame_Ins	INS	Other_Mutation	-	-	AGC	AGC	14/17	603/729	2	75	0.0266667
TCGA-DS-A0VN	TCGA-CESC	UNC only	cadabra	BAP1	GRCh38	chr3	52405241	52405242	2	Frame_Shift_Ins	INS	Other_Mutation	-	-	GA	GA	11/17	328-329/729	2	264	0.00757576
TCGA-DS-A1OB	TCGA-CESC	UNC only	cadabra	BAP1	GRCh38	chr3	52403822	52403830	9	In_Frame_Del	DEL	Other_Mutation	CTGCAGCAC	CTGCAGCAC	-	-	13/17	439-441/729	2	125	0.016
TCGA-EA-A1QS	TCGA-CESC	UNC only	cadabra	BAP1	GRCh38	chr3	52403649	52403650	2	Frame_Shift_Del	DEL	Other_Mutation	AT	AT	-	-	13/17	499/729	2	117	0.017094
TCGA-EA-A43B	TCGA-CESC	Shared UNC & Updated GDC	strelka2;muse;mutect2	BAP1	GRCh38	chr3	52403162	52403162	1	Missense_Mutation	SNP	Missense_Mutation	C	C	G	G	14/17	622/729	5	67	0.0769231
TCGA-EA-A44S	TCGA-CESC	UNC only	strelka2	BAP1	GRCh38	chr3	52405867	52405867	1	Nonsense_Mutation	SNP	Other_Mutation	G	G	A	A	10/17	277/729	13	23	0.565217
TCGA-EK-A2RC	TCGA-CESC	Shared UNC & Updated GDC	strelka2;muse;mutect2;varscan2	BAP1	GRCh38	chr3	52403832	52403832	1	Nonsense_Mutation	SNP	Other_Mutation	G	G	C	C	13/17	438/729	6	34	0.1875
TCGA-EK-A3GK	TCGA-CESC	UNC only	cadabra	BAP1	GRCh38	chr3	52403155	52403155	1	Frame_Shift_Del	DEL	Other_Mutation	C	C	-	-	14/17	625/729	2	51	0.0392157
TCGA-VS-A9UM	TCGA-CESC	Shared UNC & Updated GDC	strelka2;muse;mutect2;varscan2	BAP1	GRCh38	chr3	52409558	52409558	1	Nonsense_Mutation	SNP	Other_Mutation	G	G	A	A	3/17	40/729	23	34	0.69697
TCGA-ZJ-AAXT	TCGA-CESC	Shared UNC & Updated GDC	strelka2;muse;mutect2;varscan2	BAP1	GRCh38	chr3	52406880	52406880	1	Missense_Mutation	SNP	Missense_Mutation	G	G	C	C	8/17	203/729	16	33	0.484848
TCGA-VS-A9UC	TCGA-CESC	Shared UNC & Updated GDC	strelka2;muse;mutect2;varscan2	BAP1	GRCh38	chr3	52400576	52400576	1	3'Flank	SNP	Other_Mutation	C	C	T	T			11	21	0.52381
TCGA-DS-A1OD	TCGA-CESC	Updated GDC only	pindel	BAP1	GRCh38	chr3	52403178	52403179	2	Frame_Shift_Ins	INS	Other_Mutation	-	-	TCCCCACTCAAGGGCTCGCCAGGCCTCACCA	TCCCCACTCAAGGGCTCGCCAGGCCTCACCA	14/17	617/729	5	38	0.131579
TCGA-MA-AA41	TCGA-CESC	Updated GDC only	muse;mutect2;varscan2	BAP1	GRCh38	chr3	52403766	52403766	1	Nonsense_Mutation	SNP	Other_Mutation	G	G	C	C	13/17	460/729	13	17	0.764706
TCGA-EK-A2RB	TCGA-CESC	Updated GDC only	muse;mutect2;varscan2	BAP1	GRCh38	chr3	52405867	52405867	1	Nonsense_Mutation	SNP	Other_Mutation	G	G	A	A	10/17	277/729	11	18	0.611111
TCGA-3X-AAVE	TCGA-CHOL	Shared UNC & Updated GDC	cadabra;mutect2	BAP1	GRCh38	chr3	52402635	52402651	17	Frame_Shift_Del	DEL	Other_Mutation	TGAACTCATCGTAGTTG	TGAACTCATCGTAGTTG	-	-	16/17	669-675/729	4	8	0.5
TCGA-4G-AAZF	TCGA-CHOL	Shared UNC & Updated GDC	strelka2;muse;mutect2;varscan2	BAP1	GRCh38	chr3	52407219	52407219	1	Missense_Mutation	SNP	Missense_Mutation	G	G	A	A	7/17	179/729	34	49	0.704545
TCGA-4G-AAZO	TCGA-CHOL	Shared UNC & Updated GDC	cadabra;varscan2	BAP1	GRCh38	chr3	52403786	52403786	1	Frame_Shift_Del	DEL	Other_Mutation	T	T	-	-	13/17	453/729	10	15	0.666667
TCGA-4G-AAZT	TCGA-CHOL	Shared UNC & Updated GDC	strelka2;muse	BAP1	GRCh38	chr3	52405900	52405900	1	Missense_Mutation	SNP	Missense_Mutation	T	T	G	G	10/17	266/729	11	18	0.611111
TCGA-4G-AAZT	TCGA-CHOL	Shared UNC & Updated GDC	strelka2;muse	BAP1	GRCh38	chr3	52405914	52405914	1	Splice_Site	SNP	Other_Mutation	T	T	C	C			12	20	0.6
TCGA-5A-A8ZG	TCGA-CHOL	UNC only	cadabra	BAP1	GRCh38	chr3	52403291	52403291	1	Frame_Shift_Del	DEL	Other_Mutation	C	C	-	-	14/17	579/729	2	41	0.0487805
TCGA-W5-AA2W	TCGA-CHOL	Shared UNC & Updated GDC	strelka2;muse;mutect2;varscan2	BAP1	GRCh38	chr3	52406291	52406291	1	Nonsense_Mutation	SNP	Other_Mutation	T	A	A	A	9/17	249/729	8	11	0.727273
TCGA-W5-AA31	TCGA-CHOL	Shared UNC & Updated GDC	strelka2;muse;mutect2;varscan2	BAP1	GRCh38	chr3	52406900	52406900	1	Nonsense_Mutation	SNP	Other_Mutation	C	C	T	T	8/17	196/729	12	24	0.5
TCGA-W5-AA36	TCGA-CHOL	Shared UNC & Updated GDC	cadabra;mutect2	BAP1	GRCh38	chr3	52403661	52403662	2	Frame_Shift_Ins	INS	Other_Mutation	-	-	T	T	13/17	495/729	4	6	0.666667
TCGA-W5-AA39	TCGA-CHOL	Shared UNC & Updated GDC	strelka2;muse;mutect2;varscan2	BAP1	GRCh38	chr3	52407981	52407981	1	Missense_Mutation	SNP	Missense_Mutation	A	C	C	C	5/17	118/729	12	14	0.857143
TCGA-W6-AA0T	TCGA-CHOL	Shared UNC & Updated GDC	strelka2;mutect2;varscan2	BAP1	GRCh38	chr3	52405214	52405214	1	Missense_Mutation	SNP	Missense_Mutation	G	G	T	T	11/17	338/729	4	24	0.2
TCGA-ZH-A8Y2	TCGA-CHOL	Shared UNC & Updated GDC	strelka2;muse;mutect2;varscan2	BAP1	GRCh38	chr3	52408583	52408583	1	Missense_Mutation	SNP	Missense_Mutation	A	G	G	G	4/17	49/729	16	20	0.8
TCGA-ZH-A8Y4	TCGA-CHOL	Shared UNC & Updated GDC	cadabra;mutect2;pindel;varscan2	BAP1	GRCh38	chr3	52403205	52403205	1	Frame_Shift_Del	DEL	Other_Mutation	T	-	-	-	14/17	608/729	15	21	0.714286
TCGA-ZH-A8Y8	TCGA-CHOL	UNC only	strelka2	BAP1	GRCh38	chr3	52406326	52406326	1	Missense_Mutation	SNP	Missense_Mutation	C	C	T	T	9/17	237/729	2	6	0.333333
TCGA-3X-AAVA	TCGA-CHOL	Updated GDC only	muse	BAP1	GRCh38	chr3	52403138	52403138	1	Missense_Mutation	SNP	Missense_Mutation	C	C	A	A	14/17	630/729	2	19	0.105263
TCGA-4G-AAZO	TCGA-CHOL	Updated GDC only	pindel;varscan2*	BAP1	GRCh38	chr3	52403788	52403789	2	Frame_Shift_Del	DEL	Other_Mutation	TG	TG	A	A	13/17	452-453/729	14	30	0.466667
TCGA-A6-2675	TCGA-COAD	UNC only	cadabra	BAP1	GRCh38	chr3	52402653	52402653	1	Frame_Shift_Del	DEL	Other_Mutation	G	G	-	-	16/17	669/729	2	148	0.0135135
TCGA-A6-2679	TCGA-COAD	UNC only	cadabra	BAP1	GRCh38	chr3	52404561	52404562	2	Frame_Shift_Ins	INS	Other_Mutation	-	-	A	A	12/17	381/729	2	30	0.0666667
TCGA-A6-4105	TCGA-COAD	UNC only	cadabra	BAP1	GRCh38	chr3	52404537	52404538	2	Frame_Shift_Ins	INS	Other_Mutation	-	-	C	C	12/17	389/729	2	122	0.0163934
TCGA-A6-4107	TCGA-COAD	UNC only	cadabra	BAP1	GRCh38	chr3	52405152	52405153	2	Frame_Shift_Ins	INS	Other_Mutation	-	-	G	G	11/17	358/729	2	64	0.03125
TCGA-A6-5661	TCGA-COAD	UNC only	cadabra	BAP1	GRCh38	chr3	52402813	52402813	1	Frame_Shift_Del	DEL	Other_Mutation	A	A	-	-	15/17	650/729	3	203	0.0147783
TCGA-A6-5662	TCGA-COAD	UNC only	cadabra	BAP1	GRCh38	chr3	52405276	52405277	2	Frame_Shift_Ins	INS	Other_Mutation	-	-	A	A	11/17	317/729	2	60	0.0333333
TCGA-A6-5665	TCGA-COAD	UNC only	cadabra	BAP1	GRCh38	chr3	52406838	52406839	2	Frame_Shift_Ins	INS	Other_Mutation	-	-	C	C	8/17	217/729	2	83	0.0240964
TCGA-A6-6648	TCGA-COAD	UNC only	cadabra	BAP1	GRCh38	chr3	52403607	52403608	2	Frame_Shift_Ins	INS	Other_Mutation	-	-	C	C	13/17	513/729	2	116	0.0172414
TCGA-A6-6648	TCGA-COAD	UNC only	cadabra	BAP1	GRCh38	chr3	52404556	52404557	2	Frame_Shift_Ins	INS	Other_Mutation	-	-	T	T	12/17	382-383/729	3	94	0.0319149
TCGA-A6-6651	TCGA-COAD	UNC only	strelka2	BAP1	GRCh38	chr3	52405876	52405876	1	Missense_Mutation	SNP	Missense_Mutation	G	G	T	T	10/17	274/729	3	70	0.0428571
TCGA-A6-6653	TCGA-COAD	UNC only	cadabra	BAP1	GRCh38	chr3	52405255	52405255	1	Frame_Shift_Del	DEL	Other_Mutation	G	G	-	-	11/17	324/729	2	47	0.0425532
TCGA-AA-3526	TCGA-COAD	UNC only	cadabra	BAP1	GRCh38	chr3	52403790	52403790	1	Frame_Shift_Del	DEL	Other_Mutation	A	A	-	-	13/17	452/729	4	171	0.0233918
TCGA-AA-3530	TCGA-COAD	UNC only	cadabra	BAP1	GRCh38	chr3	52405153	52405154	2	Frame_Shift_Ins	INS	Other_Mutation	-	-	C	C	11/17	358/729	3	68	0.0441176
TCGA-AA-3660	TCGA-COAD	UNC only	cadabra	BAP1	GRCh38	chr3	52403840	52403840	1	Frame_Shift_Del	DEL	Other_Mutation	C	C	-	-	13/17	435/729	2	72	0.0277778
TCGA-AA-3852	TCGA-COAD	UNC only	cadabra	BAP1	GRCh38	chr3	52405261	52405262	2	Frame_Shift_Ins	INS	Other_Mutation	-	-	G	G	11/17	322/729	3	42	0.0714286
TCGA-AA-3862	TCGA-COAD	Shared UNC & Updated GDC	strelka2;muse;mutect2;varscan2	BAP1	GRCh38	chr3	52403208	52403208	1	Missense_Mutation	SNP	Missense_Mutation	G	G	A	A	14/17	607/729	9	43	0.210526
TCGA-AA-3939	TCGA-COAD	UNC only	cadabra	BAP1	GRCh38	chr3	52403211	52403212	2	Frame_Shift_Ins	INS	Other_Mutation	-	-	C	C	14/17	606/729	3	142	0.0211268
TCGA-AA-3939	TCGA-COAD	UNC only	cadabra	BAP1	GRCh38	chr3	52405868	52405871	4	Frame_Shift_Del	DEL	Other_Mutation	AGAC	AGAC	-	-	10/17	275-276/729	8	42	0.190476
TCGA-AA-3939	TCGA-COAD	UNC only	cadabra	BAP1	GRCh38	chr3	52405873	52405874	2	Nonsense_Mutation	INS	Other_Mutation	-	-	CTTATAACACTTTTCCCATGTCAGACATTAGCGG	CTTATAACACTTTTCCCATGTCAGACATTAGCGG	10/17	274-275/729	8	41	0.195122
TCGA-AA-3941	TCGA-COAD	UNC only	cadabra	BAP1	GRCh38	chr3	52404563	52404563	1	Frame_Shift_Del	DEL	Other_Mutation	A	A	-	-	12/17	380/729	3	33	0.0909091
TCGA-AA-3941	TCGA-COAD	UNC only	cadabra	BAP1	GRCh38	chr3	52405787	52405788	2	Frame_Shift_Ins	INS	Other_Mutation	-	-	G	G	10/17	303/729	3	22	0.136364
TCGA-AA-3976	TCGA-COAD	UNC only	cadabra	BAP1	GRCh38	chr3	52405182	52405183	2	Frame_Shift_Ins	INS	Other_Mutation	-	-	T	T	11/17	348/729	2	69	0.0289855
TCGA-AA-3982	TCGA-COAD	UNC only	strelka2	BAP1	GRCh38	chr3	52409848	52409848	1	Missense_Mutation	SNP	Missense_Mutation	C	C	T	T	1/17	11/729	2	3	0.666667
TCGA-AA-3986	TCGA-COAD	UNC only	cadabra	BAP1	GRCh38	chr3	52403663	52403664	2	Frame_Shift_Ins	INS	Other_Mutation	-	-	T	T	13/17	494/729	2	92	0.0217391
TCGA-AA-A02W	TCGA-COAD	UNC only	cadabra	BAP1	GRCh38	chr3	52403689	52403692	4	Frame_Shift_Del	DEL	Other_Mutation	GTGA	GTGA	-	-	13/17	485-486/729	2	20	0.1
TCGA-AA-A03F	TCGA-COAD	UNC only	cadabra	BAP1	GRCh38	chr3	52403155	52403155	1	Frame_Shift_Del	DEL	Other_Mutation	C	C	-	-	14/17	625/729	3	107	0.0280374
TCGA-AD-5900	TCGA-COAD	UNC only	cadabra	BAP1	GRCh38	chr3	52405258	52405259	2	Frame_Shift_Ins	INS	Other_Mutation	-	-	C	C	11/17	323/729	2	113	0.0176991
TCGA-AD-A5EK	TCGA-COAD	UNC only	cadabra	BAP1	GRCh38	chr3	52408007	52408007	1	Frame_Shift_Del	DEL	Other_Mutation	C	C	-	-	5/17	109/729	5	239	0.0209205
TCGA-AU-3779	TCGA-COAD	UNC only	cadabra	BAP1	GRCh38	chr3	52407422	52407422	1	Frame_Shift_Del	DEL	Other_Mutation	G	G	-	-	6/17	138/729	2	92	0.0217391
TCGA-AZ-6599	TCGA-COAD	Shared UNC & Updated GDC	strelka2;muse;mutect2;varscan2	BAP1	GRCh38	chr3	52405882	52405882	1	Nonsense_Mutation	SNP	Other_Mutation	G	G	A	A	10/17	272/729	44	140	0.31746
TCGA-AZ-6601	TCGA-COAD	UNC only	cadabra	BAP1	GRCh38	chr3	52403729	52403729	1	Frame_Shift_Del	DEL	Other_Mutation	C	C	-	-	13/17	472/729	2	181	0.0110497
TCGA-AZ-6601	TCGA-COAD	UNC only	cadabra	BAP1	GRCh38	chr3	52405876	52405876	1	Frame_Shift_Del	DEL	Other_Mutation	G	G	-	-	10/17	274/729	2	141	0.0141844
TCGA-CA-6715	TCGA-COAD	UNC only	cadabra	BAP1	GRCh38	chr3	52405800	52405800	1	Frame_Shift_Del	DEL	Other_Mutation	T	T	-	-	10/17	299/729	2	42	0.047619
TCGA-CA-6717	TCGA-COAD	Shared UNC & Updated GDC	strelka2;varscan2	BAP1	GRCh38	chr3	52408509	52408509	1	Missense_Mutation	SNP	Missense_Mutation	C	C	A	A	4/17	74/729	28	183	0.165468
TCGA-CK-4951	TCGA-COAD	Shared UNC & Updated GDC	strelka2;muse;mutect2;varscan2	BAP1	GRCh38	chr3	52403709	52403709	1	Missense_Mutation	SNP	Missense_Mutation	G	G	A	A	13/17	479/729	35	114	0.307692
TCGA-CK-4951	TCGA-COAD	Shared UNC & Updated GDC	strelka2;muse;mutect2;varscan2	BAP1	GRCh38	chr3	52405214	52405214	1	Missense_Mutation	SNP	Missense_Mutation	G	G	A	A	11/17	338/729	17	57	0.298246
TCGA-CK-5912	TCGA-COAD	UNC only	cadabra	BAP1	GRCh38	chr3	52403210	52403210	1	Frame_Shift_Del	DEL	Other_Mutation	G	G	-	-	14/17	606/729	2	173	0.0115607
TCGA-CK-5912	TCGA-COAD	UNC only	cadabra	BAP1	GRCh38	chr3	52405205	52405206	2	Frame_Shift_Ins	INS	Other_Mutation	-	-	C	C	11/17	340-341/729	2	136	0.0147059
TCGA-CK-5912	TCGA-COAD	UNC only	cadabra	BAP1	GRCh38	chr3	52405212	52405212	1	Frame_Shift_Del	DEL	Other_Mutation	A	A	-	-	11/17	338/729	2	127	0.015748
TCGA-CK-5914	TCGA-COAD	UNC only	cadabra	BAP1	GRCh38	chr3	52403181	52403181	1	Frame_Shift_Del	DEL	Other_Mutation	A	A	-	-	14/17	616/729	2	114	0.0175439
TCGA-CK-5915	TCGA-COAD	UNC only	cadabra	BAP1	GRCh38	chr3	52404555	52404556	2	Frame_Shift_Ins	INS	Other_Mutation	-	-	G	G	12/17	383/729	3	133	0.0225564
TCGA-CK-5915	TCGA-COAD	UNC only	cadabra	BAP1	GRCh38	chr3	52406347	52406347	1	Frame_Shift_Del	DEL	Other_Mutation	A	A	-	-	9/17	230/729	3	106	0.0283019
TCGA-CK-5916	TCGA-COAD	UNC only	cadabra	BAP1	GRCh38	chr3	52402843	52402843	1	Frame_Shift_Del	DEL	Other_Mutation	T	T	-	-	15/17	640/729	3	207	0.0144928
TCGA-CM-5860	TCGA-COAD	UNC only	cadabra	BAP1	GRCh38	chr3	52403585	52403585	1	Frame_Shift_Del	DEL	Other_Mutation	G	G	-	-	13/17	520/729	2	125	0.016
TCGA-CM-6161	TCGA-COAD	UNC only	cadabra	BAP1	GRCh38	chr3	52408479	52408479	1	Frame_Shift_Del	DEL	Other_Mutation	G	G	-	-	4/17	84/729	2	232	0.00862069
TCGA-CM-6162	TCGA-COAD	UNC only	cadabra	BAP1	GRCh38	chr3	52406866	52406867	2	Frame_Shift_Ins	INS	Other_Mutation	-	-	G	G	8/17	207-208/729	3	65	0.0461538
TCGA-CM-6164	TCGA-COAD	UNC only	cadabra	BAP1	GRCh38	chr3	52404529	52404529	1	Frame_Shift_Del	DEL	Other_Mutation	G	G	-	-	12/17	392/729	2	133	0.0150376
TCGA-CM-6169	TCGA-COAD	UNC only	cadabra	BAP1	GRCh38	chr3	52403242	52403242	1	Frame_Shift_Del	DEL	Other_Mutation	T	T	-	-	14/17	596/729	2	134	0.0149254
TCGA-CM-6169	TCGA-COAD	UNC only	cadabra	BAP1	GRCh38	chr3	52404561	52404561	1	Frame_Shift_Del	DEL	Other_Mutation	A	A	-	-	12/17	381/729	3	113	0.0265487
TCGA-CM-6676	TCGA-COAD	UNC only	cadabra	BAP1	GRCh38	chr3	52403569	52403569	1	Frame_Shift_Del	DEL	Other_Mutation	G	G	-	-	13/17	526/729	2	83	0.0240964
TCGA-D5-5540	TCGA-COAD	UNC only	cadabra	BAP1	GRCh38	chr3	52404551	52404552	2	Frame_Shift_Ins	INS	Other_Mutation	-	-	C	C	12/17	384/729	2	99	0.020202
TCGA-D5-6533	TCGA-COAD	UNC only	cadabra	BAP1	GRCh38	chr3	52407432	52407432	1	Frame_Shift_Del	DEL	Other_Mutation	G	G	-	-	6/17	135/729	2	110	0.0181818
TCGA-D5-6928	TCGA-COAD	Shared UNC & Updated GDC	strelka2;muse;mutect2;varscan2	BAP1	GRCh38	chr3	52406869	52406869	1	Missense_Mutation	SNP	Missense_Mutation	G	G	A	A	8/17	207/729	13	81	0.178082
TCGA-D5-6929	TCGA-COAD	UNC only	strelka2	BAP1	GRCh38	chr3	52409600	52409600	1	Missense_Mutation	SNP	Missense_Mutation	C	C	A	A	3/17	26/729	2	57	0.0350877
TCGA-DM-A0X9	TCGA-COAD	UNC only	cadabra	BAP1	GRCh38	chr3	52402624	52402624	1	Frame_Shift_Del	DEL	Other_Mutation	A	A	-	-	16/17	678/729	2	127	0.015748
TCGA-DM-A1HB	TCGA-COAD	UNC only	cadabra	BAP1	GRCh38	chr3	52405220	52405220	1	Frame_Shift_Del	DEL	Other_Mutation	C	C	-	-	11/17	336/729	2	190	0.0105263
TCGA-DM-A282	TCGA-COAD	Shared UNC & Updated GDC	strelka2;muse;mutect2;varscan2	BAP1	GRCh38	chr3	52402326	52402326	1	Missense_Mutation	SNP	Missense_Mutation	G	G	A	A	17/17	718/729	14	38	0.368421
TCGA-F4-6460	TCGA-COAD	UNC only	cadabra	BAP1	GRCh38	chr3	52409562	52409562	1	Frame_Shift_Del	DEL	Other_Mutation	T	T	-	-	3/17	38/729	2	94	0.0212766
TCGA-F4-6570	TCGA-COAD	UNC only	cadabra	BAP1	GRCh38	chr3	52405219	52405219	1	Frame_Shift_Del	DEL	Other_Mutation	A	A	-	-	11/17	336/729	2	75	0.0266667
TCGA-G4-6299	TCGA-COAD	UNC only	cadabra	BAP1	GRCh38	chr3	52407401	52407401	1	Frame_Shift_Del	DEL	Other_Mutation	G	G	-	-	6/17	145/729	2	50	0.04
TCGA-G4-6303	TCGA-COAD	UNC only	cadabra	BAP1	GRCh38	chr3	52402608	52402610	3	In_Frame_Del	DEL	Other_Mutation	GAG	GAG	-	-	16/17	683-684/729	2	140	0.0142857
TCGA-G4-6303	TCGA-COAD	UNC only	cadabra	BAP1	GRCh38	chr3	52403591	52403591	1	Frame_Shift_Del	DEL	Other_Mutation	C	C	-	-	13/17	518/729	2	178	0.011236
TCGA-G4-6307	TCGA-COAD	UNC only	cadabra	BAP1	GRCh38	chr3	52403731	52403732	2	Frame_Shift_Ins	INS	Other_Mutation	-	-	A	A	13/17	471-472/729	2	135	0.0148148
TCGA-G4-6627	TCGA-COAD	UNC only	cadabra	BAP1	GRCh38	chr3	52404486	52404486	1	Frame_Shift_Del	DEL	Other_Mutation	T	T	-	-	12/17	406/729	2	128	0.015625
TCGA-NH-A50T	TCGA-COAD	UNC only	cadabra	BAP1	GRCh38	chr3	52403659	52403659	1	Frame_Shift_Del	DEL	Other_Mutation	C	C	-	-	13/17	496/729	2	131	0.0152672
TCGA-A6-6654	TCGA-COAD	UNC only	strelka2	BAP1	GRCh38	chr3	52401551	52401551	1	3'UTR	SNP	Other_Mutation	C	C	T	T	17/17		2	4	0.5
TCGA-AA-3521	TCGA-COAD	UNC only	strelka2	BAP1	GRCh38	chr3	52402138	52402138	1	3'UTR	SNP	Other_Mutation	G	G	T	T	17/17		2	4	0.5
TCGA-AY-5543	TCGA-COAD	UNC only	cadabra	BAP1	GRCh38	chr3	52400524	52400525	2	3'Flank	INS	Other_Mutation	-	-	C	C			2	31	0.0645161
TCGA-CK-4947	TCGA-COAD	UNC only	cadabra	BAP1	GRCh38	chr3	52402679	52402679	1	Splice_Region	DEL	Other_Mutation	A	A	-	-			2	169	0.0118343
TCGA-CK-4947	TCGA-COAD	UNC only	cadabra	BAP1	GRCh38	chr3	52406824	52406825	2	Splice_Region	INS	Other_Mutation	-	-	G	G			2	76	0.0263158
TCGA-DM-A1DA	TCGA-COAD	UNC only	strelka2	BAP1	GRCh38	chr3	52402145	52402145	1	3'UTR	SNP	Other_Mutation	G	G	T	T	17/17		2	5	0.4
TCGA-DM-A28K	TCGA-COAD	UNC only	cadabra	BAP1	GRCh38	chr3	52409836	52409836	1	Splice_Region	DEL	Other_Mutation	C	C	-	-			2	32	0.0625
TCGA-G4-6588	TCGA-COAD	UNC only	cadabra	BAP1	GRCh38	chr3	52402246	52402246	1	3'UTR	DEL	Other_Mutation	C	C	-	-	17/17		2	49	0.0408163
TCGA-A6-3808	TCGA-COAD	Updated GDC only	mutect2	BAP1	GRCh38	chr3	52403178	52403179	2	Frame_Shift_Ins	INS	Other_Mutation	-	-	CAACCCAGAAAGTCTTCTGGCACATGGCTCCAGCCACCAATCT	CAACCCAGAAAGTCTTCTGGCACATGGCTCCAGCCACCAATCT	14/17	617/729	15	115	0.130435
TCGA-AA-A010	TCGA-COAD	Updated GDC only	muse;mutect2;varscan2;muse	BAP1	GRCh38	chr3	52405800	52405800	1	Missense_Mutation	SNP	Missense_Mutation	T	T	C	C	10/17	299/729	41	119	0.444444
TCGA-AA-3844	TCGA-COAD	Updated GDC only	muse	BAP1	GRCh38	chr3	52408488	52408488	1	Missense_Mutation	SNP	Missense_Mutation	A	A	G	G	4/17	81/729	2	22	0.0909091
TCGA-AA-3930	TCGA-COAD	Updated GDC only	mutect2	BAP1	GRCh38	chr3	52403288	52403289	2	Frame_Shift_Ins	INS	Other_Mutation	-	-	CACGAGCAATAGGCAGCTAGAGGCAAGGATGAGCAGCGAG	CACGAGCAATAGGCAGCTAGAGGCAAGGATGAGCAGCGAG	14/17	580/729	7	42	0.166667
TCGA-AA-3939	TCGA-COAD	Updated GDC only	mutect2	BAP1	GRCh38	chr3	52405867	52405868	2	Nonsense_Mutation	INS	Other_Mutation	-	-	TTCTTATAACACTTTTCCCATGTC	TTCTTATAACACTTTTCCCATGTC	10/17	276-277/729	6	35	0.171429
TCGA-AA-3850	TCGA-COAD	Updated GDC only	mutect2	BAP1	GRCh38	chr3	52406374	52406375	2	Frame_Shift_Ins	INS	Other_Mutation	-	-	ACAGGGCTGGAGGG	ACAGGGCTGGAGGG	9/17	221/729	9	28	0.321429
TCGA-FA-8693	TCGA-DLBC	UNC only	cadabra	BAP1	GRCh38	chr3	52408017	52408018	2	In_Frame_Ins	INS	Other_Mutation	-	-	GCT	GCT	5/17	105-106/729	3	251	0.0119522
TCGA-FF-8061	TCGA-DLBC	UNC only	cadabra	BAP1	GRCh38	chr3	52406307	52406307	1	Frame_Shift_Del	DEL	Other_Mutation	G	G	-	-	9/17	243/729	2	124	0.016129
TCGA-GS-A9TX	TCGA-DLBC	UNC only	cadabra	BAP1	GRCh38	chr3	52408537	52408537	1	Frame_Shift_Del	DEL	Other_Mutation	G	G	-	-	4/17	64/729	2	137	0.0145985
TCGA-FF-8047	TCGA-DLBC	UNC only	cadabra	BAP1	GRCh38	chr3	52402247	52402248	2	3'UTR	DEL	Other_Mutation	CA	CA	-	-	17/17		2	64	0.03125
TCGA-JY-A6FH	TCGA-ESCA	UNC only	cadabra	BAP1	GRCh38	chr3	52405146	52405146	1	Frame_Shift_Del	DEL	Other_Mutation	A	A	-	-	11/17	360/729	2	72	0.0277778
TCGA-L5-A4OR	TCGA-ESCA	UNC only	cadabra	BAP1	GRCh38	chr3	52408541	52408542	2	In_Frame_Ins	INS	Other_Mutation	-	-	GAAACATTAAAACAGACTTTGTGAAGACAC	GAAACATTAAAACAGACTTTGTGAAGACAC	4/17	63/729	2	20	0.1
TCGA-JY-A938	TCGA-ESCA	UNC only	strelka2	BAP1	GRCh38	chr3	52402145	52402145	1	3'UTR	SNP	Other_Mutation	G	G	T	T	17/17		4	51	0.0784314
TCGA-S8-A6BW	TCGA-ESCA	Updated GDC only	muse	BAP1	GRCh38	chr3	52407447	52407447	1	Missense_Mutation	SNP	Missense_Mutation	G	G	A	A	6/17	130/729	3	20	0.15
TCGA-02-0047	TCGA-GBM	UNC only	cadabra	BAP1	GRCh38	chr3	52403793	52403793	1	Frame_Shift_Del	DEL	Other_Mutation	T	T	-	-	13/17	451/729	2	176	0.0113636
TCGA-02-0047	TCGA-GBM	UNC only	cadabra	BAP1	GRCh38	chr3	52405150	52405151	2	Frame_Shift_Ins	INS	Other_Mutation	-	-	C	C	11/17	359/729	2	223	0.00896861
TCGA-02-0047	TCGA-GBM	UNC only	cadabra	BAP1	GRCh38	chr3	52405269	52405270	2	Frame_Shift_Ins	INS	Other_Mutation	-	-	G	G	11/17	319/729	2	301	0.00664452
TCGA-02-2470	TCGA-GBM	UNC only	cadabra	BAP1	GRCh38	chr3	52405246	52405247	2	Frame_Shift_Del	DEL	Other_Mutation	CT	CT	-	-	11/17	327/729	3	295	0.0101695
TCGA-06-0125	TCGA-GBM	UNC only	cadabra	BAP1	GRCh38	chr3	52405227	52405228	2	Frame_Shift_Ins	INS	Other_Mutation	-	-	T	T	11/17	333/729	5	257	0.0194553
TCGA-06-0132	TCGA-GBM	UNC only	cadabra	BAP1	GRCh38	chr3	52405142	52405142	1	Frame_Shift_Del	DEL	Other_Mutation	C	C	-	-	11/17	362/729	2	231	0.00865801
TCGA-06-0137	TCGA-GBM	UNC only	cadabra	BAP1	GRCh38	chr3	52405222	52405222	1	Frame_Shift_Del	DEL	Other_Mutation	A	A	-	-	11/17	335/729	2	238	0.00840336
TCGA-06-0167	TCGA-GBM	UNC only	cadabra	BAP1	GRCh38	chr3	52409853	52409853	1	Frame_Shift_Del	DEL	Other_Mutation	T	T	-	-	1/17	9/729	2	73	0.0273973
TCGA-06-0171	TCGA-GBM	UNC only	cadabra	BAP1	GRCh38	chr3	52403689	52403692	4	Frame_Shift_Del	DEL	Other_Mutation	GTGA	GTGA	-	-	13/17	485-486/729	2	62	0.0322581
TCGA-06-0185	TCGA-GBM	UNC only	cadabra	BAP1	GRCh38	chr3	52405242	52405242	1	Frame_Shift_Del	DEL	Other_Mutation	A	A	-	-	11/17	328/729	3	308	0.00974026
TCGA-06-0188	TCGA-GBM	UNC only	cadabra	BAP1	GRCh38	chr3	52409573	52409573	1	Frame_Shift_Del	DEL	Other_Mutation	G	G	-	-	3/17	35/729	2	632	0.00316456
TCGA-06-0190	TCGA-GBM	UNC only	cadabra	BAP1	GRCh38	chr3	52405219	52405219	1	Frame_Shift_Del	DEL	Other_Mutation	A	A	-	-	11/17	336/729	2	323	0.00619195
TCGA-06-0192	TCGA-GBM	UNC only	cadabra	BAP1	GRCh38	chr3	52402623	52402623	1	Frame_Shift_Del	DEL	Other_Mutation	T	T	-	-	16/17	679/729	2	170	0.0117647
TCGA-06-0879	TCGA-GBM	UNC only	cadabra	BAP1	GRCh38	chr3	52403632	52403633	2	Frame_Shift_Ins	INS	Other_Mutation	-	-	G	G	13/17	504-505/729	2	57	0.0350877
TCGA-06-2557	TCGA-GBM	UNC only	cadabra	BAP1	GRCh38	chr3	52405140	52405141	2	Frame_Shift_Ins	INS	Other_Mutation	-	-	T	T	11/17	362/729	2	180	0.0111111
TCGA-06-2570	TCGA-GBM	UNC only	cadabra	BAP1	GRCh38	chr3	52403779	52403779	1	Frame_Shift_Del	DEL	Other_Mutation	G	G	-	-	13/17	456/729	2	148	0.0135135
TCGA-06-5415	TCGA-GBM	UNC only	cadabra	BAP1	GRCh38	chr3	52402822	52402822	1	Frame_Shift_Del	DEL	Other_Mutation	T	T	-	-	15/17	647/729	2	161	0.0124224
TCGA-06-5416	TCGA-GBM	UNC only	cadabra	BAP1	GRCh38	chr3	52405235	52405236	2	Frame_Shift_Ins	INS	Other_Mutation	-	-	G	G	11/17	330-331/729	2	333	0.00600601
TCGA-06-5416	TCGA-GBM	Shared UNC & Updated GDC	strelka2;muse;mutect2;varscan2	BAP1	GRCh38	chr3	52409601	52409601	1	Missense_Mutation	SNP	Missense_Mutation	C	C	A	A	3/17	25/729	131	565	0.232176
TCGA-06-5417	TCGA-GBM	UNC only	cadabra	BAP1	GRCh38	chr3	52405205	52405206	2	Frame_Shift_Ins	INS	Other_Mutation	-	-	G	G	11/17	340-341/729	2	286	0.00699301
TCGA-12-0818	TCGA-GBM	UNC only	strelka2	BAP1	GRCh38	chr3	52407436	52407436	1	Missense_Mutation	SNP	Missense_Mutation	C	C	T	T	6/17	134/729	7	295	0.0237288
TCGA-12-0826	TCGA-GBM	UNC only	cadabra	BAP1	GRCh38	chr3	52403155	52403155	1	Frame_Shift_Del	DEL	Other_Mutation	C	C	-	-	14/17	625/729	3	135	0.0222222
TCGA-12-1598	TCGA-GBM	UNC only	cadabra	BAP1	GRCh38	chr3	52407423	52407424	2	Frame_Shift_Ins	INS	Other_Mutation	-	-	C	C	6/17	138/729	2	92	0.0217391
TCGA-12-1598	TCGA-GBM	UNC only	cadabra	BAP1	GRCh38	chr3	52407431	52407432	2	Frame_Shift_Ins	INS	Other_Mutation	-	-	G	G	6/17	135/729	2	95	0.0210526
TCGA-14-0740	TCGA-GBM	UNC only	cadabra	BAP1	GRCh38	chr3	52409601	52409602	2	Frame_Shift_Ins	INS	Other_Mutation	-	-	C	C	3/17	25/729	3	321	0.00934579
TCGA-14-1451	TCGA-GBM	UNC only	cadabra	BAP1	GRCh38	chr3	52403136	52403137	2	Splice_Site	INS	Other_Mutation	-	-	C	C			3	107	0.0280374
TCGA-14-1825	TCGA-GBM	UNC only	cadabra	BAP1	GRCh38	chr3	52405146	52405146	1	Frame_Shift_Del	DEL	Other_Mutation	A	A	-	-	11/17	360/729	9	353	0.0254958
TCGA-14-3476	TCGA-GBM	UNC only	cadabra	BAP1	GRCh38	chr3	52405175	52405176	2	Frame_Shift_Ins	INS	Other_Mutation	-	-	G	G	11/17	350-351/729	8	324	0.0246914
TCGA-14-4157	TCGA-GBM	UNC only	cadabra	BAP1	GRCh38	chr3	52405214	52405215	2	Frame_Shift_Ins	INS	Other_Mutation	-	-	C	C	11/17	337-338/729	7	387	0.0180879
TCGA-16-1048	TCGA-GBM	UNC only	cadabra	BAP1	GRCh38	chr3	52407316	52407317	2	Frame_Shift_Ins	INS	Other_Mutation	-	-	G	G		146/729	2	110	0.0181818
TCGA-19-2620	TCGA-GBM	UNC only	cadabra	BAP1	GRCh38	chr3	52405145	52405145	1	Frame_Shift_Del	DEL	Other_Mutation	G	G	-	-	11/17	361/729	6	187	0.0320856
TCGA-26-5133	TCGA-GBM	Shared UNC & Updated GDC	strelka2;muse;mutect2;varscan2	BAP1	GRCh38	chr3	52408502	52408502	1	Missense_Mutation	SNP	Missense_Mutation	A	A	G	G	4/17	76/729	8	37	0.216216
TCGA-26-6173	TCGA-GBM	UNC only	cadabra	BAP1	GRCh38	chr3	52407415	52407415	1	Frame_Shift_Del	DEL	Other_Mutation	G	G	-	-	6/17	141/729	2	115	0.0173913
TCGA-27-1830	TCGA-GBM	UNC only	cadabra	BAP1	GRCh38	chr3	52405253	52405254	2	Frame_Shift_Del	DEL	Other_Mutation	AT	AT	-	-	11/17	324-325/729	2	339	0.00589971
TCGA-27-1838	TCGA-GBM	UNC only	cadabra	BAP1	GRCh38	chr3	52403786	52403786	1	Frame_Shift_Del	DEL	Other_Mutation	T	T	-	-	13/17	453/729	3	155	0.0193548
TCGA-28-2509	TCGA-GBM	UNC only	cadabra	BAP1	GRCh38	chr3	52405214	52405215	2	Frame_Shift_Ins	INS	Other_Mutation	-	-	A	A	11/17	337-338/729	4	323	0.0123839
TCGA-28-5211	TCGA-GBM	UNC only	strelka2	BAP1	GRCh38	chr3	52403779	52403779	1	Missense_Mutation	SNP	Missense_Mutation	G	G	T	T	13/17	456/729	6	66	0.0909091
TCGA-28-5215	TCGA-GBM	UNC only	cadabra	BAP1	GRCh38	chr3	52405203	52405204	2	Frame_Shift_Ins	INS	Other_Mutation	-	-	C	C	11/17	341/729	2	402	0.00497512
TCGA-32-1977	TCGA-GBM	UNC only	cadabra	BAP1	GRCh38	chr3	52403294	52403295	2	Frame_Shift_Ins	INS	Other_Mutation	-	-	C	C	14/17	578/729	2	92	0.0217391
TCGA-32-1977	TCGA-GBM	UNC only	cadabra	BAP1	GRCh38	chr3	52404585	52404586	2	Frame_Shift_Ins	INS	Other_Mutation	-	-	C	C	12/17	373/729	2	24	0.0833333
TCGA-32-1977	TCGA-GBM	UNC only	cadabra	BAP1	GRCh38	chr3	52405229	52405230	2	Frame_Shift_Ins	INS	Other_Mutation	-	-	TG	TG	11/17	332-333/729	2	481	0.004158
TCGA-32-1991	TCGA-GBM	UNC only	cadabra	BAP1	GRCh38	chr3	52405844	52405845	2	Frame_Shift_Ins	INS	Other_Mutation	-	-	T	T	10/17	284/729	3	101	0.029703
TCGA-32-2494	TCGA-GBM	UNC only	cadabra	BAP1	GRCh38	chr3	52402618	52402618	1	Frame_Shift_Del	DEL	Other_Mutation	G	G	-	-	16/17	680/729	2	138	0.0144928
TCGA-32-2494	TCGA-GBM	UNC only	cadabra	BAP1	GRCh38	chr3	52403733	52403734	2	Frame_Shift_Ins	INS	Other_Mutation	-	-	C	C	13/17	471/729	5	79	0.0632911
TCGA-41-3393	TCGA-GBM	UNC only	cadabra	BAP1	GRCh38	chr3	52403690	52403692	3	In_Frame_Del	DEL	Other_Mutation	TGA	TGA	-	-	13/17	485/729	3	73	0.0410959
TCGA-41-3915	TCGA-GBM	UNC only	cadabra	BAP1	GRCh38	chr3	52409596	52409596	1	Frame_Shift_Del	DEL	Other_Mutation	A	A	-	-	3/17	27/729	3	699	0.00429185
TCGA-74-6575	TCGA-GBM	UNC only	cadabra	BAP1	GRCh38	chr3	52409571	52409571	1	Frame_Shift_Del	DEL	Other_Mutation	A	A	-	-	3/17	35/729	3	337	0.00890208
TCGA-76-6656	TCGA-GBM	UNC only	cadabra	BAP1	GRCh38	chr3	52403863	52403863	1	Frame_Shift_Del	DEL	Other_Mutation	C	C	-	-	13/17	428/729	2	116	0.0172414
TCGA-06-2562	TCGA-GBM	UNC only	cadabra	BAP1	GRCh38	chr3	52407395	52407395	1	Splice_Region	DEL	Other_Mutation	A	A	-	-			2	205	0.0097561
TCGA-14-0789	TCGA-GBM	Shared UNC & Updated GDC	strelka2;muse;mutect2;varscan2	BAP1	GRCh38	chr3	52409895	52409895	1	5'UTR	SNP	Other_Mutation	C	C	T	T	1/17		14	88	0.162162
TCGA-14-0817	TCGA-GBM	UNC only	cadabra	BAP1	GRCh38	chr3	52407322	52407323	2	Splice_Region	INS	Other_Mutation	-	-	GA	GA			4	114	0.0350877
TCGA-06-2567	TCGA-GBM	Updated GDC only	mutect2	BAP1	GRCh38	chr3	52403582	52403583	2	Nonsense_Mutation	INS	Other_Mutation	-	-	TGCCTCCTGAGCACTATGGGGCTGAT	TGCCTCCTGAGCACTATGGGGCTGAT	13/17	521/729	8	39	0.205128
TCGA-41-2575	TCGA-GBM	Updated GDC only	mutect2	BAP1	GRCh38	chr3	52402666	52402667	2	Frame_Shift_Ins	INS	Other_Mutation	-	-	GCCC	GCCC	16/17	664/729	5	84	0.0595238
TCGA-41-2575	TCGA-GBM	Updated GDC only	mutect2	BAP1	GRCh38	chr3	52402667	52402668	2	Frame_Shift_Ins	INS	Other_Mutation	-	-	AGGCC	AGGCC	16/17	664/729	3	83	0.0361446
TCGA-14-1823	TCGA-GBM	Updated GDC only	mutect2	BAP1	GRCh38	chr3	52404540	52404541	2	Frame_Shift_Del	DEL	Other_Mutation	AC	AC	-	-	12/17	388/729	2	13	0.153846
TCGA-27-1837	TCGA-GBM	Updated GDC only	mutect2	BAP1	GRCh38	chr3	52403188	52403189	2	Nonsense_Mutation	INS	Other_Mutation	-	-	GGCAGCTTTGACCTGCTTTACCTGTCCAAAAG	GGCAGCTTTGACCTGCTTTACCTGTCCAAAAG	14/17	613-614/729	22	92	0.23913
TCGA-28-1751	TCGA-GBM	Updated GDC only	mutect2	BAP1	GRCh38	chr3	52402837	52402838	2	In_Frame_Ins	INS	Other_Mutation	-	-	GGCTGTGGGGAG	GGCTGTGGGGAG	15/17	642/729	8	87	0.091954
TCGA-28-1751	TCGA-GBM	Updated GDC only	mutect2	BAP1	GRCh38	chr3	52402839	52402840	2	Nonsense_Mutation	INS	Other_Mutation	-	-	CCCCTGAACTCCTATCCT	CCCCTGAACTCCTATCCT	15/17	641/729	6	85	0.0705882
TCGA-19-2621	TCGA-GBM	Updated GDC only	mutect2	BAP1	GRCh38	chr3	52403671	52403672	2	In_Frame_Ins	INS	Other_Mutation	-	-	TTGTTGTTGTTGTTGACA	TTGTTGTTGTTGTTGACA	13/17	491-492/729	2	14	0.142857
TCGA-12-1089	TCGA-GBM	Updated GDC only	mutect2	BAP1	GRCh38	chr3	52403850	52403851	2	In_Frame_Ins	INS	Other_Mutation	-	-	CTACCCCTGAGAGGGAGACATGGTAAT	CTACCCCTGAGAGGGAGACATGGTAAT	13/17	432/729	4	63	0.0634921
TCGA-06-0744	TCGA-GBM	Updated GDC only	mutect2	BAP1	GRCh38	chr3	52403220	52403221	2	Nonsense_Mutation	INS	Other_Mutation	-	-	GCAATAGGCAGCTAGAGGCAAGGATGAGCAG	GCAATAGGCAGCTAGAGGCAAGGATGAGCAG	14/17	603/729	9	53	0.169811
TCGA-28-1746	TCGA-GBM	Updated GDC only	mutect2	BAP1	GRCh38	chr3	52403137	52403137	1	Splice_Site	SNP	Other_Mutation	C	C	A	A			6	60	0.1
TCGA-28-1746	TCGA-GBM	Updated GDC only	mutect2	BAP1	GRCh38	chr3	52403138	52403139	2	Frame_Shift_Ins	INS	Other_Mutation	-	-	ATGGTGGCATG	ATGGTGGCATG	14/17	630/729	5	60	0.0833333
TCGA-BA-5556	TCGA-HNSC	UNC only	strelka2	BAP1	GRCh38	chr3	52407424	52407424	1	Missense_Mutation	SNP	Missense_Mutation	C	C	T	T	6/17	138/729	5	200	0.025
TCGA-BB-4223	TCGA-HNSC	UNC only	cadabra	BAP1	GRCh38	chr3	52409551	52409552	2	Splice_Site	DEL	Other_Mutation	CA	CA	-	-			2	799	0.00250313
TCGA-BB-4225	TCGA-HNSC	UNC only	cadabra	BAP1	GRCh38	chr3	52405217	52405218	2	In_Frame_Ins	INS	Other_Mutation	-	-	TCC	TCC	11/17	336-337/729	8	352	0.0227273
TCGA-CN-4737	TCGA-HNSC	UNC only	cadabra	BAP1	GRCh38	chr3	52405162	52405163	2	Frame_Shift_Ins	INS	Other_Mutation	-	-	C	C	11/17	355/729	2	185	0.0108108
TCGA-CN-4737	TCGA-HNSC	UNC only	cadabra	BAP1	GRCh38	chr3	52405242	52405242	1	Frame_Shift_Del	DEL	Other_Mutation	A	A	-	-	11/17	328/729	2	242	0.00826446
TCGA-CN-4742	TCGA-HNSC	UNC only	cadabra	BAP1	GRCh38	chr3	52403642	52403642	1	Frame_Shift_Del	DEL	Other_Mutation	A	A	-	-	13/17	501/729	2	43	0.0465116
TCGA-CN-5359	TCGA-HNSC	UNC only	cadabra	BAP1	GRCh38	chr3	52405248	52405248	1	Frame_Shift_Del	DEL	Other_Mutation	G	G	-	-	11/17	326/729	2	281	0.00711744
TCGA-CN-5364	TCGA-HNSC	Shared UNC & Updated GDC	strelka2;muse;mutect2;varscan2	BAP1	GRCh38	chr3	52403272	52403272	1	Missense_Mutation	SNP	Missense_Mutation	T	T	G	G	14/17	586/729	18	63	0.305085
TCGA-CN-6010	TCGA-HNSC	UNC only	strelka2	BAP1	GRCh38	chr3	52403494	52403494	1	Missense_Mutation	SNP	Missense_Mutation	G	G	T	T	13/17	551/729	3	44	0.0681818
TCGA-CN-6011	TCGA-HNSC	UNC only	cadabra	BAP1	GRCh38	chr3	52409585	52409585	1	Frame_Shift_Del	DEL	Other_Mutation	C	C	-	-	3/17	31/729	2	229	0.00873362
TCGA-CN-6021	TCGA-HNSC	UNC only	cadabra	BAP1	GRCh38	chr3	52405220	52405220	1	Frame_Shift_Del	DEL	Other_Mutation	C	C	-	-	11/17	336/729	2	149	0.0134228
TCGA-CN-A63Y	TCGA-HNSC	UNC only	strelka2	BAP1	GRCh38	chr3	52403424	52403424	1	Missense_Mutation	SNP	Missense_Mutation	G	G	A	A	13/17	574/729	4	71	0.056338
TCGA-CN-A6UY	TCGA-HNSC	UNC only	cadabra	BAP1	GRCh38	chr3	52405272	52405273	2	Frame_Shift_Ins	INS	Other_Mutation	-	-	C	C	11/17	318/729	2	94	0.0212766
TCGA-CQ-A4C7	TCGA-HNSC	UNC only	cadabra	BAP1	GRCh38	chr3	52402838	52402838	1	Frame_Shift_Del	DEL	Other_Mutation	C	C	-	-	15/17	642/729	2	72	0.0277778
TCGA-CQ-A4CH	TCGA-HNSC	UNC only	cadabra	BAP1	GRCh38	chr3	52405238	52405239	2	Frame_Shift_Ins	INS	Other_Mutation	-	-	A	A	11/17	329-330/729	2	188	0.0106383
TCGA-CR-6467	TCGA-HNSC	UNC only	cadabra	BAP1	GRCh38	chr3	52403149	52403149	1	Frame_Shift_Del	DEL	Other_Mutation	A	A	-	-	14/17	627/729	2	45	0.0444444
TCGA-CR-6470	TCGA-HNSC	UNC only	cadabra	BAP1	GRCh38	chr3	52402807	52402807	1	Frame_Shift_Del	DEL	Other_Mutation	T	T	-	-	15/17	652/729	2	134	0.0149254
TCGA-CR-6472	TCGA-HNSC	UNC only	cadabra	BAP1	GRCh38	chr3	52407420	52407420	1	Frame_Shift_Del	DEL	Other_Mutation	T	T	-	-	6/17	139/729	2	126	0.015873
TCGA-CR-6477	TCGA-HNSC	UNC only	cadabra	BAP1	GRCh38	chr3	52405186	52405186	1	Frame_Shift_Del	DEL	Other_Mutation	T	T	-	-	11/17	347/729	2	138	0.0144928
TCGA-CR-6484	TCGA-HNSC	UNC only	cadabra	BAP1	GRCh38	chr3	52409575	52409575	1	Frame_Shift_Del	DEL	Other_Mutation	T	T	-	-	3/17	34/729	4	279	0.0143369
TCGA-CR-6493	TCGA-HNSC	UNC only	cadabra	BAP1	GRCh38	chr3	52403883	52403883	1	Frame_Shift_Del	DEL	Other_Mutation	T	T	-	-	13/17	421/729	2	59	0.0338983
TCGA-CV-6433	TCGA-HNSC	UNC only	cadabra	BAP1	GRCh38	chr3	52405263	52405263	1	Frame_Shift_Del	DEL	Other_Mutation	T	T	-	-	11/17	321/729	2	180	0.0111111
TCGA-CV-6433	TCGA-HNSC	UNC only	strelka2	BAP1	GRCh38	chr3	52406905	52406905	1	Missense_Mutation	SNP	Missense_Mutation	G	G	C	C	8/17	195/729	2	5	0.4
TCGA-CV-7243	TCGA-HNSC	UNC only	cadabra	BAP1	GRCh38	chr3	52403439	52403439	1	Frame_Shift_Del	DEL	Other_Mutation	A	A	-	-	13/17	569/729	2	47	0.0425532
TCGA-CV-7263	TCGA-HNSC	Shared UNC & Updated GDC	cadabra;pindel;varscan2	BAP1	GRCh38	chr3	52405896	52405897	2	Frame_Shift_Del	DEL	Other_Mutation	TG	TG	-	-	10/17	267/729	18	54	0.333333
TCGA-CV-A463	TCGA-HNSC	UNC only	cadabra	BAP1	GRCh38	chr3	52405230	52405230	1	Frame_Shift_Del	DEL	Other_Mutation	G	G	-	-	11/17	332/729	2	181	0.0110497
TCGA-T2-A6X2	TCGA-HNSC	UNC only	cadabra	BAP1	GRCh38	chr3	52402671	52402672	2	Frame_Shift_Ins	INS	Other_Mutation	-	-	A	A	16/17	662-663/729	2	138	0.0144928
TCGA-UF-A71D	TCGA-HNSC	UNC only	cadabra	BAP1	GRCh38	chr3	52405233	52405233	1	Frame_Shift_Del	DEL	Other_Mutation	T	T	-	-	11/17	331/729	2	234	0.00854701
TCGA-UF-A7JA	TCGA-HNSC	UNC only	cadabra	BAP1	GRCh38	chr3	52405157	52405158	2	Frame_Shift_Ins	INS	Other_Mutation	-	-	C	C	11/17	356-357/729	2	190	0.0105263
TCGA-CN-6992	TCGA-HNSC	Shared UNC & Updated GDC	strelka2;muse;mutect2;varscan2	BAP1	GRCh38	chr3	52409884	52409884	1	5'UTR	SNP	Other_Mutation	C	C	T	T	1/17		8	19	0.4375
TCGA-CV-6937	TCGA-HNSC	UNC only	strelka2	BAP1	GRCh38	chr3	52407392	52407392	1	Splice_Region	SNP	Other_Mutation	C	C	A	A			6	156	0.0384615
TCGA-CV-A45U	TCGA-HNSC	UNC only	cadabra	BAP1	GRCh38	chr3	52403899	52403899	1	Splice_Region	DEL	Other_Mutation	G	G	-	-	NA	NA	2	67	0.0298507
TCGA-KU-A66S	TCGA-HNSC	Shared UNC & Updated GDC	strelka2;muse;mutect2	BAP1	GRCh38	chr3	52402599	52402599	1	Splice_Region	SNP	Other_Mutation	C	C	G	G			5	67	0.0746269
TCGA-KL-8336	TCGA-KICH	UNC only	cadabra	BAP1	GRCh38	chr3	52404563	52404564	2	Frame_Shift_Ins	INS	Other_Mutation	-	-	C	C	12/17	380/729	2	116	0.0172414
TCGA-KL-8346	TCGA-KICH	UNC only	cadabra	BAP1	GRCh38	chr3	52403690	52403690	1	Frame_Shift_Del	DEL	Other_Mutation	T	T	-	-	13/17	485/729	4	188	0.0212766
TCGA-KM-8440	TCGA-KICH	UNC only	cadabra	BAP1	GRCh38	chr3	52405170	52405170	1	Frame_Shift_Del	DEL	Other_Mutation	G	G	-	-	11/17	352/729	2	105	0.0190476
TCGA-KN-8419	TCGA-KICH	UNC only	cadabra	BAP1	GRCh38	chr3	52402804	52402804	1	Frame_Shift_Del	DEL	Other_Mutation	T	T	-	-	15/17	653/729	2	138	0.0144928
TCGA-KN-8421	TCGA-KICH	UNC only	cadabra	BAP1	GRCh38	chr3	52403641	52403641	1	Frame_Shift_Del	DEL	Other_Mutation	C	C	-	-	13/17	502/729	2	87	0.0229885
TCGA-KN-8428	TCGA-KICH	UNC only	cadabra	BAP1	GRCh38	chr3	52409571	52409571	1	Frame_Shift_Del	DEL	Other_Mutation	A	A	-	-	3/17	35/729	2	95	0.0210526
TCGA-KN-8434	TCGA-KICH	UNC only	cadabra	BAP1	GRCh38	chr3	52402323	52402324	2	Frame_Shift_Ins	INS	Other_Mutation	-	-	C	C	17/17	718-719/729	4	99	0.040404
TCGA-KO-8403	TCGA-KICH	UNC only	cadabra	BAP1	GRCh38	chr3	52403697	52403698	2	Frame_Shift_Ins	INS	Other_Mutation	-	-	C	C	13/17	483/729	3	124	0.0241935
TCGA-KL-8343	TCGA-KICH	UNC only	cadabra	BAP1	GRCh38	chr3	52405106	52405106	1	Splice_Region	DEL	Other_Mutation	T	T	-	-			2	101	0.019802
TCGA-KO-8405	TCGA-KICH	UNC only	cadabra	BAP1	GRCh38	chr3	52407395	52407396	2	Splice_Region	INS	Other_Mutation	-	-	C	C			2	69	0.0289855
TCGA-KO-8417	TCGA-KICH	UNC only	cadabra	BAP1	GRCh38	chr3	52408613	52408614	2	Splice_Region	INS	Other_Mutation	-	-	C	C			2	79	0.0253165
TCGA-A3-3308	TCGA-KIRC	Shared UNC & Updated GDC	cadabra;pindel;varscan2;pindel;varscan2	BAP1	GRCh38	chr3	52402785	52402787	3	In_Frame_Del	DEL	Other_Mutation	CTT	CTT	-	-	15/17	659/729	47	169	0.278107
TCGA-A3-3317	TCGA-KIRC	Shared UNC & Updated GDC	strelka2;muse;mutect2;varscan2	BAP1	GRCh38	chr3	52404499	52404499	1	Nonsense_Mutation	SNP	Other_Mutation	C	C	A	A	12/17	402/729	22	72	0.305556
TCGA-A3-3323	TCGA-KIRC	UNC only	cadabra	BAP1	GRCh38	chr3	52405186	52405187	2	Frame_Shift_Ins	INS	Other_Mutation	-	-	G	G	11/17	347/729	3	187	0.0160428
TCGA-A3-3331	TCGA-KIRC	UNC only	cadabra	BAP1	GRCh38	chr3	52405176	52405177	2	Frame_Shift_Ins	INS	Other_Mutation	-	-	A	A	11/17	350/729	2	24	0.0833333
TCGA-AS-3777	TCGA-KIRC	UNC only	cadabra	BAP1	GRCh38	chr3	52403705	52403705	1	Frame_Shift_Del	DEL	Other_Mutation	T	T	-	-	13/17	480/729	3	107	0.0280374
TCGA-B0-4827	TCGA-KIRC	Shared UNC & Updated GDC	cadabra;mutect2;pindel;varscan2	BAP1	GRCh38	chr3	52405848	52405848	1	Frame_Shift_Del	DEL	Other_Mutation	T	T	-	-	10/17	283/729	17	84	0.202381
TCGA-B0-4827	TCGA-KIRC	UNC only	cadabra	BAP1	GRCh38	chr3	52406287	52406288	2	Frame_Shift_Ins	INS	Other_Mutation	-	-	C	C	9/17	250/729	4	80	0.05
TCGA-B0-5075	TCGA-KIRC	Shared UNC & Updated GDC	cadabra;mutect2;pindel*;varscan2	BAP1	GRCh38	chr3	52405203	52405222	20	Frame_Shift_Del	DEL	Other_Mutation	GCTGCCTGGAGGCTTCACCA	GCTGCCTGGAGGCTTCACCA	-	-	11/17	335-341/729	51	152	0.335526
TCGA-B0-5077	TCGA-KIRC	UNC only	cadabra	BAP1	GRCh38	chr3	52402843	52402843	1	Frame_Shift_Del	DEL	Other_Mutation	T	T	-	-	15/17	640/729	2	85	0.0235294
TCGA-B0-5088	TCGA-KIRC	Shared UNC & Updated GDC	strelka2;muse;varscan2	BAP1	GRCh38	chr3	52409850	52409850	1	Missense_Mutation	SNP	Missense_Mutation	C	C	G	G	1/17	10/729	8	35	0.228571
TCGA-B0-5092	TCGA-KIRC	UNC only	cadabra	BAP1	GRCh38	chr3	52405214	52405215	2	Frame_Shift_Ins	INS	Other_Mutation	-	-	G	G	11/17	337-338/729	4	198	0.020202
TCGA-B0-5092	TCGA-KIRC	Shared UNC & Updated GDC	strelka2;muse;mutect2;varscan2	BAP1	GRCh38	chr3	52405897	52405897	1	Nonsense_Mutation	SNP	Other_Mutation	G	G	A	A	10/17	267/729	19	80	0.2375
TCGA-B0-5092	TCGA-KIRC	Shared UNC & Updated GDC	strelka2;muse;mutect2	BAP1	GRCh38	chr3	52406279	52406279	1	Nonsense_Mutation	SNP	Other_Mutation	G	G	A	A	9/17	253/729	7	81	0.0864198
TCGA-B0-5094	TCGA-KIRC	UNC only	cadabra	BAP1	GRCh38	chr3	52405146	52405146	1	Frame_Shift_Del	DEL	Other_Mutation	A	A	-	-	11/17	360/729	4	126	0.031746
TCGA-B0-5094	TCGA-KIRC	UNC only	cadabra	BAP1	GRCh38	chr3	52405154	52405155	2	Frame_Shift_Ins	INS	Other_Mutation	-	-	C	C	11/17	357-358/729	7	118	0.059322
TCGA-B0-5095	TCGA-KIRC	Shared UNC & Updated GDC	strelka2;muse;mutect2;varscan2	BAP1	GRCh38	chr3	52403766	52403766	1	Nonsense_Mutation	SNP	Other_Mutation	G	G	C	C	13/17	460/729	20	101	0.19802
TCGA-B0-5096	TCGA-KIRC	Shared UNC & Updated GDC	strelka2;muse;mutect2;varscan2	BAP1	GRCh38	chr3	52409878	52409878	1	Translation_Start_Site	SNP	Other_Mutation	T	T	C	C	1/17	1/729	18	87	0.216216
TCGA-B0-5097	TCGA-KIRC	Shared UNC & Updated GDC	strelka2;muse;mutect2;varscan2	BAP1	GRCh38	chr3	52407246	52407246	1	Missense_Mutation	SNP	Missense_Mutation	A	A	C	C	7/17	170/729	12	56	0.226415
TCGA-B0-5107	TCGA-KIRC	Shared UNC & Updated GDC	strelka2;muse;mutect2;varscan2	BAP1	GRCh38	chr3	52408496	52408496	1	Missense_Mutation	SNP	Missense_Mutation	T	T	C	C	4/17	78/729	6	14	0.461538
TCGA-B0-5110	TCGA-KIRC	UNC only	cadabra	BAP1	GRCh38	chr3	52405209	52405210	2	Frame_Shift_Ins	INS	Other_Mutation	-	-	C	C	11/17	339/729	2	149	0.0134228
TCGA-B0-5400	TCGA-KIRC	UNC only	cadabra	BAP1	GRCh38	chr3	52402828	52402828	1	Frame_Shift_Del	DEL	Other_Mutation	T	T	-	-	15/17	645/729	2	199	0.0100503
TCGA-B0-5400	TCGA-KIRC	UNC only	cadabra	BAP1	GRCh38	chr3	52403186	52403186	1	Frame_Shift_Del	DEL	Other_Mutation	C	C	-	-	14/17	614/729	2	104	0.0192308
TCGA-B0-5696	TCGA-KIRC	UNC only	cadabra	BAP1	GRCh38	chr3	52402838	52402839	2	Frame_Shift_Ins	INS	Other_Mutation	-	-	C	C	15/17	641-642/729	2	164	0.0121951
TCGA-B0-5699	TCGA-KIRC	Shared UNC & Updated GDC	cadabra;mutect2;varscan2	BAP1	GRCh38	chr3	52402346	52402346	1	Frame_Shift_Del	DEL	Other_Mutation	T	-	-	-	17/17	711/729	9	11	0.857143
TCGA-B0-5701	TCGA-KIRC	UNC only	cadabra	BAP1	GRCh38	chr3	52404475	52404475	1	Frame_Shift_Del	DEL	Other_Mutation	G	G	-	-	12/17	410/729	2	109	0.0183486
TCGA-B2-4102	TCGA-KIRC	UNC only	cadabra	BAP1	GRCh38	chr3	52405154	52405156	3	In_Frame_Del	DEL	Other_Mutation	GCA	GCA	-	-	11/17	357-358/729	2	158	0.0126582
TCGA-B2-5641	TCGA-KIRC	UNC only	cadabra	BAP1	GRCh38	chr3	52403630	52403631	2	Frame_Shift_Ins	INS	Other_Mutation	-	-	G	G	13/17	505/729	2	46	0.0434783
TCGA-B2-A4SR	TCGA-KIRC	UNC only	cadabra	BAP1	GRCh38	chr3	52403288	52403289	2	Frame_Shift_Ins	INS	Other_Mutation	-	-	T	T	14/17	580/729	3	114	0.0263158
TCGA-B2-A4SR	TCGA-KIRC	UNC only	cadabra	BAP1	GRCh38	chr3	52403544	52403545	2	Frame_Shift_Ins	INS	Other_Mutation	-	-	C	C	13/17	534/729	4	183	0.0218579
TCGA-B2-A4SR	TCGA-KIRC	UNC only	cadabra	BAP1	GRCh38	chr3	52405209	52405210	2	Frame_Shift_Ins	INS	Other_Mutation	-	-	G	G	11/17	339/729	4	72	0.0555556
TCGA-B2-A4SR	TCGA-KIRC	UNC only	cadabra	BAP1	GRCh38	chr3	52408010	52408011	2	Frame_Shift_Ins	INS	Other_Mutation	-	-	G	G	5/17	108/729	3	278	0.0107914
TCGA-B4-5838	TCGA-KIRC	UNC only	cadabra	BAP1	GRCh38	chr3	52402387	52402387	1	Frame_Shift_Del	DEL	Other_Mutation	G	G	-	-	17/17	697/729	4	7	0.571429
TCGA-B8-4143	TCGA-KIRC	UNC only	cadabra	BAP1	GRCh38	chr3	52405182	52405182	1	Frame_Shift_Del	DEL	Other_Mutation	G	G	-	-	11/17	348/729	2	70	0.0285714
TCGA-B8-4143	TCGA-KIRC	UNC only	cadabra	BAP1	GRCh38	chr3	52407420	52407420	1	Frame_Shift_Del	DEL	Other_Mutation	T	T	-	-	6/17	139/729	2	58	0.0344828
TCGA-B8-4143	TCGA-KIRC	Shared UNC & Updated GDC	strelka2;muse;mutect2;varscan2	BAP1	GRCh38	chr3	52403147	52403147	1	Nonsense_Mutation	SNP	Other_Mutation	G	G	C	C	14/17	627/729	23	42	0.552632
TCGA-B8-4151	TCGA-KIRC	Shared UNC & Updated GDC	cadabra;mutect2;varscan2	BAP1	GRCh38	chr3	52402329	52402329	1	Frame_Shift_Del	DEL	Other_Mutation	G	G	-	-	17/17	717/729	12	21	0.571429
TCGA-B8-5158	TCGA-KIRC	UNC only	cadabra	BAP1	GRCh38	chr3	52407426	52407426	1	Frame_Shift_Del	DEL	Other_Mutation	A	A	-	-	6/17	137/729	2	143	0.013986
TCGA-B8-5163	TCGA-KIRC	UNC only	cadabra	BAP1	GRCh38	chr3	52405259	52405260	2	Frame_Shift_Ins	INS	Other_Mutation	-	-	T	T	11/17	322-323/729	4	224	0.0178571
TCGA-B8-5545	TCGA-KIRC	UNC only	cadabra	BAP1	GRCh38	chr3	52405220	52405220	1	Frame_Shift_Del	DEL	Other_Mutation	C	C	-	-	11/17	336/729	2	263	0.00760456
TCGA-B8-5550	TCGA-KIRC	Shared UNC & Updated GDC	cadabra;mutect2;pindel;varscan2	BAP1	GRCh38	chr3	52404486	52404487	2	Frame_Shift_Ins	INS	Other_Mutation	-	-	C	C	12/17	406/729	31	125	0.248
TCGA-B8-5551	TCGA-KIRC	Shared UNC & Updated GDC	strelka2;muse;mutect2;varscan2	BAP1	GRCh38	chr3	52409713	52409713	1	Splice_Site	SNP	Other_Mutation	C	C	T	T			13	67	0.2
TCGA-B8-A54G	TCGA-KIRC	Shared UNC & Updated GDC	strelka2;muse;mutect2;varscan2	BAP1	GRCh38	chr3	52402608	52402608	1	Nonsense_Mutation	SNP	Other_Mutation	G	G	A	A	16/17	684/729	52	169	0.307692
TCGA-BP-4962	TCGA-KIRC	Shared UNC & Updated GDC	strelka2;muse;mutect2;varscan2	BAP1	GRCh38	chr3	52409876	52409876	1	Translation_Start_Site	SNP	Other_Mutation	C	C	T	T	1/17	1/729	11	48	0.229167
TCGA-BP-4970	TCGA-KIRC	UNC only	cadabra	BAP1	GRCh38	chr3	52405221	52405222	2	Frame_Shift_Ins	INS	Other_Mutation	-	-	C	C	11/17	335/729	2	134	0.0149254
TCGA-BP-4971	TCGA-KIRC	UNC only	cadabra	BAP1	GRCh38	chr3	52402838	52402839	2	Frame_Shift_Ins	INS	Other_Mutation	-	-	A	A	15/17	641-642/729	2	120	0.0166667
TCGA-BP-4971	TCGA-KIRC	Shared UNC & Updated GDC	cadabra;mutect2;pindel	BAP1	GRCh38	chr3	52407195	52407208	14	Frame_Shift_Del	DEL	Other_Mutation	TCAGCCCATCCAGC	TCAGCCCATCCAGC	-	-	7/17	182-187/729	9	57	0.140625
TCGA-BP-4971	TCGA-KIRC	UNC only	cadabra	BAP1	GRCh38	chr3	52407311	52407312	2	Frame_Shift_Ins	INS	Other_Mutation	-	-	C	C	7/17	148/729	2	51	0.0392157
TCGA-BP-4982	TCGA-KIRC	UNC only	cadabra	BAP1	GRCh38	chr3	52403733	52403734	2	Frame_Shift_Ins	INS	Other_Mutation	-	-	C	C	13/17	471/729	2	46	0.0434783
TCGA-BP-4985	TCGA-KIRC	Shared UNC & Updated GDC	cadabra;mutect2;pindel;varscan2	BAP1	GRCh38	chr3	52402612	52402625	14	Frame_Shift_Del	DEL	Other_Mutation	CAGCATGGAGATAA	CAGCATGGAGATAA	-	-	16/17	678-682/729	33	87	0.37931
TCGA-BP-4995	TCGA-KIRC	UNC only	cadabra	BAP1	GRCh38	chr3	52405279	52405280	2	Frame_Shift_Ins	INS	Other_Mutation	-	-	C	C	11/17	316/729	2	131	0.0152672
TCGA-BP-5000	TCGA-KIRC	UNC only	cadabra	BAP1	GRCh38	chr3	52405108	52405109	2	Splice_Site	INS	Other_Mutation	-	-	C	C			2	124	0.016129
TCGA-BP-5006	TCGA-KIRC	UNC only	cadabra	BAP1	GRCh38	chr3	52403829	52403830	2	Frame_Shift_Ins	INS	Other_Mutation	-	-	C	C	13/17	439/729	2	110	0.0181818
TCGA-BP-5007	TCGA-KIRC	UNC only	cadabra	BAP1	GRCh38	chr3	52402804	52402805	2	Frame_Shift_Ins	INS	Other_Mutation	-	-	C	C	15/17	653/729	3	93	0.0322581
TCGA-BP-5007	TCGA-KIRC	UNC only	cadabra	BAP1	GRCh38	chr3	52405816	52405817	2	Frame_Shift_Ins	INS	Other_Mutation	-	-	C	C	10/17	293-294/729	2	47	0.0425532
TCGA-BP-5174	TCGA-KIRC	UNC only	cadabra	BAP1	GRCh38	chr3	52402381	52402381	1	Frame_Shift_Del	DEL	Other_Mutation	C	C	-	-	17/17	699/729	2	5	0.4
TCGA-BP-5189	TCGA-KIRC	UNC only	cadabra	BAP1	GRCh38	chr3	52409588	52409588	1	Frame_Shift_Del	DEL	Other_Mutation	C	C	-	-	3/17	30/729	2	396	0.00505051
TCGA-CJ-4869	TCGA-KIRC	Shared UNC & Updated GDC	cadabra;mutect2;pindel;varscan2	BAP1	GRCh38	chr3	52405180	52405180	1	Frame_Shift_Del	DEL	Other_Mutation	T	T	-	-	11/17	349/729	34	168	0.210526
TCGA-CJ-4882	TCGA-KIRC	Shared UNC & Updated GDC	strelka2;muse;mutect2;varscan2	BAP1	GRCh38	chr3	52409584	52409584	1	Missense_Mutation	SNP	Missense_Mutation	T	T	G	G	3/17	31/729	64	402	0.159204
TCGA-CJ-4900	TCGA-KIRC	UNC only	cadabra	BAP1	GRCh38	chr3	52405276	52405277	2	Frame_Shift_Ins	INS	Other_Mutation	-	-	A	A	11/17	317/729	2	156	0.0128205
TCGA-CJ-4904	TCGA-KIRC	UNC only	cadabra	BAP1	GRCh38	chr3	52405229	52405230	2	Frame_Shift_Ins	INS	Other_Mutation	-	-	G	G	11/17	332-333/729	2	198	0.010101
TCGA-CJ-4923	TCGA-KIRC	Shared UNC & Updated GDC	strelka2;muse;mutect2	BAP1	GRCh38	chr3	52403152	52403152	1	Nonsense_Mutation	SNP	Other_Mutation	T	T	A	A	14/17	626/729	15	146	0.107143
TCGA-CJ-5676	TCGA-KIRC	UNC only	cadabra	BAP1	GRCh38	chr3	52408568	52408569	2	Frame_Shift_Ins	INS	Other_Mutation	-	-	C	C	4/17	54/729	2	93	0.0215054
TCGA-CJ-5680	TCGA-KIRC	Shared UNC & Updated GDC	cadabra;mutect2;pindel;varscan2	BAP1	GRCh38	chr3	52408507	52408507	1	Frame_Shift_Del	DEL	Other_Mutation	A	A	-	-	4/17	74/729	15	33	0.454545
TCGA-CJ-6033	TCGA-KIRC	UNC only	cadabra	BAP1	GRCh38	chr3	52405210	52405210	1	Frame_Shift_Del	DEL	Other_Mutation	G	G	-	-	11/17	339/729	3	171	0.0175439
TCGA-CW-5580	TCGA-KIRC	Shared UNC & Updated GDC	strelka2;muse;mutect2;varscan2	BAP1	GRCh38	chr3	52409731	52409731	1	Missense_Mutation	SNP	Missense_Mutation	A	A	G	G	2/17	17/729	4	26	0.153846
TCGA-CW-5584	TCGA-KIRC	UNC only	cadabra	BAP1	GRCh38	chr3	52403779	52403779	1	Frame_Shift_Del	DEL	Other_Mutation	G	G	-	-	13/17	456/729	2	59	0.0338983
TCGA-CW-6097	TCGA-KIRC	Shared UNC & Updated GDC	cadabra;mutect2;pindel;varscan2	BAP1	GRCh38	chr3	52403514	52403517	4	Frame_Shift_Del	DEL	Other_Mutation	ATGC	ATGC	-	-	13/17	543-544/729	10	72	0.133333
TCGA-CZ-4864	TCGA-KIRC	UNC only	cadabra	BAP1	GRCh38	chr3	52405832	52405832	1	Frame_Shift_Del	DEL	Other_Mutation	G	G	-	-	10/17	288/729	2	49	0.0408163
TCGA-CZ-4864	TCGA-KIRC	Shared UNC & Updated GDC	strelka2;muse;mutect2;varscan2	BAP1	GRCh38	chr3	52408013	52408013	1	Missense_Mutation	SNP	Missense_Mutation	T	T	A	A	5/17	107/729	16	31	0.518519
TCGA-CZ-4866	TCGA-KIRC	UNC only	strelka2	BAP1	GRCh38	chr3	52407402	52407402	1	Missense_Mutation	SNP	Missense_Mutation	G	G	C	C	6/17	145/729	36	112	0.321429
TCGA-CZ-4866	TCGA-KIRC	UNC only	strelka2	BAP1	GRCh38	chr3	52409552	52409552	1	Splice_Site	SNP	Other_Mutation	A	A	T	T			64	129	0.496124
TCGA-CZ-5452	TCGA-KIRC	UNC only	cadabra	BAP1	GRCh38	chr3	52403211	52403212	2	Frame_Shift_Ins	INS	Other_Mutation	-	-	C	C	14/17	606/729	2	88	0.0227273
TCGA-CZ-5452	TCGA-KIRC	Shared UNC & Updated GDC	cadabra;mutect2;pindel;varscan2	BAP1	GRCh38	chr3	52404483	52404483	1	Frame_Shift_Del	DEL	Other_Mutation	T	T	-	-	12/17	407/729	19	116	0.163793
TCGA-CZ-5454	TCGA-KIRC	UNC only	cadabra	BAP1	GRCh38	chr3	52405139	52405140	2	Frame_Shift_Ins	INS	Other_Mutation	-	-	TGTG	TGTG	11/17	362-363/729	2	64	0.03125
TCGA-CZ-5455	TCGA-KIRC	UNC only	cadabra	BAP1	GRCh38	chr3	52406859	52406859	1	Frame_Shift_Del	DEL	Other_Mutation	A	A	-	-	8/17	210/729	2	33	0.0606061
TCGA-CZ-5455	TCGA-KIRC	UNC only	cadabra	BAP1	GRCh38	chr3	52406862	52406863	2	Frame_Shift_Ins	INS	Other_Mutation	-	-	C	C	8/17	209/729	2	32	0.0625
TCGA-CZ-5466	TCGA-KIRC	UNC only	cadabra	BAP1	GRCh38	chr3	52402827	52402827	1	Frame_Shift_Del	DEL	Other_Mutation	G	G	-	-	15/17	645/729	3	125	0.024
TCGA-CZ-5469	TCGA-KIRC	Shared UNC & Updated GDC	strelka2;muse;mutect2;varscan2	BAP1	GRCh38	chr3	52407245	52407245	1	Missense_Mutation	SNP	Missense_Mutation	A	C	C	C	7/17	170/729	41	57	0.755102
TCGA-CZ-5470	TCGA-KIRC	UNC only	cadabra	BAP1	GRCh38	chr3	52405207	52405208	2	Frame_Shift_Ins	INS	Other_Mutation	-	-	GG	GG	11/17	340/729	2	48	0.0416667
TCGA-CZ-5470	TCGA-KIRC	Shared UNC & Updated GDC	cadabra;mutect2;pindel;varscan2	BAP1	GRCh38	chr3	52409607	52409631	25	Splice_Site	DEL	Other_Mutation	ACCTGCGATGAGGAAAGGAAAGCAG	ACCTGCGATGAGGAAAGGAAAGCAG	-	-	3/17	?-23/729	27	67	0.402985
TCGA-CZ-5985	TCGA-KIRC	Shared UNC & Updated GDC	strelka2;muse;mutect2;varscan2	BAP1	GRCh38	chr3	52405295	52405295	1	Splice_Site	SNP	Other_Mutation	C	C	A	A			43	110	0.390909
TCGA-DV-5566	TCGA-KIRC	UNC only	cadabra	BAP1	GRCh38	chr3	52405227	52405228	2	Frame_Shift_Ins	INS	Other_Mutation	-	-	C	C	11/17	333/729	3	40	0.075
TCGA-DV-5568	TCGA-KIRC	UNC only	cadabra	BAP1	GRCh38	chr3	52402367	52402368	2	Frame_Shift_Ins	INS	Other_Mutation	-	-	T	T	17/17	704/729	2	19	0.105263
TCGA-DV-A4W0	TCGA-KIRC	Shared UNC & Updated GDC	strelka2;muse;mutect2;varscan2	BAP1	GRCh38	chr3	52403779	52403779	1	Nonsense_Mutation	SNP	Other_Mutation	G	G	A	A	13/17	456/729	12	40	0.307692
TCGA-G6-A5PC	TCGA-KIRC	Shared UNC & Updated GDC	cadabra;mutect2;pindel;varscan2	BAP1	GRCh38	chr3	52403175	52403175	1	Frame_Shift_Del	DEL	Other_Mutation	G	G	-	-	14/17	618/729	12	38	0.315789
TCGA-A3-3313	TCGA-KIRC	UNC only	cadabra	BAP1	GRCh38	chr3	52409550	52409551	2	Splice_Region	INS	Other_Mutation	-	-	C	C			2	500	0.004
TCGA-A3-3385	TCGA-KIRC	UNC only	cadabra	BAP1	GRCh38	chr3	52407393	52407394	2	Splice_Region	INS	Other_Mutation	-	-	CC	CC			2	165	0.0121212
TCGA-B0-4700	TCGA-KIRC	UNC only	cadabra	BAP1	GRCh38	chr3	52402773	52402774	2	Splice_Region	INS	Other_Mutation	-	-	C	C			3	252	0.0119048
TCGA-B0-5698	TCGA-KIRC	UNC only	strelka2	BAP1	GRCh38	chr3	52409887	52409887	1	5'UTR	SNP	Other_Mutation	G	G	A	A	1/17		2	13	0.153846
TCGA-B2-4102	TCGA-KIRC	UNC only	cadabra	BAP1	GRCh38	chr3	52407393	52407393	1	Splice_Region	DEL	Other_Mutation	A	A	-	-			2	185	0.0108108
TCGA-B2-A4SR	TCGA-KIRC	UNC only	cadabra	BAP1	GRCh38	chr3	52408082	52408083	2	Splice_Region	INS	Other_Mutation	-	-	A	A			7	203	0.0344828
TCGA-A3-3313	TCGA-KIRC	Updated GDC only	mutect2	BAP1	GRCh38	chr3	52407240	52407241	2	Frame_Shift_Ins	INS	Other_Mutation	-	-	TCCTGGG	TCCTGGG	7/17	171-172/729	4	90	0.0444444
TCGA-A3-3313	TCGA-KIRC	Updated GDC only	mutect2	BAP1	GRCh38	chr3	52407242	52407243	2	Nonsense_Mutation	INS	Other_Mutation	-	-	CCTGGGGTCAGC	CCTGGGGTCAGC	7/17	171/729	1	88	0.0113636
TCGA-B0-5709	TCGA-KIRC	Updated GDC only	mutect2;pindel;varscan2	BAP1	GRCh38	chr3	52405145	52405145	1	Frame_Shift_Del	DEL	Other_Mutation	G	G	-	-	11/17	361/729	10	64	0.15625
TCGA-BP-5182	TCGA-KIRC	Updated GDC only	muse;mutect2;varscan2	BAP1	GRCh38	chr3	52409876	52409876	1	Translation_Start_Site	SNP	Other_Mutation	C	C	T	T	1/17	1/729	19	60	0.316667
TCGA-A3-3363	TCGA-KIRC	Updated GDC only	mutect2	BAP1	GRCh38	chr3	52403548	52403549	2	In_Frame_Ins	INS	Other_Mutation	-	-	CCACAGATTTGGTGAAAGCCATGGCCCTCTCCCCAG	CCACAGATTTGGTGAAAGCCATGGCCCTCTCCCCAG	13/17	532-533/729	45	276	0.163043
TCGA-A3-3372	TCGA-KIRC	Updated GDC only	mutect2	BAP1	GRCh38	chr3	52403203	52403204	2	Frame_Shift_Ins	INS	Other_Mutation	-	-	TGTGCCCCAAGGTCTGCTCAAGCCTCAG	TGTGCCCCAAGGTCTGCTCAAGCCTCAG	14/17	608-609/729	4	39	0.102564
TCGA-2Z-A9J2	TCGA-KIRP	Shared UNC & Updated GDC	strelka2;muse;mutect2;varscan2	BAP1	GRCh38	chr3	52409584	52409584	1	Missense_Mutation	SNP	Missense_Mutation	T	T	C	C	3/17	31/729	21	53	0.396226
TCGA-2Z-A9J9	TCGA-KIRP	UNC only	cadabra	BAP1	GRCh38	chr3	52407213	52407214	2	Frame_Shift_Del	DEL	Other_Mutation	AG	AG	-	-	7/17	180-181/729	3	90	0.0333333
TCGA-2Z-A9JD	TCGA-KIRP	Shared UNC & Updated GDC	cadabra;pindel;varscan2	BAP1	GRCh38	chr3	52403636	52403636	1	Frame_Shift_Del	DEL	Other_Mutation	G	-	-	-	13/17	503/729	39	49	0.795918
TCGA-2Z-A9JD	TCGA-KIRP	UNC only	cadabra	BAP1	GRCh38	chr3	52405176	52405176	1	Frame_Shift_Del	DEL	Other_Mutation	G	G	-	-	11/17	350/729	2	62	0.0322581
TCGA-2Z-A9JD	TCGA-KIRP	Shared UNC & Updated GDC	strelka2;varscan2	BAP1	GRCh38	chr3	52403641	52403641	1	Missense_Mutation	SNP	Missense_Mutation	C	G	G	G	13/17	502/729	43	53	0.8125
TCGA-2Z-A9JE	TCGA-KIRP	UNC only	strelka2	BAP1	GRCh38	chr3	52405765	52405765	1	Missense_Mutation	SNP	Missense_Mutation	C	A	A	A	10/17	311/729	53	60	0.883333
TCGA-5P-A9K9	TCGA-KIRP	UNC only	strelka2	BAP1	GRCh38	chr3	52408031	52408031	1	Missense_Mutation	SNP	Missense_Mutation	A	A	G	G	5/17	101/729	105	232	0.452586
TCGA-A4-A48D	TCGA-KIRP	UNC only	cadabra	BAP1	GRCh38	chr3	52406286	52406286	1	Frame_Shift_Del	DEL	Other_Mutation	C	C	-	-	9/17	250/729	2	196	0.0102041
TCGA-A4-A5Y1	TCGA-KIRP	UNC only	cadabra	BAP1	GRCh38	chr3	52403692	52403692	1	Frame_Shift_Del	DEL	Other_Mutation	A	A	-	-	13/17	485/729	2	104	0.0192308
TCGA-AL-3468	TCGA-KIRP	UNC only	cadabra	BAP1	GRCh38	chr3	52405253	52405254	2	Frame_Shift_Del	DEL	Other_Mutation	AT	AT	-	-	11/17	324-325/729	3	483	0.00621118
TCGA-AL-3472	TCGA-KIRP	UNC only	cadabra	BAP1	GRCh38	chr3	52409847	52409847	1	Frame_Shift_Del	DEL	Other_Mutation	T	T	-	-	1/17	11/729	3	93	0.0322581
TCGA-AL-3473	TCGA-KIRP	Shared UNC & Updated GDC	cadabra;mutect2;pindel;varscan2	BAP1	GRCh38	chr3	52403873	52403873	1	Frame_Shift_Del	DEL	Other_Mutation	C	C	-	-	13/17	424/729	57	273	0.190476
TCGA-B3-3926	TCGA-KIRP	UNC only	cadabra	BAP1	GRCh38	chr3	52405217	52405218	2	Frame_Shift_Ins	INS	Other_Mutation	-	-	C	C	11/17	336-337/729	8	629	0.0127186
TCGA-B3-4103	TCGA-KIRP	UNC only	cadabra	BAP1	GRCh38	chr3	52405150	52405151	2	Frame_Shift_Ins	INS	Other_Mutation	-	-	C	C	11/17	359/729	3	264	0.0113636
TCGA-B9-A44B	TCGA-KIRP	UNC only	cadabra	BAP1	GRCh38	chr3	52403494	52403494	1	Frame_Shift_Del	DEL	Other_Mutation	G	G	-	-	13/17	551/729	2	184	0.0108696
TCGA-B9-A69E	TCGA-KIRP	UNC only	cadabra	BAP1	GRCh38	chr3	52402796	52402797	2	Frame_Shift_Del	DEL	Other_Mutation	TC	TC	-	-	15/17	655-656/729	2	127	0.015748
TCGA-BQ-5875	TCGA-KIRP	Shared UNC & Updated GDC	strelka2;muse;mutect2;varscan2	BAP1	GRCh38	chr3	52407174	52407174	1	Missense_Mutation	SNP	Missense_Mutation	C	C	T	T	7/17	194/729	32	49	0.659574
TCGA-BQ-5877	TCGA-KIRP	Shared UNC & Updated GDC	strelka2;muse;mutect2;varscan2	BAP1	GRCh38	chr3	52405884	52405884	1	Missense_Mutation	SNP	Missense_Mutation	A	A	G	G	10/17	271/729	13	36	0.382353
TCGA-BQ-5879	TCGA-KIRP	UNC only	cadabra	BAP1	GRCh38	chr3	52402833	52402833	1	Frame_Shift_Del	DEL	Other_Mutation	A	A	-	-	15/17	643/729	2	134	0.0149254
TCGA-BQ-5892	TCGA-KIRP	Shared UNC & Updated GDC	strelka2;muse;mutect2;varscan2	BAP1	GRCh38	chr3	52409850	52409850	1	Missense_Mutation	SNP	Missense_Mutation	C	C	T	T	1/17	10/729	25	50	0.511111
TCGA-BQ-5894	TCGA-KIRP	UNC only	cadabra	BAP1	GRCh38	chr3	52405169	52405170	2	Frame_Shift_Ins	INS	Other_Mutation	-	-	A	A	11/17	352-353/729	2	174	0.0114943
TCGA-BQ-7055	TCGA-KIRP	UNC only	cadabra	BAP1	GRCh38	chr3	52405902	52405902	1	Frame_Shift_Del	DEL	Other_Mutation	A	A	-	-	10/17	265/729	2	120	0.0166667
TCGA-BQ-7056	TCGA-KIRP	UNC only	cadabra	BAP1	GRCh38	chr3	52405182	52405182	1	Frame_Shift_Del	DEL	Other_Mutation	G	G	-	-	11/17	348/729	2	160	0.0125
TCGA-G7-A8LD	TCGA-KIRP	Shared UNC & Updated GDC	cadabra;mutect2;pindel;varscan2	BAP1	GRCh38	chr3	52403693	52403693	1	Frame_Shift_Del	DEL	Other_Mutation	G	-	-	-	13/17	484/729	33	38	0.868421
TCGA-G7-A8LE	TCGA-KIRP	Shared UNC & Updated GDC	strelka2;muse;mutect2	BAP1	GRCh38	chr3	52409578	52409578	1	Missense_Mutation	SNP	Missense_Mutation	T	T	C	C	3/17	33/729	5	110	0.0458716
TCGA-HE-A5NI	TCGA-KIRP	UNC only	cadabra	BAP1	GRCh38	chr3	52407997	52407998	2	Frame_Shift_Del	DEL	Other_Mutation	CA	CA	-	-	5/17	112/729	2	351	0.00569801
TCGA-HE-A5NI	TCGA-KIRP	UNC only	cadabra	BAP1	GRCh38	chr3	52408001	52408002	2	Frame_Shift_Ins	INS	Other_Mutation	-	-	AC	AC	5/17	111/729	2	366	0.00546448
TCGA-MH-A560	TCGA-KIRP	Shared UNC & Updated GDC	cadabra;pindel;varscan2	BAP1	GRCh38	chr3	52405255	52405255	1	Frame_Shift_Del	DEL	Other_Mutation	G	-	-	-	11/17	324/729	51	66	0.772727
TCGA-MH-A560	TCGA-KIRP	Shared UNC & Updated GDC	strelka2;varscan2	BAP1	GRCh38	chr3	52405259	52405259	1	Missense_Mutation	SNP	Missense_Mutation	C	A	A	A	11/17	323/729	67	85	0.788235
TCGA-MH-A562	TCGA-KIRP	UNC only	cadabra	BAP1	GRCh38	chr3	52403155	52403155	1	Frame_Shift_Del	DEL	Other_Mutation	C	C	-	-	14/17	625/729	2	89	0.0224719
TCGA-P4-A5EA	TCGA-KIRP	UNC only	cadabra	BAP1	GRCh38	chr3	52408016	52408016	1	Frame_Shift_Del	DEL	Other_Mutation	A	A	-	-	5/17	106/729	4	299	0.0133779
TCGA-UZ-A9PK	TCGA-KIRP	Shared UNC & Updated GDC	strelka2;muse;mutect2;varscan2	BAP1	GRCh38	chr3	52405117	52405117	1	Missense_Mutation	SNP	Missense_Mutation	G	G	T	T	11/17	370/729	42	156	0.269231
TCGA-UZ-A9Q0	TCGA-KIRP	UNC only	strelka2	BAP1	GRCh38	chr3	52406895	52406895	1	Missense_Mutation	SNP	Missense_Mutation	T	T	C	C	8/17	198/729	3	110	0.0272727
TCGA-Y8-A8RZ	TCGA-KIRP	UNC only	cadabra	BAP1	GRCh38	chr3	52408555	52408562	8	Frame_Shift_Del	DEL	Other_Mutation	GGACCGGC	GGACCGGC	-	-	4/17	56-58/729	3	81	0.037037
TCGA-Y8-A8RZ	TCGA-KIRP	Shared UNC & Updated GDC	strelka2;muse;mutect2;varscan2	BAP1	GRCh38	chr3	52403830	52403830	1	Missense_Mutation	SNP	Missense_Mutation	C	C	A	A	13/17	439/729	15	27	0.555556
TCGA-AL-3468	TCGA-KIRP	Shared UNC & Updated GDC	strelka2;muse;mutect2;varscan2	BAP1	GRCh38	chr3	52407401	52407401	1	Splice_Region	SNP	Other_Mutation	G	G	C	C	6/17	145/729	67	249	0.28
TCGA-BQ-7044	TCGA-KIRP	UNC only	strelka2	BAP1	GRCh38	chr3	52405102	52405102	1	Splice_Region	SNP	Other_Mutation	C	C	A	A			8	127	0.0629921
TCGA-BQ-7061	TCGA-KIRP	UNC only	cadabra	BAP1	GRCh38	chr3	52407465	52407465	1	Splice_Region	DEL	Other_Mutation	G	G	-	-	NA	NA	2	127	0.015748
TCGA-2Z-A9JK	TCGA-KIRP	Updated GDC only	pindel;varscan2	BAP1	GRCh38	chr3	52407213	52407214	2	Frame_Shift_Del	DEL	Other_Mutation	AG	AG	-	-	7/17	180-181/729	20	72	0.277778
TCGA-UZ-A9PS	TCGA-KIRP	Updated GDC only	mutect2;pindel;varscan2	BAP1	GRCh38	chr3	52402864	52402865	2	Frame_Shift_Ins	INS	Other_Mutation	-	-	GCGGG	GCGGG	15/17	633/729	23	49	0.469388
TCGA-AB-2807	TCGA-LAML	UNC only	cadabra	BAP1	GRCh38	chr3	52402841	52402841	1	Frame_Shift_Del	DEL	Other_Mutation	C	C	-	-	15/17	641/729	2	279	0.00716846
TCGA-AB-2823	TCGA-LAML	UNC only	cadabra	BAP1	GRCh38	chr3	52405232	52405233	2	Frame_Shift_Ins	INS	Other_Mutation	-	-	T	T	11/17	331-332/729	2	121	0.0165289
TCGA-AB-2840	TCGA-LAML	UNC only	cadabra	BAP1	GRCh38	chr3	52405181	52405182	2	Frame_Shift_Ins	INS	Other_Mutation	-	-	G	G	11/17	348-349/729	4	87	0.045977
TCGA-AB-2845	TCGA-LAML	UNC only	cadabra	BAP1	GRCh38	chr3	52405227	52405228	2	Frame_Shift_Ins	INS	Other_Mutation	-	-	C	C	11/17	333/729	2	47	0.0425532
TCGA-AB-2847	TCGA-LAML	UNC only	cadabra	BAP1	GRCh38	chr3	52403565	52403566	2	Frame_Shift_Del	DEL	Other_Mutation	AT	AT	-	-	13/17	527/729	2	96	0.0208333
TCGA-AB-2847	TCGA-LAML	UNC only	cadabra	BAP1	GRCh38	chr3	52405253	52405254	2	Frame_Shift_Del	DEL	Other_Mutation	AT	AT	-	-	11/17	324-325/729	3	167	0.0179641
TCGA-AB-2857	TCGA-LAML	UNC only	cadabra	BAP1	GRCh38	chr3	52405233	52405235	3	In_Frame_Del	DEL	Other_Mutation	TTT	TTT	-	-	11/17	331/729	2	185	0.0108108
TCGA-AB-2870	TCGA-LAML	UNC only	cadabra	BAP1	GRCh38	chr3	52402655	52402656	2	Frame_Shift_Ins	INS	Other_Mutation	-	-	C	C	16/17	668/729	3	130	0.0230769
TCGA-AB-2873	TCGA-LAML	UNC only	cadabra	BAP1	GRCh38	chr3	52405245	52405246	2	Frame_Shift_Del	DEL	Other_Mutation	GC	GC	-	-	11/17	327/729	3	129	0.0232558
TCGA-AB-2877	TCGA-LAML	UNC only	cadabra	BAP1	GRCh38	chr3	52403483	52403483	1	Frame_Shift_Del	DEL	Other_Mutation	A	A	-	-	13/17	554/729	2	114	0.0175439
TCGA-AB-2890	TCGA-LAML	UNC only	cadabra	BAP1	GRCh38	chr3	52402824	52402825	2	Frame_Shift_Ins	INS	Other_Mutation	-	-	A	A	15/17	646/729	2	88	0.0227273
TCGA-AB-2891	TCGA-LAML	UNC only	cadabra	BAP1	GRCh38	chr3	52403475	52403496	22	Frame_Shift_Del	DEL	Other_Mutation	ATGACAGGACCCAGATCACGGA	ATGACAGGACCCAGATCACGGA	-	-	13/17	550-557/729	2	65	0.0307692
TCGA-AB-2954	TCGA-LAML	UNC only	cadabra	BAP1	GRCh38	chr3	52403718	52403719	2	Frame_Shift_Ins	INS	Other_Mutation	-	-	C	C	13/17	476/729	2	49	0.0408163
TCGA-AB-2868	TCGA-LAML	UNC only	cadabra	BAP1	GRCh38	chr3	52406245	52406246	2	Splice_Region	INS	Other_Mutation	-	-	C	C			2	97	0.0206186
TCGA-AB-2924	TCGA-LAML	UNC only	strelka2	BAP1	GRCh38	chr3	52402228	52402228	1	3'UTR	SNP	Other_Mutation	G	G	A	A	17/17		2	4	0.5
TCGA-AB-2833	TCGA-LAML	Updated GDC only	muse	BAP1	GRCh38	chr3	52406895	52406895	1	Missense_Mutation	SNP	Missense_Mutation	T	T	C	C	8/17	198/729	2	14	0.142857
TCGA-CS-4941	TCGA-LGG	UNC only	cadabra	BAP1	GRCh38	chr3	52405165	52405166	2	Frame_Shift_Ins	INS	Other_Mutation	-	-	A	A	11/17	354/729	2	236	0.00847458
TCGA-CS-4942	TCGA-LGG	UNC only	cadabra	BAP1	GRCh38	chr3	52402830	52402831	2	Frame_Shift_Ins	INS	Other_Mutation	-	-	G	G	15/17	644/729	2	153	0.0130719
TCGA-CS-5395	TCGA-LGG	UNC only	cadabra	BAP1	GRCh38	chr3	52405233	52405233	1	Frame_Shift_Del	DEL	Other_Mutation	T	T	-	-	11/17	331/729	2	252	0.00793651
TCGA-DB-5273	TCGA-LGG	UNC only	cadabra	BAP1	GRCh38	chr3	52403525	52403526	2	Frame_Shift_Ins	INS	Other_Mutation	-	-	C	C	13/17	540/729	2	123	0.0162602
TCGA-DB-5274	TCGA-LGG	UNC only	cadabra	BAP1	GRCh38	chr3	52405204	52405205	2	Frame_Shift_Ins	INS	Other_Mutation	-	-	CG	CG	11/17	341/729	2	263	0.00760456
TCGA-DB-5278	TCGA-LGG	UNC only	cadabra	BAP1	GRCh38	chr3	52405238	52405239	2	Frame_Shift_Ins	INS	Other_Mutation	-	-	G	G	11/17	329-330/729	6	275	0.0218182
TCGA-DH-5143	TCGA-LGG	UNC only	cadabra	BAP1	GRCh38	chr3	52405220	52405220	1	Frame_Shift_Del	DEL	Other_Mutation	C	C	-	-	11/17	336/729	2	375	0.00533333
TCGA-DH-5143	TCGA-LGG	UNC only	cadabra	BAP1	GRCh38	chr3	52409552	52409553	2	Splice_Site	INS	Other_Mutation	-	-	C	C			3	624	0.00480769
TCGA-DH-A66F	TCGA-LGG	UNC only	cadabra	BAP1	GRCh38	chr3	52405289	52405290	2	Frame_Shift_Del	DEL	Other_Mutation	CA	CA	-	-	11/17	312-313/729	2	168	0.0119048
TCGA-DU-5849	TCGA-LGG	UNC only	cadabra	BAP1	GRCh38	chr3	52405272	52405273	2	Nonsense_Mutation	INS	Other_Mutation	-	-	TTCACCTAT	TTCACCTAT	11/17	318/729	2	127	0.015748
TCGA-DU-5874	TCGA-LGG	UNC only	cadabra	BAP1	GRCh38	chr3	52405255	52405255	1	Frame_Shift_Del	DEL	Other_Mutation	G	G	-	-	11/17	324/729	2	153	0.0130719
TCGA-DU-7309	TCGA-LGG	UNC only	strelka2	BAP1	GRCh38	chr3	52407962	52407962	1	Missense_Mutation	SNP	Missense_Mutation	G	G	C	C	5/17	124/729	2	60	0.0333333
TCGA-DU-8161	TCGA-LGG	UNC only	cadabra	BAP1	GRCh38	chr3	52403484	52403484	1	Frame_Shift_Del	DEL	Other_Mutation	C	C	-	-	13/17	554/729	2	107	0.0186916
TCGA-EZ-7264	TCGA-LGG	UNC only	strelka2	BAP1	GRCh38	chr3	52403218	52403218	1	Missense_Mutation	SNP	Missense_Mutation	C	C	A	A	14/17	604/729	4	63	0.0634921
TCGA-FG-5964	TCGA-LGG	Shared UNC & Updated GDC	cadabra;mutect2	BAP1	GRCh38	chr3	52402658	52402660	3	In_Frame_Del	DEL	Other_Mutation	CTT	CTT	-	-	16/17	666-667/729	4	87	0.045977
TCGA-FG-7643	TCGA-LGG	UNC only	cadabra	BAP1	GRCh38	chr3	52404533	52404533	1	Frame_Shift_Del	DEL	Other_Mutation	T	T	-	-	12/17	390/729	2	46	0.0434783
TCGA-FG-8182	TCGA-LGG	UNC only	strelka2	BAP1	GRCh38	chr3	52407273	52407273	1	Missense_Mutation	SNP	Missense_Mutation	C	C	A	A	7/17	161/729	4	80	0.05
TCGA-FG-A711	TCGA-LGG	UNC only	cadabra	BAP1	GRCh38	chr3	52409588	52409588	1	Frame_Shift_Del	DEL	Other_Mutation	C	C	-	-	3/17	30/729	2	492	0.00406504
TCGA-HT-7471	TCGA-LGG	UNC only	cadabra	BAP1	GRCh38	chr3	52409562	52409562	1	Frame_Shift_Del	DEL	Other_Mutation	T	T	-	-	3/17	38/729	2	477	0.00419287
TCGA-HT-7604	TCGA-LGG	UNC only	cadabra	BAP1	GRCh38	chr3	52405170	52405170	1	Frame_Shift_Del	DEL	Other_Mutation	G	G	-	-	11/17	352/729	2	206	0.00970874
TCGA-HT-7605	TCGA-LGG	UNC only	cadabra	BAP1	GRCh38	chr3	52404507	52404507	1	Frame_Shift_Del	DEL	Other_Mutation	T	T	-	-	12/17	399/729	2	48	0.0416667
TCGA-HT-7607	TCGA-LGG	UNC only	cadabra	BAP1	GRCh38	chr3	52409571	52409571	1	Frame_Shift_Del	DEL	Other_Mutation	A	A	-	-	3/17	35/729	2	455	0.0043956
TCGA-P5-A5F0	TCGA-LGG	UNC only	cadabra	BAP1	GRCh38	chr3	52403840	52403840	1	Frame_Shift_Del	DEL	Other_Mutation	C	C	-	-	13/17	435/729	2	128	0.015625
TCGA-QH-A6CW	TCGA-LGG	UNC only	strelka2	BAP1	GRCh38	chr3	52408584	52408584	1	Missense_Mutation	SNP	Missense_Mutation	G	G	T	T	4/17	49/729	2	6	0.333333
TCGA-S9-A6U5	TCGA-LGG	UNC only	cadabra	BAP1	GRCh38	chr3	52405282	52405282	1	Frame_Shift_Del	DEL	Other_Mutation	T	T	-	-	11/17	315/729	2	225	0.00888889
TCGA-S9-A6U6	TCGA-LGG	UNC only	cadabra	BAP1	GRCh38	chr3	52405270	52405270	1	Frame_Shift_Del	DEL	Other_Mutation	G	G	-	-	11/17	319/729	3	272	0.0110294
TCGA-VW-A8FI	TCGA-LGG	UNC only	cadabra	BAP1	GRCh38	chr3	52405250	52405250	1	Frame_Shift_Del	DEL	Other_Mutation	G	G	-	-	11/17	326/729	2	150	0.0133333
TCGA-CS-4943	TCGA-LGG	UNC only	cadabra	BAP1	GRCh38	chr3	52409548	52409548	1	Splice_Region	DEL	Other_Mutation	A	A	-	-			2	411	0.00486618
TCGA-DU-6394	TCGA-LGG	UNC only	cadabra	BAP1	GRCh38	chr3	52409750	52409750	1	Splice_Region	DEL	Other_Mutation	G	G	-	-			2	25	0.08
TCGA-CS-5396	TCGA-LGG	Updated GDC only	muse	BAP1	GRCh38	chr3	52406866	52406866	1	Missense_Mutation	SNP	Missense_Mutation	G	G	A	A	8/17	208/729	2	20	0.1
TCGA-2Y-A9GU	TCGA-LIHC	Shared UNC & Updated GDC	strelka2;muse;mutect2;varscan2	BAP1	GRCh38	chr3	52406883	52406883	1	Missense_Mutation	SNP	Missense_Mutation	C	C	A	A	8/17	202/729	29	46	0.636364
TCGA-2Y-A9H2	TCGA-LIHC	Shared UNC & Updated GDC	cadabra;pindel;varscan2	BAP1	GRCh38	chr3	52405142	52405151	10	Frame_Shift_Del	DEL	Other_Mutation	CTAGAAAGGC	CTAGAAAGGC	-	-	11/17	359-362/729	17	44	0.386364
TCGA-2Y-A9H2	TCGA-LIHC	Shared UNC & Updated GDC	strelka2;muse;varscan2	BAP1	GRCh38	chr3	52405132	52405132	1	Missense_Mutation	SNP	Missense_Mutation	T	T	G	G	11/17	365/729	19	47	0.409091
TCGA-2Y-A9H3	TCGA-LIHC	Shared UNC & Updated GDC	cadabra;mutect2;pindel;varscan2	BAP1	GRCh38	chr3	52402661	52402692	32	Splice_Site	DEL	Other_Mutation	CTCTGGTCATCAATCTGTAGGAGAGAAGAAGA	CTCTGGTCATCAATCTGTAGGAGAGAAGAAGA	-	-	16/17	?-666/729	27	76	0.355263
TCGA-2Y-A9H6	TCGA-LIHC	Shared UNC & Updated GDC	cadabra;mutect2;pindel;varscan2	BAP1	GRCh38	chr3	52407985	52407989	5	Frame_Shift_Del	DEL	Other_Mutation	CTTCA	CTTCA	-	-	5/17	115-116/729	71	147	0.482993
TCGA-BC-A10Q	TCGA-LIHC	Shared UNC & Updated GDC	cadabra;mutect2;pindel;varscan2	BAP1	GRCh38	chr3	52406324	52406332	9	In_Frame_Del	DEL	Other_Mutation	TGCGGTCGG	TGCGGTCGG	-	-	9/17	235-238/729	30	47	0.638298
TCGA-BC-A10R	TCGA-LIHC	Shared UNC & Updated GDC	cadabra;mutect2;pindel;varscan2	BAP1	GRCh38	chr3	52402671	52402672	2	Frame_Shift_Ins	INS	Other_Mutation	-	A	A	A	16/17	662-663/729	57	79	0.721519
TCGA-BC-A10S	TCGA-LIHC	UNC only	cadabra	BAP1	GRCh38	chr3	52405154	52405155	2	Frame_Shift_Ins	INS	Other_Mutation	-	-	C	C	11/17	357-358/729	4	152	0.0263158
TCGA-BC-A10T	TCGA-LIHC	UNC only	cadabra	BAP1	GRCh38	chr3	52405145	52405145	1	Frame_Shift_Del	DEL	Other_Mutation	G	G	-	-	11/17	361/729	13	244	0.0532787
TCGA-BC-A10U	TCGA-LIHC	UNC only	cadabra	BAP1	GRCh38	chr3	52403737	52403738	2	Frame_Shift_Ins	INS	Other_Mutation	-	-	G	G	13/17	469-470/729	2	65	0.0307692
TCGA-BC-A10W	TCGA-LIHC	UNC only	cadabra	BAP1	GRCh38	chr3	52405144	52405145	2	Frame_Shift_Del	DEL	Other_Mutation	AG	AG	-	-	11/17	361/729	2	123	0.0162602
TCGA-BC-A10W	TCGA-LIHC	UNC only	cadabra	BAP1	GRCh38	chr3	52406325	52406326	2	Frame_Shift_Del	DEL	Other_Mutation	GC	GC	-	-	9/17	237/729	2	109	0.0183486
TCGA-BC-A10Y	TCGA-LIHC	UNC only	cadabra	BAP1	GRCh38	chr3	52405146	52405146	1	Frame_Shift_Del	DEL	Other_Mutation	A	A	-	-	11/17	360/729	7	124	0.0564516
TCGA-BC-A110	TCGA-LIHC	UNC only	cadabra	BAP1	GRCh38	chr3	52402380	52402381	2	Frame_Shift_Ins	INS	Other_Mutation	-	-	C	C	17/17	699-700/729	2	41	0.0487805
TCGA-BC-A110	TCGA-LIHC	UNC only	cadabra	BAP1	GRCh38	chr3	52405148	52405149	2	Frame_Shift_Ins	INS	Other_Mutation	-	-	AG	AG	11/17	359-360/729	5	112	0.0446429
TCGA-BC-A110	TCGA-LIHC	UNC only	cadabra	BAP1	GRCh38	chr3	52406860	52406861	2	Frame_Shift_Ins	INS	Other_Mutation	-	-	G	G	8/17	209-210/729	2	76	0.0263158
TCGA-BC-A112	TCGA-LIHC	UNC only	cadabra	BAP1	GRCh38	chr3	52402320	52402321	2	Frame_Shift_Ins	INS	Other_Mutation	-	-	T	T	17/17	719-720/729	2	46	0.0434783
TCGA-BC-A112	TCGA-LIHC	UNC only	cadabra	BAP1	GRCh38	chr3	52402610	52402611	2	Frame_Shift_Ins	INS	Other_Mutation	-	-	C	C	16/17	683/729	6	138	0.0434783
TCGA-BC-A112	TCGA-LIHC	UNC only	cadabra	BAP1	GRCh38	chr3	52402658	52402659	2	Frame_Shift_Ins	INS	Other_Mutation	-	-	T	T	16/17	667/729	5	175	0.0285714
TCGA-BC-A112	TCGA-LIHC	UNC only	cadabra	BAP1	GRCh38	chr3	52402809	52402810	2	Frame_Shift_Ins	INS	Other_Mutation	-	-	T	T	15/17	651/729	3	211	0.014218
TCGA-BC-A112	TCGA-LIHC	UNC only	cadabra	BAP1	GRCh38	chr3	52402815	52402816	2	Frame_Shift_Ins	INS	Other_Mutation	-	-	C	C	15/17	649/729	4	201	0.0199005
TCGA-BC-A112	TCGA-LIHC	Shared UNC & Updated GDC	cadabra;mutect2	BAP1	GRCh38	chr3	52402857	52402858	2	Frame_Shift_Ins	INS	Other_Mutation	-	-	A	A	15/17	635/729	8	126	0.105263
TCGA-BC-A112	TCGA-LIHC	Shared UNC & Updated GDC	cadabra;mutect2	BAP1	GRCh38	chr3	52403185	52403186	2	Frame_Shift_Ins	INS	Other_Mutation	-	-	C	C	14/17	614-615/729	6	98	0.0857143
TCGA-BC-A112	TCGA-LIHC	UNC only	cadabra	BAP1	GRCh38	chr3	52403223	52403224	2	Frame_Shift_Ins	INS	Other_Mutation	-	-	C	C	14/17	602/729	4	118	0.0338983
TCGA-BC-A112	TCGA-LIHC	UNC only	cadabra	BAP1	GRCh38	chr3	52403234	52403235	2	Frame_Shift_Ins	INS	Other_Mutation	-	-	G	G	14/17	598/729	4	117	0.034188
TCGA-BC-A112	TCGA-LIHC	Shared UNC & Updated GDC	cadabra;mutect2	BAP1	GRCh38	chr3	52403439	52403440	2	Frame_Shift_Ins	INS	Other_Mutation	-	-	C	C	13/17	569/729	5	49	0.138889
TCGA-BC-A112	TCGA-LIHC	UNC only	cadabra	BAP1	GRCh38	chr3	52403579	52403580	2	Frame_Shift_Ins	INS	Other_Mutation	-	-	G	G	13/17	522/729	5	133	0.037594
TCGA-BC-A112	TCGA-LIHC	UNC only	cadabra	BAP1	GRCh38	chr3	52403600	52403601	2	Frame_Shift_Ins	INS	Other_Mutation	-	-	T	T	13/17	515/729	4	142	0.028169
TCGA-BC-A112	TCGA-LIHC	UNC only	cadabra	BAP1	GRCh38	chr3	52403631	52403632	2	Frame_Shift_Ins	INS	Other_Mutation	-	-	A	A	13/17	505/729	2	123	0.0162602
TCGA-BC-A112	TCGA-LIHC	UNC only	cadabra	BAP1	GRCh38	chr3	52403754	52403755	2	Frame_Shift_Ins	INS	Other_Mutation	-	-	A	A	13/17	464/729	3	78	0.0384615
TCGA-BC-A112	TCGA-LIHC	UNC only	cadabra	BAP1	GRCh38	chr3	52403831	52403832	2	Frame_Shift_Ins	INS	Other_Mutation	-	-	G	G	13/17	438/729	2	80	0.025
TCGA-BC-A112	TCGA-LIHC	UNC only	cadabra	BAP1	GRCh38	chr3	52403867	52403868	2	Frame_Shift_Ins	INS	Other_Mutation	-	-	G	G	13/17	426/729	3	69	0.0434783
TCGA-BC-A112	TCGA-LIHC	UNC only	cadabra	BAP1	GRCh38	chr3	52403875	52403876	2	Frame_Shift_Ins	INS	Other_Mutation	-	-	T	T	13/17	423-424/729	2	67	0.0298507
TCGA-BC-A112	TCGA-LIHC	UNC only	cadabra	BAP1	GRCh38	chr3	52404456	52404457	2	Frame_Shift_Ins	INS	Other_Mutation	-	-	G	G	12/17	416/729	5	169	0.0295858
TCGA-BC-A112	TCGA-LIHC	UNC only	cadabra	BAP1	GRCh38	chr3	52404466	52404467	2	Frame_Shift_Ins	INS	Other_Mutation	-	-	G	G	12/17	412-413/729	3	173	0.017341
TCGA-BC-A112	TCGA-LIHC	UNC only	cadabra	BAP1	GRCh38	chr3	52404497	52404498	2	Frame_Shift_Ins	INS	Other_Mutation	-	-	T	T	12/17	402/729	5	182	0.0274725
TCGA-BC-A112	TCGA-LIHC	UNC only	cadabra	BAP1	GRCh38	chr3	52404551	52404552	2	Frame_Shift_Ins	INS	Other_Mutation	-	-	C	C	12/17	384/729	3	96	0.03125
TCGA-BC-A112	TCGA-LIHC	UNC only	cadabra	BAP1	GRCh38	chr3	52405148	52405149	2	Frame_Shift_Ins	INS	Other_Mutation	-	-	G	G	11/17	359-360/729	5	99	0.0505051
TCGA-BC-A112	TCGA-LIHC	UNC only	cadabra	BAP1	GRCh38	chr3	52405179	52405180	2	Frame_Shift_Ins	INS	Other_Mutation	-	-	T	T	11/17	349/729	5	107	0.046729
TCGA-BC-A112	TCGA-LIHC	UNC only	cadabra	BAP1	GRCh38	chr3	52405249	52405250	2	Frame_Shift_Ins	INS	Other_Mutation	-	-	G	G	11/17	326/729	4	81	0.0493827
TCGA-BC-A112	TCGA-LIHC	UNC only	cadabra	BAP1	GRCh38	chr3	52405790	52405791	2	Frame_Shift_Ins	INS	Other_Mutation	-	-	G	G	10/17	302/729	7	75	0.0933333
TCGA-BC-A112	TCGA-LIHC	UNC only	cadabra	BAP1	GRCh38	chr3	52405849	52405850	2	Frame_Shift_Ins	INS	Other_Mutation	-	-	A	A	10/17	282-283/729	3	107	0.0280374
TCGA-BC-A112	TCGA-LIHC	UNC only	cadabra	BAP1	GRCh38	chr3	52405860	52405861	2	Frame_Shift_Ins	INS	Other_Mutation	-	-	A	A	10/17	279/729	3	105	0.0285714
TCGA-BC-A112	TCGA-LIHC	UNC only	cadabra	BAP1	GRCh38	chr3	52405864	52405865	2	Frame_Shift_Ins	INS	Other_Mutation	-	-	T	T	10/17	277-278/729	3	103	0.0291262
TCGA-BC-A112	TCGA-LIHC	UNC only	cadabra	BAP1	GRCh38	chr3	52405880	52405881	2	Frame_Shift_Ins	INS	Other_Mutation	-	-	T	T	10/17	272/729	3	100	0.03
TCGA-BC-A112	TCGA-LIHC	UNC only	cadabra	BAP1	GRCh38	chr3	52406251	52406252	2	Splice_Site	INS	Other_Mutation	-	-	C	C			3	103	0.0291262
TCGA-BC-A112	TCGA-LIHC	UNC only	cadabra	BAP1	GRCh38	chr3	52407295	52407296	2	Frame_Shift_Ins	INS	Other_Mutation	-	-	G	G	7/17	153/729	2	70	0.0285714
TCGA-BC-A112	TCGA-LIHC	UNC only	cadabra	BAP1	GRCh38	chr3	52407302	52407303	2	Frame_Shift_Ins	INS	Other_Mutation	-	-	G	G	7/17	151/729	2	69	0.0289855
TCGA-BC-A112	TCGA-LIHC	Shared UNC & Updated GDC	cadabra;mutect2	BAP1	GRCh38	chr3	52407454	52407455	2	Frame_Shift_Ins	INS	Other_Mutation	-	-	T	T	6/17	127-128/729	6	74	0.0789474
TCGA-BC-A112	TCGA-LIHC	UNC only	cadabra	BAP1	GRCh38	chr3	52407461	52407462	2	Splice_Site	INS	Other_Mutation	-	-	T	T			2	73	0.0273973
TCGA-BC-A112	TCGA-LIHC	UNC only	cadabra	BAP1	GRCh38	chr3	52407981	52407982	2	Frame_Shift_Ins	INS	Other_Mutation	-	-	G	G	5/17	117-118/729	3	170	0.0176471
TCGA-BC-A112	TCGA-LIHC	UNC only	cadabra	BAP1	GRCh38	chr3	52407985	52407986	2	Frame_Shift_Ins	INS	Other_Mutation	-	-	T	T	5/17	116/729	3	172	0.0174419
TCGA-BC-A112	TCGA-LIHC	UNC only	cadabra	BAP1	GRCh38	chr3	52408010	52408011	2	Frame_Shift_Ins	INS	Other_Mutation	-	-	G	G	5/17	108/729	2	173	0.0115607
TCGA-BC-A112	TCGA-LIHC	UNC only	cadabra	BAP1	GRCh38	chr3	52408036	52408037	2	Frame_Shift_Ins	INS	Other_Mutation	-	-	A	A	5/17	99/729	2	173	0.0115607
TCGA-BC-A112	TCGA-LIHC	UNC only	cadabra	BAP1	GRCh38	chr3	52408054	52408055	2	Frame_Shift_Ins	INS	Other_Mutation	-	-	G	G	5/17	93/729	3	165	0.0181818
TCGA-BC-A112	TCGA-LIHC	UNC only	cadabra	BAP1	GRCh38	chr3	52408055	52408056	2	Frame_Shift_Ins	INS	Other_Mutation	-	-	T	T	5/17	93/729	3	161	0.0186335
TCGA-BC-A112	TCGA-LIHC	UNC only	cadabra	BAP1	GRCh38	chr3	52408490	52408491	2	Frame_Shift_Ins	INS	Other_Mutation	-	-	T	T	4/17	80/729	2	208	0.00961538
TCGA-BC-A112	TCGA-LIHC	UNC only	cadabra	BAP1	GRCh38	chr3	52408495	52408496	2	Frame_Shift_Ins	INS	Other_Mutation	-	-	T	T	4/17	78/729	4	205	0.0195122
TCGA-BC-A112	TCGA-LIHC	UNC only	cadabra	BAP1	GRCh38	chr3	52408534	52408535	2	Frame_Shift_Ins	INS	Other_Mutation	-	-	A	A	4/17	65/729	4	172	0.0232558
TCGA-BC-A112	TCGA-LIHC	UNC only	cadabra	BAP1	GRCh38	chr3	52408536	52408537	2	Frame_Shift_Ins	INS	Other_Mutation	-	-	G	G	4/17	64-65/729	4	173	0.0231214
TCGA-BC-A112	TCGA-LIHC	UNC only	cadabra	BAP1	GRCh38	chr3	52408541	52408542	2	Frame_Shift_Ins	INS	Other_Mutation	-	-	A	A	4/17	63/729	4	169	0.0236686
TCGA-BC-A112	TCGA-LIHC	UNC only	cadabra	BAP1	GRCh38	chr3	52408546	52408547	2	Frame_Shift_Ins	INS	Other_Mutation	-	-	T	T	4/17	61/729	4	155	0.0258065
TCGA-BC-A112	TCGA-LIHC	UNC only	cadabra	BAP1	GRCh38	chr3	52409552	52409553	2	Splice_Site	INS	Other_Mutation	-	-	C	C			2	95	0.0210526
TCGA-BC-A112	TCGA-LIHC	UNC only	cadabra	BAP1	GRCh38	chr3	52409742	52409743	2	Frame_Shift_Ins	INS	Other_Mutation	-	-	C	C	2/17	13/729	4	40	0.1
TCGA-BC-A3KG	TCGA-LIHC	UNC only	cadabra	BAP1	GRCh38	chr3	52407251	52407251	1	Frame_Shift_Del	DEL	Other_Mutation	A	A	-	-	7/17	168/729	7	113	0.0619469
TCGA-CC-5258	TCGA-LIHC	UNC only	cadabra	BAP1	GRCh38	chr3	52405229	52405230	2	Frame_Shift_Ins	INS	Other_Mutation	-	-	G	G	11/17	332-333/729	4	164	0.0243902
TCGA-CC-5260	TCGA-LIHC	UNC only	cadabra	BAP1	GRCh38	chr3	52402797	52402797	1	Frame_Shift_Del	DEL	Other_Mutation	C	C	-	-	15/17	655/729	2	200	0.01
TCGA-CC-5260	TCGA-LIHC	UNC only	cadabra	BAP1	GRCh38	chr3	52403199	52403201	3	In_Frame_Del	DEL	Other_Mutation	CTG	CTG	-	-	14/17	609-610/729	2	147	0.0136054
TCGA-CC-5260	TCGA-LIHC	Shared UNC & Updated GDC	cadabra;mutect2;pindel;varscan2	BAP1	GRCh38	chr3	52403440	52403440	1	Frame_Shift_Del	DEL	Other_Mutation	C	C	-	-	13/17	569/729	18	48	0.375
TCGA-CC-5260	TCGA-LIHC	UNC only	cadabra	BAP1	GRCh38	chr3	52404499	52404499	1	Frame_Shift_Del	DEL	Other_Mutation	C	C	-	-	12/17	402/729	2	185	0.0108108
TCGA-CC-A1HT	TCGA-LIHC	UNC only	cadabra	BAP1	GRCh38	chr3	52403228	52403228	1	Frame_Shift_Del	DEL	Other_Mutation	C	C	-	-	14/17	600/729	2	176	0.0113636
TCGA-CC-A3MA	TCGA-LIHC	UNC only	cadabra	BAP1	GRCh38	chr3	52403597	52403598	2	Frame_Shift_Ins	INS	Other_Mutation	-	-	G	G	13/17	516/729	2	146	0.0136986
TCGA-DD-A114	TCGA-LIHC	UNC only	cadabra	BAP1	GRCh38	chr3	52403155	52403155	1	Frame_Shift_Del	DEL	Other_Mutation	C	C	-	-	14/17	625/729	2	125	0.016
TCGA-DD-A118	TCGA-LIHC	Shared UNC & Updated GDC	strelka2;muse;mutect2;varscan2	BAP1	GRCh38	chr3	52406279	52406279	1	Nonsense_Mutation	SNP	Other_Mutation	G	G	A	A	9/17	253/729	65	114	0.588235
TCGA-DD-A119	TCGA-LIHC	UNC only	cadabra	BAP1	GRCh38	chr3	52405141	52405141	1	Frame_Shift_Del	DEL	Other_Mutation	T	T	-	-	11/17	362/729	2	86	0.0232558
TCGA-DD-A1EC	TCGA-LIHC	UNC only	cadabra	BAP1	GRCh38	chr3	52402653	52402653	1	Frame_Shift_Del	DEL	Other_Mutation	G	G	-	-	16/17	669/729	2	174	0.0114943
TCGA-DD-A1EF	TCGA-LIHC	Shared UNC & Updated GDC	cadabra;mutect2	BAP1	GRCh38	chr3	52406254	52406260	7	Frame_Shift_Del	DEL	Other_Mutation	TGCTGCA	TGCTGCA	-	-	9/17	259-261/729	30	58	0.517241
TCGA-DD-A1EF	TCGA-LIHC	UNC only	cadabra	BAP1	GRCh38	chr3	52409602	52409603	2	Frame_Shift_Del	DEL	Other_Mutation	TT	TT	-	-	3/17	25/729	2	74	0.027027
TCGA-DD-A1EG	TCGA-LIHC	UNC only	cadabra	BAP1	GRCh38	chr3	52405207	52405207	1	Frame_Shift_Del	DEL	Other_Mutation	C	C	-	-	11/17	340/729	4	127	0.0314961
TCGA-DD-A1EG	TCGA-LIHC	UNC only	cadabra	BAP1	GRCh38	chr3	52405250	52405250	1	Frame_Shift_Del	DEL	Other_Mutation	G	G	-	-	11/17	326/729	5	98	0.0510204
TCGA-DD-A1EG	TCGA-LIHC	UNC only	cadabra	BAP1	GRCh38	chr3	52405837	52405837	1	Frame_Shift_Del	DEL	Other_Mutation	A	A	-	-	10/17	287/729	3	97	0.0309278
TCGA-DD-A1EG	TCGA-LIHC	UNC only	cadabra	BAP1	GRCh38	chr3	52407455	52407455	1	Frame_Shift_Del	DEL	Other_Mutation	T	T	-	-	6/17	127/729	5	93	0.0537634
TCGA-DD-A1EG	TCGA-LIHC	UNC only	strelka2	BAP1	GRCh38	chr3	52404571	52404571	1	Frame_Shift_Del	DEL	Other_Mutation	C	C	-	-	12/17	378/729	7	129	0.0542636
TCGA-DD-A1EK	TCGA-LIHC	UNC only	cadabra	BAP1	GRCh38	chr3	52407266	52407267	2	Frame_Shift_Del	DEL	Other_Mutation	CG	CG	-	-	7/17	163/729	2	90	0.0222222
TCGA-DD-A39Y	TCGA-LIHC	UNC only	cadabra	BAP1	GRCh38	chr3	52405215	52405215	1	Frame_Shift_Del	DEL	Other_Mutation	C	C	-	-	11/17	337/729	4	172	0.0232558
TCGA-DD-A39Y	TCGA-LIHC	UNC only	cadabra	BAP1	GRCh38	chr3	52405830	52405830	1	Frame_Shift_Del	DEL	Other_Mutation	C	C	-	-	10/17	289/729	3	95	0.0315789
TCGA-DD-A39Y	TCGA-LIHC	UNC only	cadabra	BAP1	GRCh38	chr3	52405843	52405843	1	Frame_Shift_Del	DEL	Other_Mutation	A	A	-	-	10/17	285/729	4	101	0.039604
TCGA-DD-A39Y	TCGA-LIHC	UNC only	cadabra	BAP1	GRCh38	chr3	52405862	52405862	1	Frame_Shift_Del	DEL	Other_Mutation	C	C	-	-	10/17	278/729	4	105	0.0380952
TCGA-DD-A39Y	TCGA-LIHC	UNC only	cadabra	BAP1	GRCh38	chr3	52406284	52406284	1	Frame_Shift_Del	DEL	Other_Mutation	T	T	-	-	9/17	251/729	10	208	0.0480769
TCGA-DD-A39Y	TCGA-LIHC	UNC only	cadabra	BAP1	GRCh38	chr3	52406336	52406336	1	Frame_Shift_Del	DEL	Other_Mutation	C	C	-	-	9/17	234/729	7	168	0.0416667
TCGA-DD-A3A0	TCGA-LIHC	UNC only	cadabra	BAP1	GRCh38	chr3	52403817	52403817	1	Frame_Shift_Del	DEL	Other_Mutation	T	T	-	-	13/17	443/729	4	153	0.0261438
TCGA-DD-A3A0	TCGA-LIHC	UNC only	cadabra	BAP1	GRCh38	chr3	52404543	52404543	1	Frame_Shift_Del	DEL	Other_Mutation	G	G	-	-	12/17	387/729	7	202	0.0346535
TCGA-DD-A3A0	TCGA-LIHC	UNC only	cadabra	BAP1	GRCh38	chr3	52405180	52405180	1	Frame_Shift_Del	DEL	Other_Mutation	T	T	-	-	11/17	349/729	6	256	0.0234375
TCGA-DD-A3A0	TCGA-LIHC	UNC only	cadabra	BAP1	GRCh38	chr3	52405219	52405219	1	Frame_Shift_Del	DEL	Other_Mutation	A	A	-	-	11/17	336/729	8	238	0.0336134
TCGA-DD-A3A0	TCGA-LIHC	UNC only	cadabra	BAP1	GRCh38	chr3	52406842	52406842	1	Frame_Shift_Del	DEL	Other_Mutation	G	G	-	-	8/17	216/729	3	177	0.0169492
TCGA-DD-A3A0	TCGA-LIHC	UNC only	cadabra	BAP1	GRCh38	chr3	52406869	52406869	1	Frame_Shift_Del	DEL	Other_Mutation	G	G	-	-	8/17	207/729	4	187	0.0213904
TCGA-DD-A3A0	TCGA-LIHC	UNC only	cadabra	BAP1	GRCh38	chr3	52407980	52407980	1	Frame_Shift_Del	DEL	Other_Mutation	A	A	-	-	5/17	118/729	5	340	0.0147059
TCGA-DD-A3A0	TCGA-LIHC	UNC only	cadabra	BAP1	GRCh38	chr3	52408479	52408479	1	Frame_Shift_Del	DEL	Other_Mutation	G	G	-	-	4/17	84/729	9	341	0.026393
TCGA-DD-A3A2	TCGA-LIHC	UNC only	cadabra	BAP1	GRCh38	chr3	52403690	52403692	3	In_Frame_Del	DEL	Other_Mutation	TGA	TGA	-	-	13/17	485/729	2	187	0.0106952
TCGA-DD-A3A9	TCGA-LIHC	Shared UNC & Updated GDC	strelka2;muse;mutect2;varscan2	BAP1	GRCh38	chr3	52407318	52407318	1	Splice_Site	SNP	Other_Mutation	T	T	A	A			59	99	0.612903
TCGA-DD-A4NA	TCGA-LIHC	Shared UNC & Updated GDC	strelka2;muse;mutect2;varscan2	BAP1	GRCh38	chr3	52406902	52406902	1	Missense_Mutation	SNP	Missense_Mutation	A	A	C	C	8/17	196/729	56	100	0.566667
TCGA-DD-A4NO	TCGA-LIHC	UNC only	cadabra	BAP1	GRCh38	chr3	52407974	52407974	1	Frame_Shift_Del	DEL	Other_Mutation	T	T	-	-	5/17	120/729	2	247	0.00809717
TCGA-DD-A4NR	TCGA-LIHC	UNC only	cadabra	BAP1	GRCh38	chr3	52406862	52406863	2	Frame_Shift_Ins	INS	Other_Mutation	-	-	C	C	8/17	209/729	2	47	0.0425532
TCGA-DD-A73G	TCGA-LIHC	Shared UNC & Updated GDC	strelka2;muse;mutect2;varscan2	BAP1	GRCh38	chr3	52407247	52407247	1	Missense_Mutation	SNP	Missense_Mutation	G	G	C	C	7/17	169/729	32	54	0.592593
TCGA-DD-AADA	TCGA-LIHC	Shared UNC & Updated GDC	strelka2;muse;mutect2;varscan2	BAP1	GRCh38	chr3	52403779	52403779	1	Nonsense_Mutation	SNP	Other_Mutation	G	G	A	A	13/17	456/729	19	41	0.463415
TCGA-DD-AADA	TCGA-LIHC	Shared UNC & Updated GDC	strelka2;muse;mutect2;varscan2	BAP1	GRCh38	chr3	52407288	52407288	1	Nonsense_Mutation	SNP	Other_Mutation	G	G	A	A	7/17	156/729	50	132	0.378788
TCGA-DD-AAEG	TCGA-LIHC	UNC only	strelka2	BAP1	GRCh38	chr3	52402383	52402383	1	Missense_Mutation	SNP	Missense_Mutation	G	G	A	A	17/17	699/729	4	52	0.0769231
TCGA-DD-AAVR	TCGA-LIHC	Shared UNC & Updated GDC	strelka2;muse;mutect2;varscan2	BAP1	GRCh38	chr3	52402347	52402347	1	Nonsense_Mutation	SNP	Other_Mutation	T	T	A	A	17/17	711/729	15	60	0.25
TCGA-DD-AAVR	TCGA-LIHC	Shared UNC & Updated GDC	strelka2;muse;mutect2;varscan2	BAP1	GRCh38	chr3	52408596	52408596	1	Missense_Mutation	SNP	Missense_Mutation	C	C	T	T	4/17	45/729	29	110	0.266667
TCGA-ED-A4XI	TCGA-LIHC	UNC only	cadabra	BAP1	GRCh38	chr3	52404563	52404563	1	Frame_Shift_Del	DEL	Other_Mutation	A	A	-	-	12/17	380/729	3	121	0.0247934
TCGA-ED-A4XI	TCGA-LIHC	Shared UNC & Updated GDC	strelka2;muse;mutect2;varscan2	BAP1	GRCh38	chr3	52407246	52407246	1	Missense_Mutation	SNP	Missense_Mutation	A	A	C	C	7/17	170/729	22	144	0.152778
TCGA-ED-A5KG	TCGA-LIHC	UNC only	cadabra	BAP1	GRCh38	chr3	52408540	52408540	1	Frame_Shift_Del	DEL	Other_Mutation	A	A	-	-	4/17	63/729	2	226	0.00884956
TCGA-ED-A7PX	TCGA-LIHC	Shared UNC & Updated GDC	cadabra;mutect2;pindel;varscan2	BAP1	GRCh38	chr3	52402623	52402624	2	Frame_Shift_Ins	INS	Other_Mutation	-	-	A	A	16/17	678-679/729	32	59	0.542373
TCGA-EP-A2KA	TCGA-LIHC	UNC only	cadabra	BAP1	GRCh38	chr3	52402311	52402312	2	In_Frame_Ins	INS	Other_Mutation	-	-	GCGAGA	GCGAGA	17/17	722-723/729	2	69	0.0289855
TCGA-FV-A3I0	TCGA-LIHC	UNC only	cadabra	BAP1	GRCh38	chr3	52407984	52408046	63	In_Frame_Del	DEL	Other_Mutation	CCTTCATGCGACTCAGGGTGGGTCCCAGGTCCACGCTGCTGCAGTTCAGGAGCACGCTCAGCA	CCTTCATGCGACTCAGGGTGGGTCCCAGGTCCACGCTGCTGCAGTTCAGGAGCACGCTCAGCA	-	-	5/17	96-117/729	33	51	0.647059
TCGA-G3-A25T	TCGA-LIHC	Shared UNC & Updated GDC	strelka2;muse;mutect2;varscan2	BAP1	GRCh38	chr3	52405858	52405858	1	Nonsense_Mutation	SNP	Other_Mutation	G	G	A	A	10/17	280/729	18	29	0.653846
TCGA-G3-A3CJ	TCGA-LIHC	UNC only	cadabra	BAP1	GRCh38	chr3	52402647	52402647	1	Frame_Shift_Del	DEL	Other_Mutation	A	A	-	-	16/17	671/729	6	233	0.0257511
TCGA-G3-A3CJ	TCGA-LIHC	UNC only	cadabra	BAP1	GRCh38	chr3	52405899	52405899	1	Frame_Shift_Del	DEL	Other_Mutation	G	G	-	-	10/17	266/729	3	67	0.0447761
TCGA-G3-A5SL	TCGA-LIHC	UNC only	cadabra	BAP1	GRCh38	chr3	52408034	52408037	4	Frame_Shift_Del	DEL	Other_Mutation	AGCA	AGCA	-	-	5/17	99-100/729	2	296	0.00675676
TCGA-WQ-A9G7	TCGA-LIHC	Shared UNC & Updated GDC	cadabra;mutect2;pindel;varscan2	BAP1	GRCh38	chr3	52403786	52403787	2	Frame_Shift_Del	DEL	Other_Mutation	TT	TT	-	-	13/17	453/729	23	46	0.5
TCGA-ZP-A9D0	TCGA-LIHC	Shared UNC & Updated GDC	cadabra;mutect2	BAP1	GRCh38	chr3	52406326	52406327	2	Frame_Shift_Ins	INS	Other_Mutation	-	GGTCGGGCACCACTGCCATCAGGTTGAAGCGGATGTCGTGGTA	GGTCGGGCACCACTGCCATCAGGTTGAAGCGGATGTCGTGGTA	GGTCGGGCACCACTGCCATCAGGTTGAAGCGGATGTCGTGGTA	9/17	237/729	25	34	0.735294
TCGA-ZS-A9CG	TCGA-LIHC	Shared UNC & Updated GDC	strelka2;muse;mutect2;varscan2	BAP1	GRCh38	chr3	52403529	52403529	1	Missense_Mutation	SNP	Missense_Mutation	A	A	T	T	13/17	539/729	17	111	0.161905
TCGA-3K-AAZ8	TCGA-LIHC	UNC only	cadabra	BAP1	GRCh38	chr3	52409914	52409915	2	5'UTR	INS	Other_Mutation	-	-	CCCCCCCCCCCCCCCCCC	CCCCCCCCCCCCCCCCCC	1/17		3	57	0.0526316
TCGA-BC-A10Y	TCGA-LIHC	UNC only	cadabra	BAP1	GRCh38	chr3	52404445	52404446	2	Splice_Region	DEL	Other_Mutation	GG	GG	-	-			2	195	0.0102564
TCGA-BC-A112	TCGA-LIHC	UNC only	cadabra	BAP1	GRCh38	chr3	52400620	52400621	2	3'Flank	INS	Other_Mutation	-	-	G	G			2	7	0.285714
TCGA-BC-A112	TCGA-LIHC	UNC only	cadabra	BAP1	GRCh38	chr3	52402274	52402275	2	3'UTR	INS	Other_Mutation	-	-	G	G	17/17		2	60	0.0333333
TCGA-BC-A112	TCGA-LIHC	UNC only	cadabra	BAP1	GRCh38	chr3	52402285	52402286	2	3'UTR	INS	Other_Mutation	-	-	C	C	17/17		2	66	0.030303
TCGA-DD-A11B	TCGA-LIHC	UNC only	strelka2	BAP1	GRCh38	chr3	52400970	52400970	1	3'Flank	SNP	Other_Mutation	G	G	A	A			2	5	0.4
TCGA-DD-A1EG	TCGA-LIHC	UNC only	cadabra	BAP1	GRCh38	chr3	52402113	52402113	1	3'UTR	DEL	Other_Mutation	T	T	-	-	17/17		2	16	0.125
TCGA-DD-A1EG	TCGA-LIHC	UNC only	cadabra	BAP1	GRCh38	chr3	52402877	52402877	1	Splice_Region	DEL	Other_Mutation	A	A	-	-			3	134	0.0223881
TCGA-DD-A1EK	TCGA-LIHC	UNC only	cadabra	BAP1	GRCh38	chr3	52407319	52407319	1	Splice_Region	DEL	Other_Mutation	G	G	-	-			2	78	0.025641
TCGA-DD-A3A2	TCGA-LIHC	UNC only	cadabra	BAP1	GRCh38	chr3	52402277	52402278	2	3'UTR	INS	Other_Mutation	-	-	C	C	17/17		3	111	0.027027
TCGA-ED-A4XI	TCGA-LIHC	Shared UNC & Updated GDC	cadabra;mutect2;pindel	BAP1	GRCh38	chr3	52402679	52402695	17	Splice_Region	DEL	Other_Mutation	AGGAGAGAAGAAGACTG	AGGAGAGAAGAAGACTG	-	-			25	166	0.150602
TCGA-G3-A5SJ	TCGA-LIHC	UNC only	strelka2	BAP1	GRCh38	chr3	52402131	52402131	1	3'UTR	SNP	Other_Mutation	G	G	A	A	17/17		2	7	0.285714
TCGA-UB-A7MD	TCGA-LIHC	Shared UNC & Updated GDC	strelka2;muse;mutect2;varscan2	BAP1	GRCh38	chr3	52409884	52409884	1	5'UTR	SNP	Other_Mutation	C	C	T	T	1/17		19	50	0.382979
TCGA-UB-AA0V	TCGA-LIHC	UNC only	strelka2	BAP1	GRCh38	chr3	52402276	52402276	1	3'UTR	SNP	Other_Mutation	G	G	T	T	17/17		4	62	0.0645161
TCGA-ZP-A9D4	TCGA-LIHC	UNC only	cadabra	BAP1	GRCh38	chr3	52408608	52408609	2	Splice_Region	INS	Other_Mutation	-	-	A	A	NA	NA	2	130	0.0153846
TCGA-DD-AA3A	TCGA-LIHC	Updated GDC only	mutect2;pindel;varscan2	BAP1	GRCh38	chr3	52403885	52403885	1	Frame_Shift_Del	DEL	Other_Mutation	C	C	-	-	13/17	420/729	13	26	0.5
TCGA-DD-A39Y	TCGA-LIHC	Updated GDC only	mutect2	BAP1	GRCh38	chr3	52402401	52402401	1	Frame_Shift_Del	DEL	Other_Mutation	C	C	-	-	17/17	693/729	7	112	0.0625
TCGA-DD-A39Y	TCGA-LIHC	Updated GDC only	mutect2	BAP1	GRCh38	chr3	52402649	52402649	1	Frame_Shift_Del	DEL	Other_Mutation	T	T	-	-	16/17	670/729	13	274	0.0474453
TCGA-FV-A23B	TCGA-LIHC	Updated GDC only	pindel	BAP1	GRCh38	chr3	52407187	52407210	24	Frame_Shift_Del	DEL	Other_Mutation	GTAGACCTTCAGCCCATCCAGCTC	GTAGACCTTCAGCCCATCCAGCTC	AAGACCTTCAGCCCATCCAGAAA	AAGACCTTCAGCCCATCCAGAAA	7/17	182-189/729	3	30	0.1
TCGA-RC-A6M6	TCGA-LIHC	Updated GDC only	muse	BAP1	GRCh38	chr3	52403824	52403824	1	Missense_Mutation	SNP	Missense_Mutation	G	G	T	T	13/17	441/729	2	20	0.1
TCGA-05-4244	TCGA-LUAD	UNC only	cadabra	BAP1	GRCh38	chr3	52405186	52405187	2	Frame_Shift_Ins	INS	Other_Mutation	-	-	G	G	11/17	347/729	4	285	0.0140351
TCGA-05-4249	TCGA-LUAD	UNC only	cadabra	BAP1	GRCh38	chr3	52407415	52407415	1	Frame_Shift_Del	DEL	Other_Mutation	G	G	-	-	6/17	141/729	2	129	0.0155039
TCGA-05-4396	TCGA-LUAD	UNC only	strelka2	BAP1	GRCh38	chr3	52407432	52407432	1	Missense_Mutation	SNP	Missense_Mutation	G	G	T	T	6/17	135/729	8	181	0.0441989
TCGA-05-4402	TCGA-LUAD	UNC only	cadabra	BAP1	GRCh38	chr3	52403587	52403588	2	Frame_Shift_Ins	INS	Other_Mutation	-	-	C	C	13/17	519-520/729	2	73	0.0273973
TCGA-05-4403	TCGA-LUAD	UNC only	cadabra	BAP1	GRCh38	chr3	52405150	52405151	2	Frame_Shift_Del	DEL	Other_Mutation	GC	GC	-	-	11/17	359/729	2	210	0.00952381
TCGA-05-4420	TCGA-LUAD	UNC only	cadabra	BAP1	GRCh38	chr3	52403710	52403711	2	Frame_Shift_Ins	INS	Other_Mutation	-	-	C	C	13/17	478-479/729	3	70	0.0428571
TCGA-05-4422	TCGA-LUAD	UNC only	cadabra	BAP1	GRCh38	chr3	52405225	52405226	2	Frame_Shift_Ins	INS	Other_Mutation	-	-	G	G	11/17	334/729	3	235	0.012766
TCGA-17-Z019	TCGA-LUAD	UNC only	cadabra	BAP1	GRCh38	chr3	52405253	52405254	2	Frame_Shift_Del	DEL	Other_Mutation	AT	AT	-	-	11/17	324-325/729	3	25	0.12
TCGA-17-Z019	TCGA-LUAD	UNC only	cadabra	BAP1	GRCh38	chr3	52409552	52409553	2	Splice_Site	INS	Other_Mutation	-	-	C	C			3	73	0.0410959
TCGA-17-Z033	TCGA-LUAD	UNC only	cadabra	BAP1	GRCh38	chr3	52405254	52405255	2	Frame_Shift_Ins	INS	Other_Mutation	-	-	G	G	11/17	324/729	3	76	0.0394737
TCGA-17-Z048	TCGA-LUAD	UNC only	cadabra	BAP1	GRCh38	chr3	52403706	52403707	2	Frame_Shift_Ins	INS	Other_Mutation	-	-	T	T	13/17	480/729	2	25	0.08
TCGA-17-Z059	TCGA-LUAD	UNC only	cadabra	BAP1	GRCh38	chr3	52405236	52405237	2	Frame_Shift_Ins	INS	Other_Mutation	-	-	T	T	11/17	330/729	2	74	0.027027
TCGA-38-4627	TCGA-LUAD	UNC only	cadabra	BAP1	GRCh38	chr3	52405156	52405157	2	Frame_Shift_Ins	INS	Other_Mutation	-	-	G	G	11/17	357/729	4	153	0.0261438
TCGA-38-4627	TCGA-LUAD	UNC only	strelka2	BAP1	GRCh38	chr3	52407958	52407958	1	Missense_Mutation	SNP	Missense_Mutation	C	C	A	A	5/17	125/729	4	56	0.0714286
TCGA-44-2661	TCGA-LUAD	UNC only	cadabra	BAP1	GRCh38	chr3	52405233	52405233	1	Frame_Shift_Del	DEL	Other_Mutation	T	T	-	-	11/17	331/729	4	397	0.0100756
TCGA-49-4494	TCGA-LUAD	UNC only	cadabra	BAP1	GRCh38	chr3	52405189	52405190	2	Frame_Shift_Ins	INS	Other_Mutation	-	-	G	G	11/17	346/729	2	220	0.00909091
TCGA-49-4510	TCGA-LUAD	Shared UNC & Updated GDC	strelka2;muse;mutect2;varscan2	BAP1	GRCh38	chr3	52407219	52407219	1	Missense_Mutation	SNP	Missense_Mutation	G	G	A	A	7/17	179/729	31	61	0.508475
TCGA-55-8204	TCGA-LUAD	UNC only	cadabra	BAP1	GRCh38	chr3	52409592	52409592	1	Frame_Shift_Del	DEL	Other_Mutation	T	T	-	-	3/17	28/729	2	509	0.00392927
TCGA-55-8506	TCGA-LUAD	Shared UNC & Updated GDC	strelka2;muse;mutect2;varscan2	BAP1	GRCh38	chr3	52403136	52403136	1	Splice_Site	SNP	Other_Mutation	A	A	G	G			8	46	0.173913
TCGA-62-8402	TCGA-LUAD	UNC only	cadabra	BAP1	GRCh38	chr3	52409553	52409553	1	Splice_Site	DEL	Other_Mutation	C	C	-	-	NA	NA	2	326	0.00613497
TCGA-73-4670	TCGA-LUAD	UNC only	cadabra	BAP1	GRCh38	chr3	52405874	52405874	1	Frame_Shift_Del	DEL	Other_Mutation	G	G	-	-	10/17	274/729	2	72	0.0277778
TCGA-73-4670	TCGA-LUAD	Shared UNC & Updated GDC	strelka2;muse;mutect2;varscan2	BAP1	GRCh38	chr3	52405208	52405208	1	Missense_Mutation	SNP	Missense_Mutation	C	C	T	T	11/17	340/729	133	251	0.60199
TCGA-73-4670	TCGA-LUAD	Shared UNC & Updated GDC	strelka2;muse;mutect2;varscan2	BAP1	GRCh38	chr3	52408476	52408476	1	Nonsense_Mutation	SNP	Other_Mutation	G	G	A	A	4/17	85/729	7	18	0.388889
TCGA-75-5126	TCGA-LUAD	UNC only	cadabra	BAP1	GRCh38	chr3	52402862	52402862	1	Frame_Shift_Del	DEL	Other_Mutation	C	C	-	-	15/17	634/729	2	77	0.025974
TCGA-78-8662	TCGA-LUAD	UNC only	strelka2	BAP1	GRCh38	chr3	52408027	52408027	1	Missense_Mutation	SNP	Missense_Mutation	G	G	T	T	5/17	102/729	2	18	0.111111
TCGA-95-7948	TCGA-LUAD	Shared UNC & Updated GDC	cadabra;mutect2;pindel;varscan2	BAP1	GRCh38	chr3	52403484	52403484	1	Frame_Shift_Del	DEL	Other_Mutation	C	-	-	-	13/17	554/729	61	78	0.705128
TCGA-97-A4LX	TCGA-LUAD	Shared UNC & Updated GDC	strelka2;muse;mutect2;varscan2	BAP1	GRCh38	chr3	52403766	52403766	1	Nonsense_Mutation	SNP	Other_Mutation	G	G	C	C	13/17	460/729	9	79	0.116883
TCGA-17-Z017	TCGA-LUAD	UNC only	cadabra	BAP1	GRCh38	chr3	52407322	52407323	2	Splice_Region	INS	Other_Mutation	-	-	GA	GA			3	19	0.157895
TCGA-55-6986	TCGA-LUAD	UNC only	strelka2	BAP1	GRCh38	chr3	52402223	52402223	1	3'UTR	SNP	Other_Mutation	G	G	C	C	17/17		2	5	0.4
TCGA-49-4506	TCGA-LUAD	Updated GDC only	muse;mutect2	BAP1	GRCh38	chr3	52403164	52403164	1	Missense_Mutation	SNP	Missense_Mutation	A	A	T	T	14/17	622/729	6	52	0.115385
TCGA-97-A4M0	TCGA-LUAD	Updated GDC only	muse;mutect2;varscan2	BAP1	GRCh38	chr3	52408475	52408475	1	Missense_Mutation	SNP	Missense_Mutation	T	T	C	C	4/17	85/729	8	15	0.533333
TCGA-18-3414	TCGA-LUSC	UNC only	cadabra	BAP1	GRCh38	chr3	52405253	52405254	2	Frame_Shift_Del	DEL	Other_Mutation	AT	AT	-	-	11/17	324-325/729	3	75	0.04
TCGA-18-3419	TCGA-LUSC	UNC only	strelka2	BAP1	GRCh38	chr3	52407266	52407266	1	Missense_Mutation	SNP	Missense_Mutation	C	C	A	A	7/17	163/729	4	67	0.0597015
TCGA-18-4083	TCGA-LUSC	UNC only	cadabra	BAP1	GRCh38	chr3	52405249	52405249	1	Frame_Shift_Del	DEL	Other_Mutation	T	T	-	-	11/17	326/729	6	394	0.0152284
TCGA-18-4721	TCGA-LUSC	UNC only	cadabra	BAP1	GRCh38	chr3	52403530	52403531	2	Frame_Shift_Ins	INS	Other_Mutation	-	-	C	C	13/17	538-539/729	2	110	0.0181818
TCGA-18-5595	TCGA-LUSC	UNC only	cadabra	BAP1	GRCh38	chr3	52402837	52402837	1	Frame_Shift_Del	DEL	Other_Mutation	T	T	-	-	15/17	642/729	2	145	0.0137931
TCGA-21-1078	TCGA-LUSC	Shared UNC & Updated GDC	cadabra;mutect2;pindel;varscan2;mutect2;pindel;varscan2	BAP1	GRCh38	chr3	52407264	52407284	21	In_Frame_Del	DEL	Other_Mutation	TCCGCACTGCACTAAGGCCAT	TCCGCACTGCACTAAGGCCAT	-	-	7/17	157-164/729	38	102	0.372549
TCGA-21-1078	TCGA-LUSC	Shared UNC & Updated GDC	strelka2;muse;mutect2;varscan2;muse;mutect2;varscan2	BAP1	GRCh38	chr3	52406356	52406356	1	Missense_Mutation	SNP	Missense_Mutation	C	C	T	T	9/17	227/729	28	72	0.470588
TCGA-22-0944	TCGA-LUSC	UNC only	cadabra	BAP1	GRCh38	chr3	52405146	52405146	1	Frame_Shift_Del	DEL	Other_Mutation	A	A	-	-	11/17	360/729	5	207	0.0241546
TCGA-22-4591	TCGA-LUSC	UNC only	cadabra	BAP1	GRCh38	chr3	52405127	52405128	2	Frame_Shift_Ins	INS	Other_Mutation	-	-	A	A	11/17	366-367/729	2	368	0.00543478
TCGA-22-4595	TCGA-LUSC	UNC only	cadabra	BAP1	GRCh38	chr3	52405242	52405242	1	Frame_Shift_Del	DEL	Other_Mutation	A	A	-	-	11/17	328/729	7	411	0.0170316
TCGA-22-4607	TCGA-LUSC	UNC only	cadabra	BAP1	GRCh38	chr3	52405121	52405121	1	Frame_Shift_Del	DEL	Other_Mutation	A	A	-	-	11/17	369/729	3	173	0.017341
TCGA-22-4607	TCGA-LUSC	UNC only	cadabra	BAP1	GRCh38	chr3	52405193	52405194	2	Frame_Shift_Ins	INS	Other_Mutation	-	-	C	C	11/17	344-345/729	2	233	0.00858369
TCGA-22-4613	TCGA-LUSC	UNC only	cadabra	BAP1	GRCh38	chr3	52403229	52403230	2	Frame_Shift_Ins	INS	Other_Mutation	-	-	C	C	14/17	600/729	2	82	0.0243902
TCGA-22-5479	TCGA-LUSC	UNC only	cadabra	BAP1	GRCh38	chr3	52409601	52409602	2	Frame_Shift_Ins	INS	Other_Mutation	-	-	A	A	3/17	25/729	2	234	0.00854701
TCGA-22-A5C4	TCGA-LUSC	Shared UNC & Updated GDC	strelka2;mutect2	BAP1	GRCh38	chr3	52408562	52408562	1	Missense_Mutation	SNP	Missense_Mutation	C	C	T	T	4/17	56/729	4	7	0.571429
TCGA-33-4547	TCGA-LUSC	UNC only	cadabra	BAP1	GRCh38	chr3	52408007	52408007	1	Frame_Shift_Del	DEL	Other_Mutation	C	C	-	-	5/17	109/729	2	42	0.047619
TCGA-33-4566	TCGA-LUSC	UNC only	cadabra	BAP1	GRCh38	chr3	52403710	52403711	2	Frame_Shift_Ins	INS	Other_Mutation	-	-	C	C	13/17	478-479/729	2	54	0.037037
TCGA-34-2605	TCGA-LUSC	UNC only	cadabra	BAP1	GRCh38	chr3	52405185	52405186	2	Frame_Shift_Ins	INS	Other_Mutation	-	-	T	T	11/17	347/729	2	176	0.0113636
TCGA-34-8456	TCGA-LUSC	UNC only	cadabra	BAP1	GRCh38	chr3	52403278	52403279	2	Frame_Shift_Ins	INS	Other_Mutation	-	-	C	C	14/17	583-584/729	2	41	0.0487805
TCGA-37-4135	TCGA-LUSC	UNC only	cadabra	BAP1	GRCh38	chr3	52403194	52403195	2	Frame_Shift_Ins	INS	Other_Mutation	-	-	CC	CC	14/17	611-612/729	2	122	0.0163934
TCGA-37-5819	TCGA-LUSC	UNC only	cadabra	BAP1	GRCh38	chr3	52405181	52405184	4	Frame_Shift_Del	DEL	Other_Mutation	TGGG	TGGG	-	-	11/17	348-349/729	2	94	0.0212766
TCGA-39-5011	TCGA-LUSC	UNC only	cadabra	BAP1	GRCh38	chr3	52405236	52405237	2	Frame_Shift_Ins	INS	Other_Mutation	-	-	T	T	11/17	330/729	2	240	0.00833333
TCGA-39-5021	TCGA-LUSC	UNC only	cadabra	BAP1	GRCh38	chr3	52405254	52405255	2	Frame_Shift_Ins	INS	Other_Mutation	-	-	G	G	11/17	324/729	2	236	0.00847458
TCGA-39-5028	TCGA-LUSC	UNC only	cadabra	BAP1	GRCh38	chr3	52403850	52403851	2	Frame_Shift_Ins	INS	Other_Mutation	-	-	A	A	13/17	432/729	2	125	0.016
TCGA-39-5030	TCGA-LUSC	UNC only	cadabra	BAP1	GRCh38	chr3	52405831	52405832	2	Frame_Shift_Ins	INS	Other_Mutation	-	-	G	G	10/17	288-289/729	2	46	0.0434783
TCGA-39-5031	TCGA-LUSC	UNC only	cadabra	BAP1	GRCh38	chr3	52403620	52403621	2	Frame_Shift_Ins	INS	Other_Mutation	-	-	G	G	13/17	508-509/729	2	58	0.0344828
TCGA-39-5031	TCGA-LUSC	UNC only	cadabra	BAP1	GRCh38	chr3	52405214	52405215	2	Frame_Shift_Ins	INS	Other_Mutation	-	-	C	C	11/17	337-338/729	2	236	0.00847458
TCGA-39-5039	TCGA-LUSC	UNC only	cadabra	BAP1	GRCh38	chr3	52405161	52405162	2	Frame_Shift_Ins	INS	Other_Mutation	-	-	G	G	11/17	355/729	3	211	0.014218
TCGA-60-2716	TCGA-LUSC	UNC only	cadabra	BAP1	GRCh38	chr3	52402777	52402777	1	Splice_Site	DEL	Other_Mutation	A	A	-	-			2	223	0.00896861
TCGA-60-2721	TCGA-LUSC	UNC only	cadabra	BAP1	GRCh38	chr3	52405259	52405260	2	Frame_Shift_Ins	INS	Other_Mutation	-	-	T	T	11/17	322-323/729	2	179	0.0111732
TCGA-63-5128	TCGA-LUSC	UNC only	cadabra	BAP1	GRCh38	chr3	52405182	52405183	2	Frame_Shift_Ins	INS	Other_Mutation	-	-	T	T	11/17	348/729	2	183	0.010929
TCGA-63-5131	TCGA-LUSC	UNC only	cadabra	BAP1	GRCh38	chr3	52403866	52403867	2	Frame_Shift_Ins	INS	Other_Mutation	-	-	G	G	13/17	426-427/729	2	150	0.0133333
TCGA-66-2755	TCGA-LUSC	UNC only	cadabra	BAP1	GRCh38	chr3	52403136	52403137	2	Splice_Site	INS	Other_Mutation	-	-	C	C			2	112	0.0178571
TCGA-66-2755	TCGA-LUSC	UNC only	cadabra	BAP1	GRCh38	chr3	52403732	52403732	1	Frame_Shift_Del	DEL	Other_Mutation	A	A	-	-	13/17	471/729	2	88	0.0227273
TCGA-66-2770	TCGA-LUSC	UNC only	cadabra	BAP1	GRCh38	chr3	52405263	52405263	1	Frame_Shift_Del	DEL	Other_Mutation	T	T	-	-	11/17	321/729	3	222	0.0135135
TCGA-66-2783	TCGA-LUSC	UNC only	cadabra	BAP1	GRCh38	chr3	52404553	52404554	2	Frame_Shift_Ins	INS	Other_Mutation	-	-	G	G	12/17	383-384/729	2	32	0.0625
TCGA-66-2788	TCGA-LUSC	UNC only	cadabra	BAP1	GRCh38	chr3	52405255	52405255	1	Frame_Shift_Del	DEL	Other_Mutation	G	G	-	-	11/17	324/729	2	112	0.0178571
TCGA-66-2792	TCGA-LUSC	UNC only	cadabra	BAP1	GRCh38	chr3	52403525	52403527	3	In_Frame_Del	DEL	Other_Mutation	ACG	ACG	-	-	13/17	540/729	2	45	0.0444444
TCGA-66-2794	TCGA-LUSC	UNC only	cadabra	BAP1	GRCh38	chr3	52402780	52402780	1	Frame_Shift_Del	DEL	Other_Mutation	T	T	-	-	15/17	661/729	2	265	0.00754717
TCGA-77-6842	TCGA-LUSC	UNC only	cadabra	BAP1	GRCh38	chr3	52405188	52405189	2	Frame_Shift_Del	DEL	Other_Mutation	AA	AA	-	-	11/17	346/729	2	93	0.0215054
TCGA-77-7335	TCGA-LUSC	Shared UNC & Updated GDC	cadabra;mutect2;pindel;varscan2	BAP1	GRCh38	chr3	52404546	52404547	2	Frame_Shift_Ins	INS	Other_Mutation	-	-	CT	CT	12/17	386/729	6	23	0.217391
TCGA-77-A5G6	TCGA-LUSC	UNC only	strelka2	BAP1	GRCh38	chr3	52406891	52406891	1	Missense_Mutation	SNP	Missense_Mutation	G	G	T	T	8/17	199/729	2	4	0.5
TCGA-85-6561	TCGA-LUSC	UNC only	strelka2	BAP1	GRCh38	chr3	52409599	52409599	1	Missense_Mutation	SNP	Missense_Mutation	C	C	G	G	3/17	26/729	4	118	0.0338983
TCGA-85-A4CL	TCGA-LUSC	Shared UNC & Updated GDC	strelka2;muse;mutect2;varscan2	BAP1	GRCh38	chr3	52408595	52408595	1	Missense_Mutation	SNP	Missense_Mutation	C	C	G	G	4/17	45/729	7	11	0.636364
TCGA-85-A4PA	TCGA-LUSC	UNC only	cadabra	BAP1	GRCh38	chr3	52405243	52405243	1	Frame_Shift_Del	DEL	Other_Mutation	G	G	-	-	11/17	328/729	2	192	0.0104167
TCGA-98-A539	TCGA-LUSC	Shared UNC & Updated GDC	strelka2;muse;mutect2;varscan2	BAP1	GRCh38	chr3	52408037	52408037	1	Missense_Mutation	SNP	Missense_Mutation	A	A	T	T	5/17	99/729	9	21	0.428571
TCGA-NC-A5HI	TCGA-LUSC	Shared UNC & Updated GDC	cadabra;mutect2	BAP1	GRCh38	chr3	52402339	52402339	1	Frame_Shift_Del	DEL	Other_Mutation	C	C	-	-	17/17	713/729	3	7	0.428571
TCGA-NC-A5HI	TCGA-LUSC	UNC only	cadabra	BAP1	GRCh38	chr3	52409553	52409553	1	Splice_Site	DEL	Other_Mutation	C	C	-	-			2	307	0.00651466
TCGA-XC-AA0X	TCGA-LUSC	UNC only	cadabra	BAP1	GRCh38	chr3	52403878	52403878	1	Frame_Shift_Del	DEL	Other_Mutation	T	T	-	-	13/17	423/729	2	63	0.031746
TCGA-18-3407	TCGA-LUSC	UNC only	cadabra	BAP1	GRCh38	chr3	52400566	52400566	1	3'Flank	DEL	Other_Mutation	G	G	-	-			2	8	0.25
TCGA-18-3407	TCGA-LUSC	UNC only	cadabra	BAP1	GRCh38	chr3	52400569	52400570	2	3'Flank	INS	Other_Mutation	-	-	C	C			2	7	0.285714
TCGA-22-4595	TCGA-LUSC	UNC only	cadabra	BAP1	GRCh38	chr3	52402771	52402772	2	Splice_Region	INS	Other_Mutation	-	-	C	C			2	345	0.0057971
TCGA-43-6647	TCGA-LUSC	UNC only	strelka2	BAP1	GRCh38	chr3	52402599	52402599	1	Splice_Region	SNP	Other_Mutation	C	C	A	A			4	76	0.0526316
TCGA-66-2734	TCGA-LUSC	UNC only	cadabra	BAP1	GRCh38	chr3	52406381	52406382	2	Splice_Region	INS	Other_Mutation	-	-	G	G			3	20	0.15
TCGA-66-2755	TCGA-LUSC	Updated GDC only	pindel	BAP1	GRCh38	chr3	52405148	52405149	2	Frame_Shift_Ins	INS	Other_Mutation	-	-	G	G	11/17	359-360/729	5	45	0.111111
TCGA-66-2755	TCGA-LUSC	Updated GDC only	pindel	BAP1	GRCh38	chr3	52405254	52405255	2	Frame_Shift_Ins	INS	Other_Mutation	-	-	G	G	11/17	324/729	5	57	0.0877193
TCGA-3H-AB3K	TCGA-MESO	Shared UNC & Updated GDC	cadabra;mutect2;pindel;varscan2	BAP1	GRCh38	chr3	52408589	52408590	2	Frame_Shift_Del	DEL	Other_Mutation	AT	AT	-	-	4/17	47/729	24	35	0.685714
TCGA-3H-AB3O	TCGA-MESO	UNC only	cadabra	BAP1	GRCh38	chr3	52402330	52402376	47	Frame_Shift_Del	DEL	Other_Mutation	GTCAGGCTTCCGCTGCTTGTGGAGCCGGCCGATGCTGACCCCTTGGC	GTCAGGCTTCCGCTGCTTGTGGAGCCGGCCGATGCTGACCCCTTGGC	-	-	17/17	701-716/729	3	149	0.0201342
TCGA-3H-AB3T	TCGA-MESO	Shared UNC & Updated GDC	strelka2;muse;mutect2;varscan2	BAP1	GRCh38	chr3	52405846	52405846	1	Nonsense_Mutation	SNP	Other_Mutation	C	C	A	A	10/17	284/729	9	37	0.243243
TCGA-3H-AB3U	TCGA-MESO	Shared UNC & Updated GDC	cadabra;mutect2;pindel;varscan2	BAP1	GRCh38	chr3	52403883	52403892	10	Frame_Shift_Del	DEL	Other_Mutation	TTCCCCTTAT	-	-	-	13/17	418-421/729	53	74	0.716216
TCGA-3U-A98H	TCGA-MESO	Shared UNC & Updated GDC	cadabra;mutect2;pindel;varscan2	BAP1	GRCh38	chr3	52407249	52407249	1	Frame_Shift_Del	DEL	Other_Mutation	G	G	-	-	7/17	169/729	23	92	0.25
TCGA-LK-A4NW	TCGA-MESO	Shared UNC & Updated GDC	strelka2;muse;mutect2;varscan2	BAP1	GRCh38	chr3	52407210	52407210	1	Missense_Mutation	SNP	Missense_Mutation	C	C	T	T	7/17	182/729	9	28	0.321429
TCGA-LK-A4O2	TCGA-MESO	Shared UNC & Updated GDC	strelka2;muse;mutect2;varscan2	BAP1	GRCh38	chr3	52404529	52404529	1	Nonsense_Mutation	SNP	Other_Mutation	G	G	A	A	12/17	392/729	24	88	0.275862
TCGA-LK-A4O6	TCGA-MESO	Shared UNC & Updated GDC	cadabra;mutect2;pindel	BAP1	GRCh38	chr3	52409834	52409851	18	Splice_Site	DEL	Other_Mutation	CTCCTCACCTGGGTCGCT	CTCCTCACCTGGGTCGCT	-	-	1/17	10-?/729	7	33	0.212121
TCGA-LK-A4O7	TCGA-MESO	Shared UNC & Updated GDC	strelka2;muse;mutect2;varscan2	BAP1	GRCh38	chr3	52403779	52403779	1	Nonsense_Mutation	SNP	Other_Mutation	G	G	A	A	13/17	456/729	53	76	0.706667
TCGA-MQ-A4KX	TCGA-MESO	Shared UNC & Updated GDC	strelka2;muse;mutect2;varscan2	BAP1	GRCh38	chr3	52408062	52408062	1	Missense_Mutation	SNP	Missense_Mutation	A	A	C	C	5/17	91/729	9	37	0.243243
TCGA-MQ-A4LV	TCGA-MESO	Shared UNC & Updated GDC	strelka2;muse;mutect2;varscan2	BAP1	GRCh38	chr3	52409849	52409849	1	Missense_Mutation	SNP	Missense_Mutation	G	G	T	T	1/17	10/729	16	39	0.421053
TCGA-MQ-A6BQ	TCGA-MESO	UNC only	cadabra	BAP1	GRCh38	chr3	52407311	52407312	2	Frame_Shift_Ins	INS	Other_Mutation	-	-	C	C	7/17	148/729	2	95	0.0210526
TCGA-MQ-A6BQ	TCGA-MESO	Shared UNC & Updated GDC	cadabra;mutect2;pindel	BAP1	GRCh38	chr3	52408491	52408515	25	Frame_Shift_Del	DEL	Other_Mutation	TGTTATTCACAATATCATCATCAAT	TGTTATTCACAATATCATCATCAAT	-	-	4/17	72-80/729	13	43	0.302326
TCGA-TS-A7OZ	TCGA-MESO	Shared UNC & Updated GDC	cadabra;mutect2;pindel;varscan2	BAP1	GRCh38	chr3	52402809	52402811	3	In_Frame_Del	DEL	Other_Mutation	CTT	CTT	-	-	15/17	651/729	16	78	0.205128
TCGA-TS-A7P1	TCGA-MESO	Shared UNC & Updated GDC	cadabra;mutect2;pindel;varscan2	BAP1	GRCh38	chr3	52402831	52402831	1	Frame_Shift_Del	DEL	Other_Mutation	G	G	-	-	15/17	644/729	31	56	0.553571
TCGA-TS-A7P3	TCGA-MESO	Shared UNC & Updated GDC	cadabra;mutect2	BAP1	GRCh38	chr3	52408476	52408476	1	Frame_Shift_Del	DEL	Other_Mutation	G	G	-	-	4/17	85/729	4	17	0.235294
TCGA-TS-A8AS	TCGA-MESO	Shared UNC & Updated GDC	cadabra;mutect2;pindel	BAP1	GRCh38	chr3	52406805	52406836	32	Splice_Site	DEL	Other_Mutation	ACAGGGCAGGCACAGGGCCCTTACCCTGCAGT	ACAGGGCAGGCACAGGGCCCTTACCCTGCAGT	-	-	8/17	218-?/729	17	58	0.293103
TCGA-UD-AAC4	TCGA-MESO	Shared UNC & Updated GDC	strelka2;muse;mutect2;varscan2	BAP1	GRCh38	chr3	52406378	52406378	1	Splice_Site	SNP	Other_Mutation	T	T	C	C			26	89	0.292135
TCGA-UT-A88C	TCGA-MESO	Shared UNC & Updated GDC	strelka2;muse;mutect2;varscan2	BAP1	GRCh38	chr3	52405858	52405858	1	Nonsense_Mutation	SNP	Other_Mutation	G	G	A	A	10/17	280/729	7	30	0.241379
TCGA-UT-A88D	TCGA-MESO	Shared UNC & Updated GDC	cadabra;mutect2;pindel;varscan2	BAP1	GRCh38	chr3	52406284	52406284	1	Frame_Shift_Del	DEL	Other_Mutation	T	T	-	-	9/17	251/729	46	140	0.328571
TCGA-UT-A97Y	TCGA-MESO	Shared UNC & Updated GDC	cadabra;mutect2	BAP1	GRCh38	chr3	52402783	52402802	20	Frame_Shift_Del	DEL	Other_Mutation	AACTTCTTCCTCTTCTCTAC	AACTTCTTCCTCTTCTCTAC	-	-	15/17	654-660/729	13	130	0.1
TCGA-UT-A97Y	TCGA-MESO	Shared UNC & Updated GDC	cadabra;mutect2;pindel	BAP1	GRCh38	chr3	52406332	52406356	25	Frame_Shift_Del	DEL	Other_Mutation	GGCACCACTGCCATCAGGTTGAAGC	GGCACCACTGCCATCAGGTTGAAGC	-	-	9/17	227-235/729	14	121	0.115702
TCGA-XT-AASU	TCGA-MESO	Shared UNC & Updated GDC	cadabra;mutect2;pindel;varscan2	BAP1	GRCh38	chr3	52402830	52402831	2	Frame_Shift_Ins	INS	Other_Mutation	-	-	G	G	15/17	644/729	23	111	0.207207
TCGA-YS-A95C	TCGA-MESO	Shared UNC & Updated GDC	cadabra;pindel;varscan2	BAP1	GRCh38	chr3	52406856	52406858	3	In_Frame_Del	DEL	Other_Mutation	ATG	ATG	-	-	8/17	210-211/729	14	52	0.269231
TCGA-YS-A95C	TCGA-MESO	Shared UNC & Updated GDC	strelka2;muse;mutect2;varscan2	BAP1	GRCh38	chr3	52409866	52409866	1	Missense_Mutation	SNP	Missense_Mutation	A	A	C	C	1/17	5/729	7	43	0.166667
TCGA-ZN-A9VO	TCGA-MESO	UNC only	cadabra	BAP1	GRCh38	chr3	52403214	52403215	2	In_Frame_Ins	INS	Other_Mutation	-	-	CAACGA	CAACGA	14/17	605/729	2	128	0.015625
TCGA-ZN-A9VQ	TCGA-MESO	UNC only	cadabra	BAP1	GRCh38	chr3	52408487	52408564	78	In_Frame_Del	DEL	Other_Mutation	AACATGTTATTCACAATATCATCATCAATCACGGACGTATCATCCACCAAGGTAGAGACCTTTCGCCGGGACCGGCGC	-	-	-	4/17	55-81/729	9	10	0.9
TCGA-ZN-A9VU	TCGA-MESO	Shared UNC & Updated GDC	cadabra;mutect2;pindel;varscan2	BAP1	GRCh38	chr3	52402281	52402289	9	Nonstop_Mutation	DEL	Other_Mutation	GCAGTCCTC	GCAGTCCTC	-	-	17/17	730-?/729	56	106	0.528302
TCGA-ZN-A9VV	TCGA-MESO	Shared UNC & Updated GDC	cadabra;mutect2;pindel;varscan2	BAP1	GRCh38	chr3	52405799	52405820	22	Frame_Shift_Del	DEL	Other_Mutation	GTTTGCTTCCAGCACCAGCGGG	-	-	-	10/17	292-299/729	19	22	0.863636
TCGA-ZN-A9VS	TCGA-MESO	Shared UNC & Updated GDC	strelka2;muse;mutect2;varscan2	BAP1	GRCh38	chr3	52405915	52405915	1	Splice_Region	SNP	Other_Mutation	A	A	C	C			17	47	0.361702
TCGA-04-1360	TCGA-OV	UNC only	cadabra	BAP1	GRCh38	chr3	52403840	52403840	1	Frame_Shift_Del	DEL	Other_Mutation	C	C	-	-	13/17	435/729	2	86	0.0232558
TCGA-04-1369	TCGA-OV	UNC only	cadabra	BAP1	GRCh38	chr3	52404582	52404583	2	Nonsense_Mutation	INS	Other_Mutation	-	-	ATG	ATG	12/17	374/729	2	218	0.00917431
TCGA-04-1644	TCGA-OV	UNC only	cadabra	BAP1	GRCh38	chr3	52402349	52402350	2	Frame_Shift_Ins	INS	Other_Mutation	-	-	G	G	17/17	710/729	3	112	0.0267857
TCGA-13-0897	TCGA-OV	UNC only	cadabra	BAP1	GRCh38	chr3	52409590	52409590	1	Frame_Shift_Del	DEL	Other_Mutation	A	A	-	-	3/17	29/729	2	132	0.0151515
TCGA-13-0908	TCGA-OV	UNC only	cadabra	BAP1	GRCh38	chr3	52403185	52403186	2	Frame_Shift_Ins	INS	Other_Mutation	-	-	C	C	14/17	614-615/729	4	72	0.0555556
TCGA-13-0908	TCGA-OV	UNC only	cadabra	BAP1	GRCh38	chr3	52407426	52407427	2	Frame_Shift_Ins	INS	Other_Mutation	-	-	CC	CC	6/17	137/729	2	63	0.031746
TCGA-13-0910	TCGA-OV	UNC only	cadabra	BAP1	GRCh38	chr3	52409603	52409604	2	Frame_Shift_Ins	INS	Other_Mutation	-	-	GTGACTTTGTGTCAGGATTAAAGCCAAG	GTGACTTTGTGTCAGGATTAAAGCCAAG	3/17	24-25/729	23	152	0.151316
TCGA-13-1404	TCGA-OV	UNC only	cadabra	BAP1	GRCh38	chr3	52403207	52403208	2	Frame_Shift_Ins	INS	Other_Mutation	-	-	GTAGCATGCCTGCGAAGAGGTAGAGACCCTTGAGCAG	GTAGCATGCCTGCGAAGAGGTAGAGACCCTTGAGCAG	14/17	607/729	8	47	0.170213
TCGA-13-1411	TCGA-OV	UNC only	cadabra	BAP1	GRCh38	chr3	52405181	52405182	2	Frame_Shift_Ins	INS	Other_Mutation	-	-	G	G	11/17	348-349/729	3	21	0.142857
TCGA-13-1504	TCGA-OV	UNC only	cadabra	BAP1	GRCh38	chr3	52402801	52402802	2	In_Frame_Ins	INS	Other_Mutation	-	-	CCT	CCT	15/17	654/729	2	131	0.0152672
TCGA-13-2059	TCGA-OV	UNC only	cadabra	BAP1	GRCh38	chr3	52404546	52404547	2	Frame_Shift_Ins	INS	Other_Mutation	-	-	C	C	12/17	386/729	8	242	0.0330579
TCGA-13-2061	TCGA-OV	UNC only	cadabra	BAP1	GRCh38	chr3	52406841	52406842	2	Frame_Shift_Ins	INS	Other_Mutation	-	-	C	C	8/17	216/729	3	234	0.0128205
TCGA-13-2071	TCGA-OV	UNC only	cadabra	BAP1	GRCh38	chr3	52403155	52403155	1	Frame_Shift_Del	DEL	Other_Mutation	C	C	-	-	14/17	625/729	2	162	0.0123457
TCGA-23-2078	TCGA-OV	UNC only	strelka2	BAP1	GRCh38	chr3	52403527	52403527	1	Missense_Mutation	SNP	Missense_Mutation	G	G	T	T	13/17	540/729	28	92	0.304348
TCGA-23-2081	TCGA-OV	UNC only	strelka2	BAP1	GRCh38	chr3	52407200	52407200	1	Missense_Mutation	SNP	Missense_Mutation	C	C	A	A	7/17	185/729	4	27	0.148148
TCGA-23-2641	TCGA-OV	UNC only	cadabra	BAP1	GRCh38	chr3	52403686	52403687	2	Frame_Shift_Ins	INS	Other_Mutation	-	-	G	G	13/17	486-487/729	6	110	0.0545455
TCGA-23-2647	TCGA-OV	UNC only	cadabra	BAP1	GRCh38	chr3	52405184	52405185	2	Frame_Shift_Ins	INS	Other_Mutation	-	-	T	T	11/17	347-348/729	2	269	0.00743494
TCGA-24-1418	TCGA-OV	UNC only	cadabra	BAP1	GRCh38	chr3	52405108	52405108	1	Splice_Site	DEL	Other_Mutation	A	A	-	-			2	55	0.0363636
TCGA-24-1418	TCGA-OV	UNC only	cadabra	BAP1	GRCh38	chr3	52405189	52405190	2	Frame_Shift_Ins	INS	Other_Mutation	-	-	C	C	11/17	346/729	2	38	0.0526316
TCGA-24-2293	TCGA-OV	Shared UNC & Updated GDC	strelka2;mutect2	BAP1	GRCh38	chr3	52405889	52405889	1	Missense_Mutation	SNP	Missense_Mutation	C	C	G	G	10/17	269/729	7	36	0.194444
TCGA-25-1322	TCGA-OV	UNC only	cadabra	BAP1	GRCh38	chr3	52405175	52405176	2	Frame_Shift_Ins	INS	Other_Mutation	-	-	G	G	11/17	350-351/729	2	14	0.142857
TCGA-29-2429	TCGA-OV	UNC only	cadabra	BAP1	GRCh38	chr3	52403546	52403547	2	Frame_Shift_Ins	INS	Other_Mutation	-	-	C	C	13/17	533/729	4	151	0.0264901
TCGA-29-2432	TCGA-OV	UNC only	cadabra	BAP1	GRCh38	chr3	52405232	52405233	2	Frame_Shift_Ins	INS	Other_Mutation	-	-	T	T	11/17	331-332/729	2	259	0.00772201
TCGA-31-1950	TCGA-OV	UNC only	cadabra	BAP1	GRCh38	chr3	52403726	52403727	2	Frame_Shift_Ins	INS	Other_Mutation	-	-	C	C	13/17	473/729	2	55	0.0363636
TCGA-36-2532	TCGA-OV	UNC only	cadabra	BAP1	GRCh38	chr3	52405253	52405254	2	Frame_Shift_Del	DEL	Other_Mutation	AT	AT	-	-	11/17	324-325/729	3	278	0.0107914
TCGA-36-2532	TCGA-OV	UNC only	cadabra	BAP1	GRCh38	chr3	52406878	52406878	1	Frame_Shift_Del	DEL	Other_Mutation	C	C	-	-	8/17	204/729	2	314	0.00636943
TCGA-36-2533	TCGA-OV	UNC only	cadabra	BAP1	GRCh38	chr3	52403737	52403738	2	Frame_Shift_Ins	INS	Other_Mutation	-	-	A	A	13/17	469-470/729	3	141	0.0212766
TCGA-36-2533	TCGA-OV	UNC only	cadabra	BAP1	GRCh38	chr3	52404553	52404553	1	Frame_Shift_Del	DEL	Other_Mutation	T	T	-	-	12/17	384/729	3	363	0.00826446
TCGA-36-2539	TCGA-OV	UNC only	cadabra	BAP1	GRCh38	chr3	52406328	52406329	2	Frame_Shift_Del	DEL	Other_Mutation	GT	GT	-	-	9/17	236/729	2	191	0.0104712
TCGA-36-2539	TCGA-OV	UNC only	cadabra	BAP1	GRCh38	chr3	52406333	52406334	2	Frame_Shift_Ins	INS	Other_Mutation	-	-	CC	CC	9/17	234-235/729	2	178	0.011236
TCGA-36-2540	TCGA-OV	UNC only	cadabra	BAP1	GRCh38	chr3	52404540	52404542	3	In_Frame_Del	DEL	Other_Mutation	ACT	ACT	-	-	12/17	387-388/729	3	363	0.00826446
TCGA-36-2540	TCGA-OV	UNC only	cadabra	BAP1	GRCh38	chr3	52404549	52404550	2	Frame_Shift_Ins	INS	Other_Mutation	-	-	G	G	12/17	385/729	2	320	0.00625
TCGA-36-2540	TCGA-OV	UNC only	cadabra	BAP1	GRCh38	chr3	52405798	52405799	2	Frame_Shift_Ins	INS	Other_Mutation	-	-	G	G	10/17	299-300/729	5	240	0.0208333
TCGA-36-2542	TCGA-OV	UNC only	cadabra	BAP1	GRCh38	chr3	52404486	52404486	1	Frame_Shift_Del	DEL	Other_Mutation	T	T	-	-	12/17	406/729	2	358	0.00558659
TCGA-36-2543	TCGA-OV	UNC only	cadabra	BAP1	GRCh38	chr3	52405254	52405254	1	Frame_Shift_Del	DEL	Other_Mutation	T	T	-	-	11/17	324/729	3	343	0.00874636
TCGA-36-2543	TCGA-OV	UNC only	cadabra	BAP1	GRCh38	chr3	52406874	52406874	1	Frame_Shift_Del	DEL	Other_Mutation	T	T	-	-	8/17	205/729	4	521	0.00767754
TCGA-36-2544	TCGA-OV	UNC only	cadabra	BAP1	GRCh38	chr3	52402375	52402376	2	Frame_Shift_Ins	INS	Other_Mutation	-	-	C	C	17/17	701/729	2	62	0.0322581
TCGA-36-2544	TCGA-OV	UNC only	cadabra	BAP1	GRCh38	chr3	52405226	52405227	2	Frame_Shift_Ins	INS	Other_Mutation	-	-	C	C	11/17	333-334/729	3	207	0.0144928
TCGA-42-2587	TCGA-OV	UNC only	cadabra	BAP1	GRCh38	chr3	52403692	52403692	1	Frame_Shift_Del	DEL	Other_Mutation	A	A	-	-	13/17	485/729	2	72	0.0277778
TCGA-42-2587	TCGA-OV	UNC only	cadabra	BAP1	GRCh38	chr3	52403697	52403698	2	Frame_Shift_Ins	INS	Other_Mutation	-	-	G	G	13/17	483/729	2	75	0.0266667
TCGA-42-2588	TCGA-OV	UNC only	cadabra	BAP1	GRCh38	chr3	52404539	52404540	2	Frame_Shift_Ins	INS	Other_Mutation	-	-	NNNNN	NNNNN	12/17	388/729	3	325	0.00923077
TCGA-42-2589	TCGA-OV	UNC only	cadabra	BAP1	GRCh38	chr3	52403299	52403300	2	Splice_Site	INS	Other_Mutation	-	-	G	G			2	102	0.0196078
TCGA-59-2349	TCGA-OV	Shared UNC & Updated GDC	cadabra;pindel;varscan2	BAP1	GRCh38	chr3	52409583	52409585	3	In_Frame_Del	DEL	Other_Mutation	CTC	CTC	-	-	3/17	31/729	38	98	0.387755
TCGA-59-2372	TCGA-OV	UNC only	cadabra	BAP1	GRCh38	chr3	52405775	52405776	2	Frame_Shift_Ins	INS	Other_Mutation	-	-	C	C	10/17	307/729	3	208	0.0144231
TCGA-59-2372	TCGA-OV	UNC only	cadabra	BAP1	GRCh38	chr3	52406859	52406860	2	Frame_Shift_Ins	INS	Other_Mutation	-	-	G	G	8/17	210/729	4	261	0.0153257
TCGA-61-1734	TCGA-OV	UNC only	cadabra	BAP1	GRCh38	chr3	52402804	52402805	2	Frame_Shift_Ins	INS	Other_Mutation	-	-	C	C	15/17	653/729	3	83	0.0361446
TCGA-61-1734	TCGA-OV	UNC only	cadabra	BAP1	GRCh38	chr3	52402832	52402833	2	Frame_Shift_Ins	INS	Other_Mutation	-	-	A	A	15/17	643-644/729	3	84	0.0357143
TCGA-61-1734	TCGA-OV	Shared UNC & Updated GDC	cadabra;mutect2;pindel	BAP1	GRCh38	chr3	52403812	52403813	2	Frame_Shift_Ins	INS	Other_Mutation	-	-	G	G	13/17	444-445/729	3	27	0.111111
TCGA-61-1734	TCGA-OV	UNC only	cadabra	BAP1	GRCh38	chr3	52405794	52405795	2	Frame_Shift_Ins	INS	Other_Mutation	-	-	C	C	10/17	301/729	3	20	0.15
TCGA-61-2113	TCGA-OV	UNC only	strelka2	BAP1	GRCh38	chr3	52405294	52405294	1	Missense_Mutation	SNP	Missense_Mutation	T	T	C	C	11/17	311/729	6	70	0.0857143
TCGA-13-0807	TCGA-OV	UNC only	cadabra	BAP1	GRCh38	chr3	52406379	52406380	2	Splice_Region	INS	Other_Mutation	-	-	C	C			2	36	0.0555556
TCGA-13-1412	TCGA-OV	UNC only	strelka2	BAP1	GRCh38	chr3	52402271	52402271	1	3'UTR	SNP	Other_Mutation	G	G	T	T	17/17		2	6	0.333333
TCGA-13-2057	TCGA-OV	UNC only	cadabra	BAP1	GRCh38	chr3	52404445	52404445	1	Splice_Region	DEL	Other_Mutation	G	G	-	-			2	403	0.00496278
TCGA-23-2641	TCGA-OV	UNC only	cadabra	BAP1	GRCh38	chr3	52406821	52406822	2	Splice_Region	INS	Other_Mutation	-	-	C	C			6	260	0.0230769
TCGA-36-2534	TCGA-OV	UNC only	cadabra	BAP1	GRCh38	chr3	52408614	52408614	1	Splice_Region	DEL	Other_Mutation	A	A	-	-			2	153	0.0130719
TCGA-36-2548	TCGA-OV	UNC only	cadabra	BAP1	GRCh38	chr3	52404591	52404592	2	Splice_Region	INS	Other_Mutation	-	-	A	A			2	239	0.0083682
TCGA-36-2551	TCGA-OV	UNC only	cadabra	BAP1	GRCh38	chr3	52404591	52404592	2	Splice_Region	INS	Other_Mutation	-	-	G	G			3	261	0.0114943
TCGA-36-2552	TCGA-OV	UNC only	cadabra	BAP1	GRCh38	chr3	52406247	52406248	2	Splice_Region	INS	Other_Mutation	-	-	C	C			6	219	0.0273973
TCGA-59-2372	TCGA-OV	UNC only	cadabra	BAP1	GRCh38	chr3	52407393	52407394	2	Splice_Region	INS	Other_Mutation	-	-	AC	AC			2	245	0.00816327
TCGA-61-2000	TCGA-OV	Updated GDC only	mutect2	BAP1	GRCh38	chr3	52403143	52403144	2	Nonsense_Mutation	INS	Other_Mutation	-	-	AGAAAGCATAGTCAGGTAGGAACTTA	AGAAAGCATAGTCAGGTAGGAACTTA	14/17	628-629/729	12	79	0.151899
TCGA-61-2000	TCGA-OV	Updated GDC only	mutect2	BAP1	GRCh38	chr3	52403145	52403146	2	Nonsense_Mutation	INS	Other_Mutation	-	-	TCAAC	TCAAC	14/17	628/729	4	73	0.0547945
TCGA-13-0910	TCGA-OV	Updated GDC only	mutect2	BAP1	GRCh38	chr3	52403715	52403716	2	In_Frame_Ins	INS	Other_Mutation	-	-	GAAAAGGGGAAGTGGGGCAGGGAAGGA	GAAAAGGGGAAGTGGGGCAGGGAAGGA	13/17	477/729	6	58	0.103448
TCGA-25-1326	TCGA-OV	Updated GDC only	mutect2	BAP1	GRCh38	chr3	52403541	52403542	2	Nonsense_Mutation	INS	Other_Mutation	-	-	AGTTAAGACAGCAGCG	AGTTAAGACAGCAGCG	13/17	535/729	13	92	0.141304
TCGA-25-1326	TCGA-OV	Updated GDC only	mutect2	BAP1	GRCh38	chr3	52403543	52403543	1	Missense_Mutation	SNP	Missense_Mutation	C	C	A	A	13/17	534/729	2	81	0.0246914
TCGA-13-0899	TCGA-OV	Updated GDC only	muse;mutect2;varscan2	BAP1	GRCh38	chr3	52406357	52406357	1	Missense_Mutation	SNP	Missense_Mutation	G	G	A	A	9/17	227/729	10	54	0.185185
TCGA-24-2035	TCGA-OV	Updated GDC only	mutect2	BAP1	GRCh38	chr3	52406274	52406275	2	Frame_Shift_Ins	INS	Other_Mutation	-	-	CA	CA	9/17	254/729	25	56	0.446429
TCGA-24-2035	TCGA-OV	Updated GDC only	mutect2	BAP1	GRCh38	chr3	52406275	52406276	2	Frame_Shift_Ins	INS	Other_Mutation	-	-	AGGAATTGAGAGGTCCTTCTGGGAC	AGGAATTGAGAGGTCCTTCTGGGAC	9/17	254/729	22	54	0.407407
TCGA-25-1328	TCGA-OV	Updated GDC only	mutect2	BAP1	GRCh38	chr3	52409874	52409875	2	Frame_Shift_Ins	INS	Other_Mutation	-	-	TG	TG	1/17	2/729	3	12	0.25
TCGA-25-1328	TCGA-OV	Updated GDC only	mutect2	BAP1	GRCh38	chr3	52409877	52409878	2	Frame_Shift_Del	DEL	Other_Mutation	AT	AT	-	-	1/17	1/729	2	11	0.181818
TCGA-24-1423	TCGA-OV	Updated GDC only	mutect2	BAP1	GRCh38	chr3	52403231	52403232	2	Nonsense_Mutation	INS	Other_Mutation	-	-	TAAGAGGAATGA	TAAGAGGAATGA	14/17	599/729	9	90	0.1
TCGA-24-1927	TCGA-OV	Updated GDC only	mutect2	BAP1	GRCh38	chr3	52403280	52403280	1	Missense_Mutation	SNP	Missense_Mutation	G	G	C	C	14/17	583/729	20	59	0.338983
TCGA-04-1343	TCGA-OV	Updated GDC only	mutect2	BAP1	GRCh38	chr3	52405222	52405223	2	In_Frame_Ins	INS	Other_Mutation	-	-	TCTCAGCCTCCACACACTTCAGCAGTG	TCTCAGCCTCCACACACTTCAGCAGTG	11/17	335/729	5	108	0.0462963
TCGA-20-1684	TCGA-OV	Updated GDC only	mutect2	BAP1	GRCh38	chr3	52409578	52409579	2	Frame_Shift_Ins	INS	Other_Mutation	-	-	CACGCTGCTGCAGTTCAGGAGCACGCTCAGCA	CACGCTGCTGCAGTTCAGGAGCACGCTCAGCA	3/17	33/729	5	120	0.0416667
TCGA-25-2400	TCGA-OV	Updated GDC only	mutect2	BAP1	GRCh38	chr3	52402345	52402345	1	Missense_Mutation	SNP	Missense_Mutation	C	C	A	A	17/17	711/729	2	9	0.222222
TCGA-25-2400	TCGA-OV	Updated GDC only	mutect2	BAP1	GRCh38	chr3	52402346	52402347	2	Frame_Shift_Ins	INS	Other_Mutation	-	-	A	A	17/17	711/729	2	9	0.222222
TCGA-61-1914	TCGA-OV	Updated GDC only	mutect2	BAP1	GRCh38	chr3	52405894	52405895	2	In_Frame_Ins	INS	Other_Mutation	-	-	GCACGCCTCATAGTTTGCAATCTCAGCCTCCACACA	GCACGCCTCATAGTTTGCAATCTCAGCCTCCACACA	10/17	267-268/729	4	35	0.114286
TCGA-24-1104	TCGA-OV	Updated GDC only	mutect2	BAP1	GRCh38	chr3	52403289	52403290	2	Frame_Shift_Ins	INS	Other_Mutation	-	-	AGTATTTACAGGGGCTAGAGGGG	AGTATTTACAGGGGCTAGAGGGG	14/17	580/729	3	40	0.075
TCGA-13-0891	TCGA-OV	Updated GDC only	mutect2	BAP1	GRCh38	chr3	52403576	52403577	2	Frame_Shift_Ins	INS	Other_Mutation	-	-	CCGAGGT	CCGAGGT	13/17	523/729	5	87	0.0574713
TCGA-13-0891	TCGA-OV	Updated GDC only	mutect2	BAP1	GRCh38	chr3	52403578	52403579	2	Nonsense_Mutation	INS	Other_Mutation	-	-	TCAAAGCCT	TCAAAGCCT	13/17	522-523/729	2	82	0.0243902
TCGA-FB-AAQ1	TCGA-PAAD	Shared UNC & Updated GDC	strelka2;muse;varscan2	BAP1	GRCh38	chr3	52407990	52407990	1	Missense_Mutation	SNP	Missense_Mutation	T	T	G	G	5/17	115/729	23	132	0.18254
TCGA-FZ-5922	TCGA-PAAD	Shared UNC & Updated GDC	strelka2;muse;mutect2;varscan2	BAP1	GRCh38	chr3	52405296	52405296	1	Splice_Site	SNP	Other_Mutation	T	T	G	G			172	734	0.236287
TCGA-HZ-7918	TCGA-PAAD	Shared UNC & Updated GDC	strelka2;muse	BAP1	GRCh38	chr3	52400576	52400576	1	3'Flank	SNP	Other_Mutation	C	C	T	T			4	59	0.0677966
TCGA-IB-AAUO	TCGA-PAAD	Shared UNC & Updated GDC	cadabra;mutect2;pindel;varscan2	BAP1	GRCh38	chr3	52409549	52409550	2	Splice_Region	INS	Other_Mutation	-	-	T	T	NA	NA	144	788	0.181472
TCGA-PR-A5PH	TCGA-PCPG	UNC only	cadabra	BAP1	GRCh38	chr3	52409578	52409578	1	Frame_Shift_Del	DEL	Other_Mutation	T	T	-	-	3/17	33/729	2	243	0.00823045
TCGA-QR-A6GU	TCGA-PCPG	UNC only	strelka2	BAP1	GRCh38	chr3	52402851	52402851	1	Missense_Mutation	SNP	Missense_Mutation	C	C	A	A	15/17	637/729	2	86	0.0232558
TCGA-QR-A707	TCGA-PCPG	UNC only	cadabra	BAP1	GRCh38	chr3	52405218	52405218	1	Frame_Shift_Del	DEL	Other_Mutation	C	C	-	-	11/17	336/729	2	152	0.0131579
TCGA-RW-A67X	TCGA-PCPG	UNC only	cadabra	BAP1	GRCh38	chr3	52404455	52404455	1	Frame_Shift_Del	DEL	Other_Mutation	A	A	-	-	12/17	416/729	2	40	0.05
TCGA-RW-A67Y	TCGA-PCPG	UNC only	cadabra	BAP1	GRCh38	chr3	52409587	52409587	1	Frame_Shift_Del	DEL	Other_Mutation	T	T	-	-	3/17	30/729	2	142	0.0140845
TCGA-RX-A8JQ	TCGA-PCPG	UNC only	cadabra	BAP1	GRCh38	chr3	52405197	52405197	1	Frame_Shift_Del	DEL	Other_Mutation	G	G	-	-	11/17	343/729	2	137	0.0145985
TCGA-SP-A6QH	TCGA-PCPG	UNC only	cadabra	BAP1	GRCh38	chr3	52409604	52409604	1	Frame_Shift_Del	DEL	Other_Mutation	G	G	-	-	3/17	24/729	2	220	0.00909091
TCGA-TT-A6YO	TCGA-PCPG	UNC only	cadabra	BAP1	GRCh38	chr3	52407415	52407415	1	Frame_Shift_Del	DEL	Other_Mutation	G	G	-	-	6/17	141/729	2	76	0.0263158
TCGA-QR-A70D	TCGA-PCPG	UNC only	strelka2	BAP1	GRCh38	chr3	52408611	52408611	1	Splice_Region	SNP	Other_Mutation	G	G	T	T			2	6	0.333333
TCGA-WB-A822	TCGA-PCPG	Updated GDC only	muse	BAP1	GRCh38	chr3	52403646	52403646	1	Missense_Mutation	SNP	Missense_Mutation	C	C	T	T	13/17	500/729	2	18	0.111111
TCGA-CH-5737	TCGA-PRAD	UNC only	cadabra	BAP1	GRCh38	chr3	52405186	52405187	2	Frame_Shift_Ins	INS	Other_Mutation	-	-	G	G	11/17	347/729	2	270	0.00740741
TCGA-CH-5739	TCGA-PRAD	UNC only	cadabra	BAP1	GRCh38	chr3	52405236	52405237	2	Frame_Shift_Ins	INS	Other_Mutation	-	-	T	T	11/17	330/729	3	261	0.0114943
TCGA-CH-5744	TCGA-PRAD	UNC only	cadabra	BAP1	GRCh38	chr3	52405222	52405222	1	Frame_Shift_Del	DEL	Other_Mutation	A	A	-	-	11/17	335/729	3	333	0.00900901
TCGA-CH-5751	TCGA-PRAD	UNC only	cadabra	BAP1	GRCh38	chr3	52405242	52405242	1	Frame_Shift_Del	DEL	Other_Mutation	A	A	-	-	11/17	328/729	2	305	0.00655738
TCGA-CH-5788	TCGA-PRAD	UNC only	cadabra	BAP1	GRCh38	chr3	52405840	52405841	2	Frame_Shift_Ins	INS	Other_Mutation	-	-	G	G	10/17	285-286/729	5	88	0.0568182
TCGA-EJ-5511	TCGA-PRAD	UNC only	cadabra	BAP1	GRCh38	chr3	52405247	52405248	2	Frame_Shift_Ins	INS	Other_Mutation	-	-	G	G	11/17	326-327/729	2	234	0.00854701
TCGA-EJ-5514	TCGA-PRAD	UNC only	cadabra	BAP1	GRCh38	chr3	52405218	52405218	1	Frame_Shift_Del	DEL	Other_Mutation	C	C	-	-	11/17	336/729	2	345	0.0057971
TCGA-EJ-5516	TCGA-PRAD	UNC only	cadabra	BAP1	GRCh38	chr3	52405258	52405259	2	Frame_Shift_Ins	INS	Other_Mutation	-	-	C	C	11/17	323/729	4	309	0.012945
TCGA-EJ-5531	TCGA-PRAD	UNC only	cadabra	BAP1	GRCh38	chr3	52409553	52409553	1	Splice_Site	DEL	Other_Mutation	C	C	-	-	NA	NA	2	472	0.00423729
TCGA-EJ-7783	TCGA-PRAD	UNC only	cadabra	BAP1	GRCh38	chr3	52405273	52405273	1	Frame_Shift_Del	DEL	Other_Mutation	C	C	-	-	11/17	318/729	2	229	0.00873362
TCGA-EJ-8474	TCGA-PRAD	UNC only	cadabra	BAP1	GRCh38	chr3	52407277	52407277	1	Frame_Shift_Del	DEL	Other_Mutation	A	A	-	-	7/17	159/729	2	109	0.0183486
TCGA-EJ-A46H	TCGA-PRAD	UNC only	cadabra	BAP1	GRCh38	chr3	52403888	52403889	2	Frame_Shift_Ins	INS	Other_Mutation	-	-	A	A	13/17	419/729	2	81	0.0246914
TCGA-G9-6338	TCGA-PRAD	UNC only	strelka2	BAP1	GRCh38	chr3	52403888	52403888	1	Missense_Mutation	SNP	Missense_Mutation	C	C	A	A	13/17	419/729	7	120	0.0583333
TCGA-HC-7075	TCGA-PRAD	UNC only	cadabra	BAP1	GRCh38	chr3	52403288	52403289	2	Frame_Shift_Ins	INS	Other_Mutation	-	-	A	A	14/17	580/729	2	42	0.047619
TCGA-HC-8216	TCGA-PRAD	UNC only	cadabra	BAP1	GRCh38	chr3	52403809	52403835	27	In_Frame_Del	DEL	Other_Mutation	TGATGGTGTTGGGCTGCAGCACTGACA	TGATGGTGTTGGGCTGCAGCACTGACA	-	-	13/17	437-446/729	2	111	0.018018
TCGA-HC-8216	TCGA-PRAD	UNC only	cadabra	BAP1	GRCh38	chr3	52403836	52403837	2	Frame_Shift_Ins	INS	Other_Mutation	-	-	CCTCCAAACTT	CCTCCAAACTT	13/17	436-437/729	2	107	0.0186916
TCGA-HC-8258	TCGA-PRAD	UNC only	cadabra	BAP1	GRCh38	chr3	52403226	52403226	1	Frame_Shift_Del	DEL	Other_Mutation	T	T	-	-	14/17	601/729	2	96	0.0208333
TCGA-KK-A6E2	TCGA-PRAD	UNC only	cadabra	BAP1	GRCh38	chr3	52409584	52409585	2	Nonsense_Mutation	INS	Other_Mutation	-	-	AAACGTAAAACA	AAACGTAAAACA	3/17	31/729	2	325	0.00615385
TCGA-KK-A8I5	TCGA-PRAD	UNC only	cadabra	BAP1	GRCh38	chr3	52403732	52403732	1	Frame_Shift_Del	DEL	Other_Mutation	A	A	-	-	13/17	471/729	4	41	0.097561
TCGA-V1-A9ZR	TCGA-PRAD	UNC only	cadabra	BAP1	GRCh38	chr3	52405239	52405239	1	Frame_Shift_Del	DEL	Other_Mutation	G	G	-	-	11/17	329/729	2	140	0.0142857
TCGA-YL-A8SF	TCGA-PRAD	UNC only	cadabra	BAP1	GRCh38	chr3	52405176	52405176	1	Frame_Shift_Del	DEL	Other_Mutation	G	G	-	-	11/17	350/729	2	102	0.0196078
TCGA-YL-A8SF	TCGA-PRAD	UNC only	cadabra	BAP1	GRCh38	chr3	52409592	52409592	1	Frame_Shift_Del	DEL	Other_Mutation	T	T	-	-	3/17	28/729	2	167	0.011976
TCGA-YL-A9WX	TCGA-PRAD	UNC only	cadabra	BAP1	GRCh38	chr3	52405164	52405165	2	Frame_Shift_Del	DEL	Other_Mutation	GA	GA	-	-	11/17	354/729	2	129	0.0155039
TCGA-YL-A9WY	TCGA-PRAD	UNC only	cadabra	BAP1	GRCh38	chr3	52405263	52405263	1	Frame_Shift_Del	DEL	Other_Mutation	T	T	-	-	11/17	321/729	2	102	0.0196078
TCGA-V1-A9OX	TCGA-PRAD	UNC only	cadabra	BAP1	GRCh38	chr3	52407166	52407167	2	Splice_Region	DEL	Other_Mutation	GT	GT	-	-	NA	NA	2	56	0.0357143
TCGA-AF-6655	TCGA-READ	UNC only	cadabra	BAP1	GRCh38	chr3	52405179	52405180	2	Frame_Shift_Del	DEL	Other_Mutation	GT	GT	-	-	11/17	349/729	2	90	0.0222222
TCGA-AF-6655	TCGA-READ	UNC only	cadabra	BAP1	GRCh38	chr3	52405182	52405183	2	Frame_Shift_Ins	INS	Other_Mutation	-	-	T	T	11/17	348/729	2	89	0.0224719
TCGA-AG-3602	TCGA-READ	UNC only	strelka2	BAP1	GRCh38	chr3	52403647	52403647	1	Missense_Mutation	SNP	Missense_Mutation	C	C	A	A	13/17	500/729	4	182	0.021978
TCGA-AG-3742	TCGA-READ	UNC only	cadabra	BAP1	GRCh38	chr3	52403707	52403707	1	Frame_Shift_Del	DEL	Other_Mutation	T	T	-	-	13/17	480/729	3	63	0.047619
TCGA-AG-3742	TCGA-READ	UNC only	cadabra	BAP1	GRCh38	chr3	52403712	52403713	2	Frame_Shift_Ins	INS	Other_Mutation	-	-	C	C	13/17	478/729	3	57	0.0526316
TCGA-AG-3896	TCGA-READ	UNC only	cadabra	BAP1	GRCh38	chr3	52408007	52408007	1	Frame_Shift_Del	DEL	Other_Mutation	C	C	-	-	5/17	109/729	3	10	0.3
TCGA-AG-4021	TCGA-READ	UNC only	cadabra	BAP1	GRCh38	chr3	52403206	52403206	1	Frame_Shift_Del	DEL	Other_Mutation	C	C	-	-	14/17	608/729	2	90	0.0222222
TCGA-AG-A015	TCGA-READ	UNC only	cadabra	BAP1	GRCh38	chr3	52402848	52402848	1	Frame_Shift_Del	DEL	Other_Mutation	A	A	-	-	15/17	638/729	2	57	0.0350877
TCGA-AG-A01Y	TCGA-READ	UNC only	cadabra	BAP1	GRCh38	chr3	52403218	52403218	1	Frame_Shift_Del	DEL	Other_Mutation	C	C	-	-	14/17	604/729	2	123	0.0162602
TCGA-AG-A020	TCGA-READ	UNC only	cadabra	BAP1	GRCh38	chr3	52405144	52405144	1	Frame_Shift_Del	DEL	Other_Mutation	A	A	-	-	11/17	361/729	2	71	0.028169
TCGA-AG-A020	TCGA-READ	UNC only	cadabra	BAP1	GRCh38	chr3	52405150	52405151	2	Frame_Shift_Ins	INS	Other_Mutation	-	-	C	C	11/17	359/729	3	73	0.0410959
TCGA-CI-6621	TCGA-READ	UNC only	cadabra	BAP1	GRCh38	chr3	52407305	52407306	2	Frame_Shift_Ins	INS	Other_Mutation	-	-	G	G	7/17	150/729	2	44	0.0454545
TCGA-DY-A1H8	TCGA-READ	UNC only	cadabra	BAP1	GRCh38	chr3	52403702	52403703	2	Frame_Shift_Del	DEL	Other_Mutation	GT	GT	-	-	13/17	481/729	2	92	0.0217391
TCGA-EI-6507	TCGA-READ	Shared UNC & Updated GDC	strelka2;muse;mutect2;varscan2	BAP1	GRCh38	chr3	52402329	52402329	1	Missense_Mutation	SNP	Missense_Mutation	G	G	A	A	17/17	717/729	20	93	0.22619
TCGA-F5-6465	TCGA-READ	UNC only	cadabra	BAP1	GRCh38	chr3	52403690	52403690	1	Frame_Shift_Del	DEL	Other_Mutation	T	T	-	-	13/17	485/729	2	101	0.019802
TCGA-G5-6233	TCGA-READ	UNC only	cadabra	BAP1	GRCh38	chr3	52403686	52403686	1	Frame_Shift_Del	DEL	Other_Mutation	T	T	-	-	13/17	487/729	2	89	0.0224719
TCGA-CL-5918	TCGA-READ	UNC only	cadabra	BAP1	GRCh38	chr3	52407319	52407319	1	Splice_Region	DEL	Other_Mutation	G	G	-	-			2	58	0.0344828
TCGA-G5-6235	TCGA-READ	UNC only	cadabra	BAP1	GRCh38	chr3	52403301	52403301	1	Splice_Region	DEL	Other_Mutation	G	G	-	-			2	75	0.0266667
TCGA-AG-3892	TCGA-READ	Updated GDC only	muse;mutect2	BAP1	GRCh38	chr3	52403623	52403623	1	Missense_Mutation	SNP	Missense_Mutation	G	G	A	A	13/17	508/729	20	322	0.0621118
TCGA-3B-A9HR	TCGA-SARC	UNC only	strelka2	BAP1	GRCh38	chr3	52405160	52405160	1	Missense_Mutation	SNP	Missense_Mutation	G	G	A	A	11/17	356/729	2	71	0.028169
TCGA-DX-A6YV	TCGA-SARC	UNC only	cadabra	BAP1	GRCh38	chr3	52403690	52403690	1	Frame_Shift_Del	DEL	Other_Mutation	T	T	-	-	13/17	485/729	2	32	0.0625
TCGA-SI-A71O	TCGA-SARC	UNC only	cadabra	BAP1	GRCh38	chr3	52403246	52403246	1	Frame_Shift_Del	DEL	Other_Mutation	C	C	-	-	14/17	594/729	2	28	0.0714286
TCGA-3B-A9HY	TCGA-SARC	UNC only	strelka2	BAP1	GRCh38	chr3	52401620	52401620	1	3'UTR	SNP	Other_Mutation	G	G	A	A	17/17		2	44	0.0454545
TCGA-3B-A9I3	TCGA-SARC	UNC only	cadabra	BAP1	GRCh38	chr3	52402157	52402157	1	3'UTR	DEL	Other_Mutation	C	C	-	-	17/17	NA	2	50	0.04
TCGA-DX-AB2V	TCGA-SARC	UNC only	strelka2	BAP1	GRCh38	chr3	52402173	52402173	1	3'UTR	SNP	Other_Mutation	G	G	A	A	17/17		4	79	0.0506329
TCGA-HB-A3L4	TCGA-SARC	UNC only	strelka2	BAP1	GRCh38	chr3	52402170	52402170	1	3'UTR	SNP	Other_Mutation	C	C	A	A	17/17		5	45	0.111111
TCGA-MB-A8JL	TCGA-SARC	UNC only	strelka2	BAP1	GRCh38	chr3	52401906	52401906	1	3'UTR	SNP	Other_Mutation	T	T	C	C	17/17		2	4	0.5
TCGA-SI-A71P	TCGA-SARC	UNC only	strelka2	BAP1	GRCh38	chr3	52402183	52402183	1	3'UTR	SNP	Other_Mutation	G	G	T	T	17/17		3	41	0.0731707
TCGA-X6-A8C4	TCGA-SARC	UNC only	cadabra	BAP1	GRCh38	chr3	52402167	52402167	1	3'UTR	DEL	Other_Mutation	G	G	-	-	17/17	NA	2	48	0.0416667
TCGA-LI-A9QH	TCGA-SARC	Updated GDC only	muse	BAP1	GRCh38	chr3	52403827	52403827	1	Missense_Mutation	SNP	Missense_Mutation	G	G	T	T	13/17	440/729	2	17	0.117647
TCGA-BF-A1PZ	TCGA-SKCM	Shared UNC & Updated GDC	strelka2;muse;mutect2;varscan2	BAP1	GRCh38	chr3	52402834	52402834	1	Missense_Mutation	SNP	Missense_Mutation	A	A	G	G	15/17	643/729	49	105	0.466667
TCGA-BF-AAP8	TCGA-SKCM	Shared UNC & Updated GDC	cadabra;mutect2;pindel	BAP1	GRCh38	chr3	52402591	52402604	14	Splice_Site	DEL	Other_Mutation	CATCCCCTCACCTT	CATCCCCTCACCTT	-	-	16/17	685-?/729	16	30	0.5
TCGA-D3-A2JO	TCGA-SKCM	UNC only	strelka2	BAP1	GRCh38	chr3	52404538	52404538	1	Missense_Mutation	SNP	Missense_Mutation	G	G	T	T	12/17	389/729	5	47	0.106383
TCGA-D3-A2JP	TCGA-SKCM	UNC only	strelka2	BAP1	GRCh38	chr3	52404473	52404473	1	Missense_Mutation	SNP	Missense_Mutation	C	C	A	A	12/17	410/729	5	21	0.238095
TCGA-D3-A5GO	TCGA-SKCM	Shared UNC & Updated GDC	strelka2;muse;mutect2;varscan2	BAP1	GRCh38	chr3	52403143	52403143	1	Missense_Mutation	SNP	Missense_Mutation	G	G	A	A	14/17	629/729	27	65	0.42623
TCGA-D3-A5GU	TCGA-SKCM	Shared UNC & Updated GDC	strelka2;muse;mutect2;varscan2	BAP1	GRCh38	chr3	52407461	52407461	1	Splice_Site	SNP	Other_Mutation	C	C	T	T			18	54	0.333333
TCGA-DA-A1I0	TCGA-SKCM	UNC only	cadabra	BAP1	GRCh38	chr3	52405218	52405219	2	Frame_Shift_Del	DEL	Other_Mutation	CA	CA	-	-	11/17	336/729	2	185	0.0108108
TCGA-DA-A1I1	TCGA-SKCM	UNC only	strelka2	BAP1	GRCh38	chr3	52404556	52404556	1	Missense_Mutation	SNP	Missense_Mutation	G	G	T	T	12/17	383/729	5	27	0.185185
TCGA-EB-A1NK	TCGA-SKCM	UNC only	strelka2	BAP1	GRCh38	chr3	52407973	52407973	1	Missense_Mutation	SNP	Missense_Mutation	C	C	A	A	5/17	120/729	5	37	0.135135
TCGA-EB-A24D	TCGA-SKCM	UNC only	strelka2	BAP1	GRCh38	chr3	52405118	52405118	1	Missense_Mutation	SNP	Missense_Mutation	G	G	T	T	11/17	370/729	9	125	0.072
TCGA-EB-A3HV	TCGA-SKCM	UNC only	cadabra	BAP1	GRCh38	chr3	52409553	52409553	1	Splice_Site	DEL	Other_Mutation	C	C	-	-			2	592	0.00337838
TCGA-EE-A29L	TCGA-SKCM	UNC only	strelka2	BAP1	GRCh38	chr3	52409586	52409586	1	Missense_Mutation	SNP	Missense_Mutation	C	C	A	A	3/17	30/729	13	321	0.0404984
TCGA-EE-A2A2	TCGA-SKCM	Shared UNC & Updated GDC	strelka2;muse;mutect2;varscan2	BAP1	GRCh38	chr3	52409588	52409588	1	Missense_Mutation	SNP	Missense_Mutation	C	C	T	T	3/17	30/729	929	2546	0.373289
TCGA-EE-A2A5	TCGA-SKCM	Shared UNC & Updated GDC	strelka2;muse;varscan2	BAP1	GRCh38	chr3	52404457	52404457	1	Missense_Mutation	SNP	Missense_Mutation	G	G	A	A	12/17	416/729	25	53	0.480769
TCGA-ER-A19P	TCGA-SKCM	UNC only	strelka2	BAP1	GRCh38	chr3	52408534	52408534	1	Missense_Mutation	SNP	Missense_Mutation	C	C	A	A	4/17	65/729	7	51	0.137255
TCGA-ER-A3PL	TCGA-SKCM	UNC only	cadabra	BAP1	GRCh38	chr3	52409603	52409604	2	Frame_Shift_Ins	INS	Other_Mutation	-	-	G	G	3/17	24-25/729	2	370	0.00540541
TCGA-FW-A3R5	TCGA-SKCM	Shared UNC & Updated GDC	strelka2;muse;mutect2;varscan2	BAP1	GRCh38	chr3	52407408	52407408	1	Missense_Mutation	SNP	Missense_Mutation	C	C	T	T	6/17	143/729	38	145	0.262774
TCGA-GN-A266	TCGA-SKCM	UNC only	cadabra	BAP1	GRCh38	chr3	52405141	52405142	2	Frame_Shift_Del	DEL	Other_Mutation	TC	TC	-	-	11/17	362/729	2	139	0.0143885
TCGA-RP-A6K9	TCGA-SKCM	Shared UNC & Updated GDC	cadabra;mutect2;pindel	BAP1	GRCh38	chr3	52407161	52407194	34	Splice_Site	DEL	Other_Mutation	TCATGGTGCCTACCATGGTCAATGGGGTAGACCT	TCATGGTGCCTACCATGGTCAATGGGGTAGACCT	-	-	7/17	187-?/729	9	30	0.3
TCGA-W3-AA1Q	TCGA-SKCM	Shared UNC & Updated GDC	strelka2;muse;mutect2;varscan2	BAP1	GRCh38	chr3	52403855	52403855	1	Missense_Mutation	SNP	Missense_Mutation	G	G	C	C	13/17	430/729	23	77	0.298701
TCGA-WE-A8ZN	TCGA-SKCM	UNC only	cadabra	BAP1	GRCh38	chr3	52405111	52405111	1	Frame_Shift_Del	DEL	Other_Mutation	T	T	-	-	11/17	372/729	2	152	0.0131579
TCGA-YG-AA3O	TCGA-SKCM	Shared UNC & Updated GDC	strelka2;muse;mutect2;varscan2	BAP1	GRCh38	chr3	52409572	52409572	1	Missense_Mutation	SNP	Missense_Mutation	A	A	C	C	3/17	35/729	89	242	0.367965
TCGA-D3-A2J8	TCGA-SKCM	UNC only	strelka2	BAP1	GRCh38	chr3	52407465	52407465	1	Splice_Region	SNP	Other_Mutation	G	G	T	T			8	149	0.0536913
TCGA-D3-A8GI	TCGA-SKCM	Shared UNC & Updated GDC	strelka2;muse;mutect2;varscan2	BAP1	GRCh38	chr3	52407465	52407465	1	Splice_Region	SNP	Other_Mutation	G	G	A	A			47	116	0.40708
TCGA-D3-A8GL	TCGA-SKCM	Shared UNC & Updated GDC	strelka2;muse;mutect2;varscan2	BAP1	GRCh38	chr3	52409839	52409839	1	Splice_Region	SNP	Other_Mutation	C	C	T	T			16	23	0.695652
TCGA-EE-A3JH	TCGA-SKCM	UNC only	strelka2	BAP1	GRCh38	chr3	52402210	52402210	1	3'UTR	SNP	Other_Mutation	A	A	G	G	17/17		2	3	0.666667
TCGA-ER-A19P	TCGA-SKCM	UNC only	strelka2	BAP1	GRCh38	chr3	52409911	52409911	1	5'UTR	SNP	Other_Mutation	C	C	A	A	1/17		4	44	0.0909091
TCGA-RP-A693	TCGA-SKCM	Updated GDC only	muse;mutect2	BAP1	GRCh38	chr3	52408554	52408554	1	Missense_Mutation	SNP	Missense_Mutation	G	G	A	A	4/17	59/729	6	19	0.315789
TCGA-B7-5818	TCGA-STAD	UNC only	cadabra	BAP1	GRCh38	chr3	52405146	52405146	1	Frame_Shift_Del	DEL	Other_Mutation	A	A	-	-	11/17	360/729	5	178	0.0280899
TCGA-BR-4257	TCGA-STAD	UNC only	cadabra	BAP1	GRCh38	chr3	52409602	52409602	1	Frame_Shift_Del	DEL	Other_Mutation	T	T	-	-	3/17	25/729	2	215	0.00930233
TCGA-BR-4257	TCGA-STAD	Shared UNC & Updated GDC	strelka2;muse;mutect2	BAP1	GRCh38	chr3	52409869	52409869	1	Missense_Mutation	SNP	Missense_Mutation	C	C	A	A	1/17	4/729	5	33	0.151515
TCGA-BR-4362	TCGA-STAD	UNC only	cadabra	BAP1	GRCh38	chr3	52403207	52403208	2	Frame_Shift_Del	DEL	Other_Mutation	CG	CG	-	-	14/17	607/729	2	83	0.0240964
TCGA-BR-8286	TCGA-STAD	UNC only	cadabra	BAP1	GRCh38	chr3	52409604	52409604	1	Frame_Shift_Del	DEL	Other_Mutation	G	G	-	-	3/17	24/729	2	312	0.00641026
TCGA-BR-8371	TCGA-STAD	Shared UNC & Updated GDC	strelka2;muse;mutect2;varscan2	BAP1	GRCh38	chr3	52406302	52406302	1	Missense_Mutation	SNP	Missense_Mutation	A	A	G	G	9/17	245/729	7	54	0.134615
TCGA-BR-8589	TCGA-STAD	Shared UNC & Updated GDC	strelka2;muse;mutect2;varscan2	BAP1	GRCh38	chr3	52403523	52403523	1	Missense_Mutation	SNP	Missense_Mutation	A	A	C	C	13/17	541/729	14	76	0.191781
TCGA-BR-8676	TCGA-STAD	UNC only	cadabra	BAP1	GRCh38	chr3	52405213	52405213	1	Frame_Shift_Del	DEL	Other_Mutation	G	G	-	-	11/17	338/729	2	194	0.0103093
TCGA-BR-8680	TCGA-STAD	Shared UNC & Updated GDC	strelka2;muse;mutect2;varscan2	BAP1	GRCh38	chr3	52407266	52407266	1	Missense_Mutation	SNP	Missense_Mutation	C	C	T	T	7/17	163/729	26	76	0.342105
TCGA-BR-A4PD	TCGA-STAD	UNC only	cadabra	BAP1	GRCh38	chr3	52406330	52406330	1	Frame_Shift_Del	DEL	Other_Mutation	C	C	-	-	9/17	236/729	2	58	0.0344828
TCGA-CD-5813	TCGA-STAD	UNC only	cadabra	BAP1	GRCh38	chr3	52403778	52403778	1	Frame_Shift_Del	DEL	Other_Mutation	T	T	-	-	13/17	456/729	4	96	0.0416667
TCGA-CD-8536	TCGA-STAD	Shared UNC & Updated GDC	strelka2;muse	BAP1	GRCh38	chr3	52407185	52407185	1	Missense_Mutation	SNP	Missense_Mutation	G	G	T	T	7/17	190/729	7	60	0.116667
TCGA-CD-8536	TCGA-STAD	Shared UNC & Updated GDC	strelka2;muse;varscan2	BAP1	GRCh38	chr3	52407230	52407230	1	Missense_Mutation	SNP	Missense_Mutation	G	G	T	T	7/17	175/729	19	68	0.279412
TCGA-CG-4437	TCGA-STAD	Shared UNC & Updated GDC	cadabra;mutect2;pindel	BAP1	GRCh38	chr3	52405186	52405204	19	Frame_Shift_Del	DEL	Other_Mutation	TGAACCCCATTGAGGCTGC	TGAACCCCATTGAGGCTGC	-	-	11/17	341-347/729	20	138	0.144928
TCGA-CG-4443	TCGA-STAD	UNC only	cadabra	BAP1	GRCh38	chr3	52405225	52405226	2	Frame_Shift_Ins	INS	Other_Mutation	-	-	G	G	11/17	334/729	2	228	0.00877193
TCGA-CG-4443	TCGA-STAD	UNC only	cadabra	BAP1	GRCh38	chr3	52409607	52409607	1	Frame_Shift_Del	DEL	Other_Mutation	A	A	-	-	3/17	23/729	2	414	0.00483092
TCGA-CG-4444	TCGA-STAD	UNC only	cadabra	BAP1	GRCh38	chr3	52402846	52402847	2	Frame_Shift_Ins	INS	Other_Mutation	-	-	C	C	15/17	639/729	3	114	0.0263158
TCGA-CG-4444	TCGA-STAD	UNC only	cadabra	BAP1	GRCh38	chr3	52403481	52403481	1	Frame_Shift_Del	DEL	Other_Mutation	G	G	-	-	13/17	555/729	2	118	0.0169492
TCGA-CG-4455	TCGA-STAD	UNC only	cadabra	BAP1	GRCh38	chr3	52403164	52403165	2	Frame_Shift_Ins	INS	Other_Mutation	-	-	G	G	14/17	621-622/729	2	82	0.0243902
TCGA-CG-4455	TCGA-STAD	UNC only	cadabra	BAP1	GRCh38	chr3	52403627	52403628	2	Frame_Shift_Ins	INS	Other_Mutation	-	-	G	G	13/17	506/729	2	54	0.037037
TCGA-CG-4460	TCGA-STAD	UNC only	cadabra	BAP1	GRCh38	chr3	52405145	52405145	1	Frame_Shift_Del	DEL	Other_Mutation	G	G	-	-	11/17	361/729	3	149	0.0201342
TCGA-CG-4460	TCGA-STAD	UNC only	cadabra	BAP1	GRCh38	chr3	52405152	52405153	2	Frame_Shift_Ins	INS	Other_Mutation	-	-	G	G	11/17	358/729	4	154	0.025974
TCGA-CG-4462	TCGA-STAD	UNC only	cadabra	BAP1	GRCh38	chr3	52402801	52402801	1	Frame_Shift_Del	DEL	Other_Mutation	A	A	-	-	15/17	654/729	2	317	0.00630915
TCGA-CG-4465	TCGA-STAD	UNC only	cadabra	BAP1	GRCh38	chr3	52405169	52405170	2	Frame_Shift_Ins	INS	Other_Mutation	-	-	G	G	11/17	352-353/729	5	220	0.0227273
TCGA-CG-4477	TCGA-STAD	UNC only	cadabra	BAP1	GRCh38	chr3	52405212	52405213	2	Frame_Shift_Ins	INS	Other_Mutation	-	-	G	G	11/17	338/729	7	443	0.0158014
TCGA-CG-4477	TCGA-STAD	UNC only	cadabra	BAP1	GRCh38	chr3	52405236	52405236	1	Frame_Shift_Del	DEL	Other_Mutation	G	G	-	-	11/17	330/729	2	459	0.0043573
TCGA-CG-5728	TCGA-STAD	UNC only	cadabra	BAP1	GRCh38	chr3	52404561	52404561	1	Frame_Shift_Del	DEL	Other_Mutation	A	A	-	-	12/17	381/729	2	26	0.0769231
TCGA-D7-A6ET	TCGA-STAD	UNC only	cadabra	BAP1	GRCh38	chr3	52403853	52403853	1	Frame_Shift_Del	DEL	Other_Mutation	C	C	-	-	13/17	431/729	2	147	0.0136054
TCGA-D7-A748	TCGA-STAD	UNC only	cadabra	BAP1	GRCh38	chr3	52405233	52405233	1	Frame_Shift_Del	DEL	Other_Mutation	T	T	-	-	11/17	331/729	2	226	0.00884956
TCGA-F1-6875	TCGA-STAD	UNC only	cadabra	BAP1	GRCh38	chr3	52409553	52409553	1	Splice_Site	DEL	Other_Mutation	C	C	-	-	NA	NA	2	312	0.00641026
TCGA-FP-A4BE	TCGA-STAD	Shared UNC & Updated GDC	strelka2;muse;mutect2;varscan2	BAP1	GRCh38	chr3	52402379	52402379	1	Missense_Mutation	SNP	Missense_Mutation	C	C	T	T	17/17	700/729	6	10	0.5
TCGA-FP-A4BE	TCGA-STAD	Shared UNC & Updated GDC	strelka2;muse;mutect2;varscan2	BAP1	GRCh38	chr3	52403493	52403493	1	Missense_Mutation	SNP	Missense_Mutation	C	C	T	T	13/17	551/729	33	94	0.351064
TCGA-IN-7808	TCGA-STAD	Shared UNC & Updated GDC	strelka2;muse;mutect2;varscan2	BAP1	GRCh38	chr3	52409577	52409577	1	Nonsense_Mutation	SNP	Other_Mutation	G	G	T	T	3/17	33/729	130	448	0.290179
TCGA-IN-8663	TCGA-STAD	UNC only	cadabra	BAP1	GRCh38	chr3	52405272	52405273	2	Frame_Shift_Ins	INS	Other_Mutation	-	-	C	C	11/17	318/729	2	170	0.0117647
TCGA-VQ-A8P2	TCGA-STAD	Shared UNC & Updated GDC	strelka2;muse;mutect2;varscan2	BAP1	GRCh38	chr3	52403509	52403509	1	Missense_Mutation	SNP	Missense_Mutation	A	A	G	G	13/17	546/729	17	46	0.386364
TCGA-VQ-A91D	TCGA-STAD	Shared UNC & Updated GDC	strelka2;muse;mutect2;varscan2	BAP1	GRCh38	chr3	52404501	52404501	1	Missense_Mutation	SNP	Missense_Mutation	T	T	C	C	12/17	401/729	16	39	0.4
TCGA-VQ-A91K	TCGA-STAD	UNC only	cadabra	BAP1	GRCh38	chr3	52403689	52403692	4	Frame_Shift_Del	DEL	Other_Mutation	GTGA	GTGA	-	-	13/17	485-486/729	2	29	0.0689655
TCGA-FP-7998	TCGA-STAD	UNC only	strelka2	BAP1	GRCh38	chr3	52406831	52406831	1	Splice_Region	SNP	Other_Mutation	T	T	C	C	8/17	219/729	2	3	0.666667
TCGA-FP-7998	TCGA-STAD	Shared UNC & Updated GDC	strelka2;muse;mutect2	BAP1	GRCh38	chr3	52407465	52407465	1	Splice_Region	SNP	Other_Mutation	G	G	A	A			7	84	0.0833333
TCGA-HU-A4GX	TCGA-STAD	Shared UNC & Updated GDC	strelka2;muse;mutect2;varscan2	BAP1	GRCh38	chr3	52409921	52409921	1	5'UTR	SNP	Other_Mutation	C	C	A	A	1/17		20	37	0.540541
TCGA-IN-A6RR	TCGA-STAD	UNC only	cadabra	BAP1	GRCh38	chr3	52407463	52407464	2	Splice_Region	INS	Other_Mutation	-	-	C	C			2	118	0.0169492
TCGA-B7-5816	TCGA-STAD	Updated GDC only	muse;mutect2	BAP1	GRCh38	chr3	52408038	52408038	1	Missense_Mutation	SNP	Missense_Mutation	C	C	T	T	5/17	99/729	3	38	0.0789474
TCGA-BR-A453	TCGA-STAD	Updated GDC only	muse	BAP1	GRCh38	chr3	52408038	52408038	1	Missense_Mutation	SNP	Missense_Mutation	C	C	T	T	5/17	99/729	2	18	0.111111
TCGA-BR-4201	TCGA-STAD	Updated GDC only	mutect2;varscan2	BAP1	GRCh38	chr3	52403218	52403218	1	Missense_Mutation	SNP	Missense_Mutation	C	C	T	T	14/17	604/729	4	40	0.1
TCGA-BR-A4J6	TCGA-STAD	Updated GDC only	muse	BAP1	GRCh38	chr3	52402341	52402341	1	Missense_Mutation	SNP	Missense_Mutation	G	G	A	A	17/17	713/729	2	17	0.117647
TCGA-BR-8361	TCGA-STAD	Updated GDC only	muse;mutect2;varscan2	BAP1	GRCh38	chr3	52408038	52408038	1	Missense_Mutation	SNP	Missense_Mutation	C	C	T	T	5/17	99/729	7	22	0.318182
TCGA-VQ-A8PO	TCGA-STAD	Updated GDC only	muse;mutect2	BAP1	GRCh38	chr3	52408038	52408038	1	Missense_Mutation	SNP	Missense_Mutation	C	C	T	T	5/17	99/729	3	20	0.15
TCGA-2G-AAG7	TCGA-TGCT	Shared UNC & Updated GDC	cadabra;mutect2;pindel;varscan2	BAP1	GRCh38	chr3	52409741	52409741	1	Frame_Shift_Del	DEL	Other_Mutation	G	G	-	-	2/17	14/729	17	45	0.377778
TCGA-2G-AAGO	TCGA-TGCT	UNC only	strelka2	BAP1	GRCh38	chr3	52402636	52402636	1	Missense_Mutation	SNP	Missense_Mutation	G	G	T	T	16/17	674/729	3	112	0.0267857
TCGA-SB-A76C	TCGA-TGCT	UNC only	cadabra	BAP1	GRCh38	chr3	52408045	52408045	1	Frame_Shift_Del	DEL	Other_Mutation	C	C	-	-	5/17	96/729	2	240	0.00833333
TCGA-W4-A7U3	TCGA-TGCT	UNC only	strelka2	BAP1	GRCh38	chr3	52404538	52404538	1	Missense_Mutation	SNP	Missense_Mutation	G	G	T	T	12/17	389/729	4	188	0.0212766
TCGA-XE-A8H1	TCGA-TGCT	UNC only	cadabra	BAP1	GRCh38	chr3	52408014	52408014	1	Frame_Shift_Del	DEL	Other_Mutation	C	C	-	-	5/17	107/729	2	238	0.00840336
TCGA-ZM-AA0E	TCGA-TGCT	UNC only	cadabra	BAP1	GRCh38	chr3	52406341	52406422	82	Splice_Site	DEL	Other_Mutation	GCCATCAGGTTGAAGCGGATGTCGTGGTAGGGCTCCCTGCAGTCACAGCCGCAGCCGTGAGAGCAGCTCCCGCCCCGGCCCC	GCCATCAGGTTGAAGCGGATGTCGTGGTAGGGCTCCCTGCAGTCACAGCCGCAGCCGTGAGAGCAGCTCCCGCCCCGGCCCC	-	-	9/17	?-232/729	2	69	0.0289855
TCGA-2G-AAKL	TCGA-TGCT	UNC only	cadabra	BAP1	GRCh38	chr3	52402877	52402877	1	Splice_Region	DEL	Other_Mutation	A	A	-	-	NA	NA	2	83	0.0240964
TCGA-VF-A8A8	TCGA-TGCT	UNC only	cadabra	BAP1	GRCh38	chr3	52409963	52409964	2	5'UTR	INS	Other_Mutation	-	-	C	C	1/17		2	14	0.142857
TCGA-2G-AAHP	TCGA-TGCT	Updated GDC only	muse	BAP1	GRCh38	chr3	52402376	52402376	1	Missense_Mutation	SNP	Missense_Mutation	C	C	T	T	17/17	701/729	3	25	0.12
TCGA-BJ-A0YZ	TCGA-THCA	UNC only	cadabra	BAP1	GRCh38	chr3	52409604	52409605	2	Frame_Shift_Ins	INS	Other_Mutation	-	-	A	A	3/17	24/729	2	454	0.00440529
TCGA-BJ-A0Z0	TCGA-THCA	UNC only	cadabra	BAP1	GRCh38	chr3	52405115	52405116	2	Frame_Shift_Ins	INS	Other_Mutation	-	-	TGGG	TGGG	11/17	370-371/729	2	230	0.00869565
TCGA-BJ-A0ZG	TCGA-THCA	UNC only	cadabra	BAP1	GRCh38	chr3	52405249	52405249	1	Frame_Shift_Del	DEL	Other_Mutation	T	T	-	-	11/17	326/729	2	364	0.00549451
TCGA-BJ-A0ZJ	TCGA-THCA	UNC only	cadabra	BAP1	GRCh38	chr3	52409588	52409588	1	Frame_Shift_Del	DEL	Other_Mutation	C	C	-	-	3/17	30/729	3	459	0.00653595
TCGA-BJ-A3F0	TCGA-THCA	UNC only	cadabra	BAP1	GRCh38	chr3	52405181	52405182	2	Frame_Shift_Ins	INS	Other_Mutation	-	-	G	G	11/17	348-349/729	2	160	0.0125
TCGA-BJ-A3PU	TCGA-THCA	UNC only	cadabra	BAP1	GRCh38	chr3	52407400	52407400	1	Frame_Shift_Del	DEL	Other_Mutation	T	T	-	-	6/17	146/729	2	134	0.0149254
TCGA-CE-A13K	TCGA-THCA	UNC only	cadabra	BAP1	GRCh38	chr3	52405217	52405218	2	Frame_Shift_Ins	INS	Other_Mutation	-	-	C	C	11/17	336-337/729	4	319	0.0125392
TCGA-DE-A0Y2	TCGA-THCA	UNC only	cadabra	BAP1	GRCh38	chr3	52405275	52405276	2	Frame_Shift_Del	DEL	Other_Mutation	AG	AG	-	-	11/17	317/729	2	293	0.00682594
TCGA-DE-A0Y2	TCGA-THCA	UNC only	cadabra	BAP1	GRCh38	chr3	52405279	52405280	2	In_Frame_Ins	INS	Other_Mutation	-	-	ACCGCC	ACCGCC	11/17	316/729	2	267	0.00749064
TCGA-DJ-A13M	TCGA-THCA	UNC only	cadabra	BAP1	GRCh38	chr3	52403864	52403865	2	Frame_Shift_Ins	INS	Other_Mutation	-	-	GA	GA	13/17	427/729	2	171	0.0116959
TCGA-DJ-A13O	TCGA-THCA	UNC only	cadabra	BAP1	GRCh38	chr3	52405226	52405227	2	Frame_Shift_Ins	INS	Other_Mutation	-	-	C	C	11/17	333-334/729	3	276	0.0108696
TCGA-DJ-A13S	TCGA-THCA	UNC only	cadabra	BAP1	GRCh38	chr3	52405143	52405144	2	Frame_Shift_Ins	INS	Other_Mutation	-	-	A	A	11/17	361/729	2	252	0.00793651
TCGA-DJ-A13W	TCGA-THCA	UNC only	cadabra	BAP1	GRCh38	chr3	52405150	52405151	2	Frame_Shift_Ins	INS	Other_Mutation	-	-	C	C	11/17	359/729	2	195	0.0102564
TCGA-DJ-A2QB	TCGA-THCA	UNC only	strelka2	BAP1	GRCh38	chr3	52405117	52405117	1	Missense_Mutation	SNP	Missense_Mutation	G	G	T	T	11/17	370/729	6	99	0.0606061
TCGA-DJ-A4UP	TCGA-THCA	UNC only	cadabra	BAP1	GRCh38	chr3	52409596	52409596	1	Frame_Shift_Del	DEL	Other_Mutation	A	A	-	-	3/17	27/729	2	212	0.00943396
TCGA-DJ-A4V2	TCGA-THCA	UNC only	cadabra	BAP1	GRCh38	chr3	52409553	52409553	1	Splice_Site	DEL	Other_Mutation	C	C	-	-	NA	NA	2	253	0.00790514
TCGA-E8-A434	TCGA-THCA	UNC only	strelka2	BAP1	GRCh38	chr3	52402636	52402636	1	Missense_Mutation	SNP	Missense_Mutation	G	G	C	C	16/17	674/729	2	91	0.021978
TCGA-EL-A3GZ	TCGA-THCA	UNC only	cadabra	BAP1	GRCh38	chr3	52405291	52405291	1	Frame_Shift_Del	DEL	Other_Mutation	C	C	-	-	11/17	312/729	2	222	0.00900901
TCGA-EL-A3MX	TCGA-THCA	UNC only	cadabra	BAP1	GRCh38	chr3	52405207	52405207	1	Frame_Shift_Del	DEL	Other_Mutation	C	C	-	-	11/17	340/729	2	338	0.00591716
TCGA-EL-A3MZ	TCGA-THCA	UNC only	cadabra	BAP1	GRCh38	chr3	52403428	52403428	1	Frame_Shift_Del	DEL	Other_Mutation	G	G	-	-	13/17	573/729	2	112	0.0178571
TCGA-EL-A3MZ	TCGA-THCA	UNC only	cadabra	BAP1	GRCh38	chr3	52406279	52406279	1	Frame_Shift_Del	DEL	Other_Mutation	G	G	-	-	9/17	253/729	2	100	0.02
TCGA-EL-A3T3	TCGA-THCA	UNC only	cadabra	BAP1	GRCh38	chr3	52405242	52405242	1	Frame_Shift_Del	DEL	Other_Mutation	A	A	-	-	11/17	328/729	2	312	0.00641026
TCGA-EM-A2OV	TCGA-THCA	UNC only	cadabra	BAP1	GRCh38	chr3	52402833	52402834	2	Frame_Shift_Ins	INS	Other_Mutation	-	-	T	T	15/17	643/729	2	143	0.013986
TCGA-EM-A2P3	TCGA-THCA	UNC only	cadabra	BAP1	GRCh38	chr3	52409592	52409592	1	Frame_Shift_Del	DEL	Other_Mutation	T	T	-	-	3/17	28/729	2	374	0.00534759
TCGA-EM-A3O9	TCGA-THCA	UNC only	strelka2	BAP1	GRCh38	chr3	52409584	52409584	1	Missense_Mutation	SNP	Missense_Mutation	T	T	C	C	3/17	31/729	10	628	0.0159236
TCGA-FY-A40K	TCGA-THCA	UNC only	cadabra	BAP1	GRCh38	chr3	52402870	52402871	2	Frame_Shift_Ins	INS	Other_Mutation	-	-	C	C	15/17	631/729	2	92	0.0217391
TCGA-FY-A40M	TCGA-THCA	UNC only	cadabra	BAP1	GRCh38	chr3	52403883	52403883	1	Frame_Shift_Del	DEL	Other_Mutation	T	T	-	-	13/17	421/729	2	73	0.0273973
TCGA-IM-A3U2	TCGA-THCA	UNC only	cadabra	BAP1	GRCh38	chr3	52409601	52409602	2	Frame_Shift_Ins	INS	Other_Mutation	-	-	A	A	3/17	25/729	2	430	0.00465116
TCGA-J8-A3YD	TCGA-THCA	UNC only	cadabra	BAP1	GRCh38	chr3	52405239	52405239	1	Frame_Shift_Del	DEL	Other_Mutation	G	G	-	-	11/17	329/729	2	140	0.0142857
TCGA-CE-A13K	TCGA-THCA	UNC only	cadabra	BAP1	GRCh38	chr3	52409909	52409910	2	5'UTR	INS	Other_Mutation	-	-	NCGTCC	NCGTCC	1/17		2	45	0.0444444
TCGA-DJ-A13O	TCGA-THCA	UNC only	cadabra	BAP1	GRCh38	chr3	52400521	52400522	2	3'Flank	INS	Other_Mutation	-	-	GG	GG			2	22	0.0909091
TCGA-DJ-A13O	TCGA-THCA	UNC only	cadabra	BAP1	GRCh38	chr3	52407395	52407395	1	Splice_Region	DEL	Other_Mutation	A	A	-	-			2	158	0.0126582
TCGA-3S-AAYX	TCGA-THYM	Shared UNC & Updated GDC	strelka2;muse	BAP1	GRCh38	chr3	52403875	52403875	1	Missense_Mutation	SNP	Missense_Mutation	C	C	A	A	13/17	424/729	4	31	0.129032
TCGA-X7-A8M1	TCGA-THYM	UNC only	strelka2	BAP1	GRCh38	chr3	52403201	52403201	1	Missense_Mutation	SNP	Missense_Mutation	G	G	T	T	14/17	609/729	4	54	0.0740741
TCGA-XU-A92U	TCGA-THYM	Shared UNC & Updated GDC	cadabra;pindel	BAP1	GRCh38	chr3	52405776	52405776	1	Frame_Shift_Del	DEL	Other_Mutation	C	C	-	-	10/17	307/729	3	30	0.0882353
TCGA-XU-A92V	TCGA-THYM	UNC only	cadabra	BAP1	GRCh38	chr3	52403693	52403693	1	Frame_Shift_Del	DEL	Other_Mutation	G	G	-	-	13/17	484/729	2	30	0.0666667
TCGA-XU-A931	TCGA-THYM	UNC only	cadabra	BAP1	GRCh38	chr3	52405190	52405190	1	Frame_Shift_Del	DEL	Other_Mutation	C	C	-	-	11/17	346/729	2	32	0.0625
TCGA-YT-A95E	TCGA-THYM	UNC only	strelka2	BAP1	GRCh38	chr3	52407282	52407282	1	Missense_Mutation	SNP	Missense_Mutation	C	C	A	A	7/17	158/729	2	92	0.0217391
TCGA-X7-A8M4	TCGA-THYM	UNC only	strelka2	BAP1	GRCh38	chr3	52402223	52402223	1	3'UTR	SNP	Other_Mutation	G	G	T	T	17/17		2	63	0.031746
TCGA-XM-A8RC	TCGA-THYM	UNC only	strelka2	BAP1	GRCh38	chr3	52402224	52402224	1	3'UTR	SNP	Other_Mutation	C	C	A	A	17/17		2	60	0.0333333
TCGA-ZL-A9V6	TCGA-THYM	UNC only	cadabra	BAP1	GRCh38	chr3	52407319	52407319	1	Splice_Region	DEL	Other_Mutation	G	G	-	-	NA	NA	2	62	0.0322581
TCGA-ZB-A96I	TCGA-THYM	Updated GDC only	muse	BAP1	GRCh38	chr3	52403745	52403745	1	Missense_Mutation	SNP	Missense_Mutation	G	G	T	T	13/17	467/729	2	14	0.142857
TCGA-A5-A0G2	TCGA-UCEC	Shared UNC & Updated GDC	strelka2;muse;mutect2;varscan2	BAP1	GRCh38	chr3	52407185	52407185	1	Missense_Mutation	SNP	Missense_Mutation	G	G	A	A	7/17	190/729	16	37	0.432432
TCGA-A5-A0GA	TCGA-UCEC	Shared UNC & Updated GDC	strelka2;muse;mutect2;varscan2	BAP1	GRCh38	chr3	52403172	52403172	1	Missense_Mutation	SNP	Missense_Mutation	C	C	T	T	14/17	619/729	16	75	0.230769
TCGA-A5-A0GG	TCGA-UCEC	UNC only	cadabra	BAP1	GRCh38	chr3	52402763	52402784	22	Splice_Site	DEL	Other_Mutation	TGGAGAAATCACCCACCTTGAA	TGGAGAAATCACCCACCTTGAA	-	-	15/17	660-?/729	2	328	0.00609756
TCGA-A5-A0GQ	TCGA-UCEC	UNC only	cadabra	BAP1	GRCh38	chr3	52405227	52405228	2	Frame_Shift_Ins	INS	Other_Mutation	-	-	T	T	11/17	333/729	3	108	0.0277778
TCGA-A5-A0GQ	TCGA-UCEC	UNC only	cadabra	BAP1	GRCh38	chr3	52407400	52407401	2	Frame_Shift_Ins	INS	Other_Mutation	-	-	CG	CG	6/17	145-146/729	3	222	0.0135135
TCGA-A5-A0RA	TCGA-UCEC	UNC only	cadabra	BAP1	GRCh38	chr3	52403440	52403440	1	Frame_Shift_Del	DEL	Other_Mutation	C	C	-	-	13/17	569/729	2	50	0.04
TCGA-A5-A1OF	TCGA-UCEC	Shared UNC & Updated GDC	strelka2;muse;mutect2;varscan2	BAP1	GRCh38	chr3	52403161	52403161	1	Missense_Mutation	SNP	Missense_Mutation	T	T	G	G	14/17	623/729	28	82	0.350649
TCGA-A5-A1OF	TCGA-UCEC	Shared UNC & Updated GDC	strelka2;muse;mutect2;varscan2	BAP1	GRCh38	chr3	52405911	52405911	1	Missense_Mutation	SNP	Missense_Mutation	A	A	G	G	10/17	262/729	13	38	0.351351
TCGA-A5-A2K5	TCGA-UCEC	Shared UNC & Updated GDC	strelka2;muse;mutect2;varscan2	BAP1	GRCh38	chr3	52408486	52408486	1	Missense_Mutation	SNP	Missense_Mutation	G	G	T	T	4/17	81/729	11	28	0.392857
TCGA-AJ-A3BH	TCGA-UCEC	Shared UNC & Updated GDC	strelka2;muse;mutect2;varscan2	BAP1	GRCh38	chr3	52402313	52402313	1	Missense_Mutation	SNP	Missense_Mutation	C	C	T	T	17/17	722/729	14	29	0.482759
TCGA-AJ-A3BH	TCGA-UCEC	Shared UNC & Updated GDC	strelka2;muse;mutect2;varscan2	BAP1	GRCh38	chr3	52403592	52403592	1	Missense_Mutation	SNP	Missense_Mutation	C	C	T	T	13/17	518/729	19	51	0.387755
TCGA-AJ-A3OJ	TCGA-UCEC	Shared UNC & Updated GDC	strelka2;muse;mutect2;varscan2	BAP1	GRCh38	chr3	52408563	52408563	1	Missense_Mutation	SNP	Missense_Mutation	G	G	A	A	4/17	56/729	9	33	0.28125
TCGA-AP-A051	TCGA-UCEC	Shared UNC & Updated GDC	strelka2;muse;mutect2;varscan2	BAP1	GRCh38	chr3	52405157	52405157	1	Missense_Mutation	SNP	Missense_Mutation	G	G	T	T	11/17	357/729	13	43	0.382353
TCGA-AP-A059	TCGA-UCEC	Shared UNC & Updated GDC	strelka2;muse;mutect2;varscan2	BAP1	GRCh38	chr3	52402602	52402602	1	Missense_Mutation	SNP	Missense_Mutation	C	C	A	A	16/17	686/729	100	370	0.27027
TCGA-AP-A059	TCGA-UCEC	Shared UNC & Updated GDC	strelka2;muse;mutect2;varscan2	BAP1	GRCh38	chr3	52404508	52404508	1	Missense_Mutation	SNP	Missense_Mutation	C	C	T	T	12/17	399/729	44	241	0.195238
TCGA-AP-A05O	TCGA-UCEC	UNC only	cadabra	BAP1	GRCh38	chr3	52405794	52405795	2	Frame_Shift_Ins	INS	Other_Mutation	-	-	C	C	10/17	301/729	4	149	0.0268456
TCGA-AP-A0LM	TCGA-UCEC	UNC only	strelka2	BAP1	GRCh38	chr3	52403222	52403222	1	Missense_Mutation	SNP	Missense_Mutation	C	C	A	A	14/17	602/729	15	300	0.05
TCGA-AP-A0LP	TCGA-UCEC	Shared UNC & Updated GDC	strelka2;muse;mutect2;varscan2	BAP1	GRCh38	chr3	52402379	52402379	1	Missense_Mutation	SNP	Missense_Mutation	C	C	T	T	17/17	700/729	6	12	0.5
TCGA-AP-A1DK	TCGA-UCEC	Shared UNC & Updated GDC	strelka2;muse;mutect2;varscan2	BAP1	GRCh38	chr3	52403170	52403170	1	Missense_Mutation	SNP	Missense_Mutation	C	C	T	T	14/17	620/729	20	93	0.215054
TCGA-AP-A1DK	TCGA-UCEC	Shared UNC & Updated GDC	strelka2;muse;mutect2;varscan2	BAP1	GRCh38	chr3	52403659	52403659	1	Missense_Mutation	SNP	Missense_Mutation	C	C	T	T	13/17	496/729	23	78	0.297297
TCGA-AX-A06B	TCGA-UCEC	UNC only	cadabra	BAP1	GRCh38	chr3	52403879	52403880	2	Frame_Shift_Ins	INS	Other_Mutation	-	-	C	C	13/17	422/729	2	31	0.0645161
TCGA-AX-A1CE	TCGA-UCEC	Shared UNC & Updated GDC	strelka2;muse;mutect2;varscan2	BAP1	GRCh38	chr3	52405246	52405246	1	Missense_Mutation	SNP	Missense_Mutation	C	C	A	A	11/17	327/729	17	33	0.515152
TCGA-AX-A2HD	TCGA-UCEC	Shared UNC & Updated GDC	strelka2;muse;mutect2;varscan2	BAP1	GRCh38	chr3	52403698	52403698	1	Nonsense_Mutation	SNP	Other_Mutation	G	G	A	A	13/17	483/729	47	124	0.379032
TCGA-AX-A2HG	TCGA-UCEC	Shared UNC & Updated GDC	strelka2;muse;mutect2	BAP1	GRCh38	chr3	52402325	52402325	1	Missense_Mutation	SNP	Missense_Mutation	C	C	T	T	17/17	718/729	5	46	0.108696
TCGA-AX-A2HG	TCGA-UCEC	Shared UNC & Updated GDC	strelka2;muse;mutect2;varscan2	BAP1	GRCh38	chr3	52403656	52403656	1	Missense_Mutation	SNP	Missense_Mutation	A	A	G	G	13/17	497/729	35	113	0.311321
TCGA-AX-A2HG	TCGA-UCEC	Shared UNC & Updated GDC	strelka2;muse;mutect2;varscan2	BAP1	GRCh38	chr3	52409864	52409864	1	Nonsense_Mutation	SNP	Other_Mutation	C	C	T	T	1/17	5/729	6	16	0.375
TCGA-B5-A0JS	TCGA-UCEC	UNC only	cadabra	BAP1	GRCh38	chr3	52404528	52404528	1	Frame_Shift_Del	DEL	Other_Mutation	T	T	-	-	12/17	392/729	2	93	0.0215054
TCGA-B5-A0JS	TCGA-UCEC	UNC only	cadabra	BAP1	GRCh38	chr3	52405787	52405788	2	Frame_Shift_Ins	INS	Other_Mutation	-	-	G	G	10/17	303/729	2	58	0.0344828
TCGA-B5-A0JT	TCGA-UCEC	UNC only	cadabra	BAP1	GRCh38	chr3	52405224	52405224	1	Frame_Shift_Del	DEL	Other_Mutation	T	T	-	-	11/17	334/729	2	93	0.0215054
TCGA-B5-A0JY	TCGA-UCEC	Shared UNC & Updated GDC	strelka2;muse;mutect2;varscan2	BAP1	GRCh38	chr3	52409583	52409583	1	Missense_Mutation	SNP	Missense_Mutation	C	C	A	A	3/17	31/729	118	342	0.349057
TCGA-B5-A11H	TCGA-UCEC	Shared UNC & Updated GDC	strelka2;muse;mutect2;varscan2	BAP1	GRCh38	chr3	52406857	52406857	1	Missense_Mutation	SNP	Missense_Mutation	T	T	C	C	8/17	211/729	26	101	0.31746
TCGA-B5-A11M	TCGA-UCEC	UNC only	cadabra	BAP1	GRCh38	chr3	52405798	52405798	1	Frame_Shift_Del	DEL	Other_Mutation	T	T	-	-	10/17	300/729	4	115	0.0347826
TCGA-B5-A11V	TCGA-UCEC	UNC only	cadabra	BAP1	GRCh38	chr3	52403181	52403181	1	Frame_Shift_Del	DEL	Other_Mutation	A	A	-	-	14/17	616/729	4	368	0.0108696
TCGA-B5-A11W	TCGA-UCEC	UNC only	cadabra	BAP1	GRCh38	chr3	52407457	52407458	2	Frame_Shift_Ins	INS	Other_Mutation	-	-	G	G	6/17	126-127/729	2	162	0.0123457
TCGA-B5-A11Y	TCGA-UCEC	UNC only	cadabra	BAP1	GRCh38	chr3	52403250	52403250	1	Frame_Shift_Del	DEL	Other_Mutation	T	T	-	-	14/17	593/729	2	285	0.00701754
TCGA-B5-A11Y	TCGA-UCEC	Shared UNC & Updated GDC	strelka2;muse;mutect2;varscan2	BAP1	GRCh38	chr3	52403661	52403661	1	Missense_Mutation	SNP	Missense_Mutation	G	G	A	A	13/17	495/729	29	131	0.225
TCGA-B5-A121	TCGA-UCEC	UNC only	cadabra	BAP1	GRCh38	chr3	52406839	52406840	2	Frame_Shift_Ins	INS	Other_Mutation	-	-	G	G	8/17	216-217/729	2	83	0.0240964
TCGA-B5-A1MX	TCGA-UCEC	Shared UNC & Updated GDC	strelka2;muse;mutect2;varscan2	BAP1	GRCh38	chr3	52402303	52402303	1	Missense_Mutation	SNP	Missense_Mutation	C	C	A	A	17/17	725/729	11	35	0.323529
TCGA-B5-A3FA	TCGA-UCEC	Shared UNC & Updated GDC	strelka2;muse;mutect2;varscan2	BAP1	GRCh38	chr3	52405151	52405151	1	Missense_Mutation	SNP	Missense_Mutation	C	C	T	T	11/17	359/729	13	25	0.545455
TCGA-B5-A3FA	TCGA-UCEC	Shared UNC & Updated GDC	strelka2;muse;mutect2;varscan2	BAP1	GRCh38	chr3	52405900	52405900	1	Missense_Mutation	SNP	Missense_Mutation	T	T	C	C	10/17	266/729	27	58	0.465517
TCGA-B5-A3FC	TCGA-UCEC	Shared UNC & Updated GDC	strelka2;muse;mutect2;varscan2	BAP1	GRCh38	chr3	52402380	52402380	1	Missense_Mutation	SNP	Missense_Mutation	G	G	A	A	17/17	700/729	10	21	0.47619
TCGA-B5-A3FC	TCGA-UCEC	Shared UNC & Updated GDC	strelka2;muse;varscan2	BAP1	GRCh38	chr3	52403623	52403623	1	Missense_Mutation	SNP	Missense_Mutation	G	G	A	A	13/17	508/729	16	43	0.380952
TCGA-BG-A0M3	TCGA-UCEC	UNC only	cadabra	BAP1	GRCh38	chr3	52406868	52406869	2	Frame_Shift_Ins	INS	Other_Mutation	-	-	G	G	8/17	207/729	2	22	0.0909091
TCGA-BG-A0VX	TCGA-UCEC	UNC only	cadabra	BAP1	GRCh38	chr3	52405235	52405236	2	Frame_Shift_Ins	INS	Other_Mutation	-	-	G	G	11/17	330-331/729	2	87	0.0229885
TCGA-BG-A18B	TCGA-UCEC	UNC only	cadabra	BAP1	GRCh38	chr3	52407999	52407999	1	Frame_Shift_Del	DEL	Other_Mutation	G	G	-	-	5/17	112/729	2	60	0.0333333
TCGA-BK-A6W3	TCGA-UCEC	Shared UNC & Updated GDC	strelka2;muse;mutect2;varscan2	BAP1	GRCh38	chr3	52408505	52408505	1	Missense_Mutation	SNP	Missense_Mutation	T	T	G	G	4/17	75/729	13	39	0.333333
TCGA-BS-A0U5	TCGA-UCEC	UNC only	cadabra	BAP1	GRCh38	chr3	52404563	52404564	2	Frame_Shift_Ins	INS	Other_Mutation	-	-	C	C	12/17	380/729	3	101	0.029703
TCGA-BS-A0U7	TCGA-UCEC	Shared UNC & Updated GDC	strelka2;muse;mutect2;varscan2	BAP1	GRCh38	chr3	52404477	52404477	1	Missense_Mutation	SNP	Missense_Mutation	A	A	G	G	12/17	409/729	42	143	0.293706
TCGA-BS-A0V8	TCGA-UCEC	UNC only	cadabra	BAP1	GRCh38	chr3	52403161	52403162	2	Frame_Shift_Ins	INS	Other_Mutation	-	-	C	C	14/17	622-623/729	2	144	0.0138889
TCGA-BS-A0WQ	TCGA-UCEC	UNC only	cadabra	BAP1	GRCh38	chr3	52405237	52405238	2	Frame_Shift_Ins	INS	Other_Mutation	-	-	G	G	11/17	330/729	2	80	0.025
TCGA-D1-A0ZN	TCGA-UCEC	UNC only	cadabra	BAP1	GRCh38	chr3	52402290	52402290	1	Frame_Shift_Del	DEL	Other_Mutation	A	A	-	-	17/17	730/729	2	34	0.0588235
TCGA-D1-A0ZN	TCGA-UCEC	UNC only	cadabra	BAP1	GRCh38	chr3	52404477	52404478	2	In_Frame_Ins	INS	Other_Mutation	-	-	CGTCATCCTCCT	CGTCATCCTCCT	12/17	409/729	2	179	0.0111732
TCGA-D1-A0ZQ	TCGA-UCEC	UNC only	cadabra	BAP1	GRCh38	chr3	52405238	52405239	2	Frame_Shift_Ins	INS	Other_Mutation	-	-	G	G	11/17	329-330/729	3	74	0.0405405
TCGA-D1-A101	TCGA-UCEC	UNC only	cadabra	BAP1	GRCh38	chr3	52403690	52403690	1	Frame_Shift_Del	DEL	Other_Mutation	T	T	-	-	13/17	485/729	3	97	0.0309278
TCGA-D1-A15X	TCGA-UCEC	UNC only	cadabra	BAP1	GRCh38	chr3	52406876	52406876	1	Frame_Shift_Del	DEL	Other_Mutation	G	G	-	-	8/17	204/729	3	118	0.0254237
TCGA-D1-A161	TCGA-UCEC	UNC only	cadabra	BAP1	GRCh38	chr3	52405835	52405836	2	Frame_Shift_Ins	INS	Other_Mutation	-	-	G	G	10/17	287/729	2	101	0.019802
TCGA-D1-A165	TCGA-UCEC	UNC only	cadabra	BAP1	GRCh38	chr3	52405187	52405188	2	Frame_Shift_Ins	INS	Other_Mutation	-	-	A	A	11/17	346-347/729	3	102	0.0294118
TCGA-D1-A169	TCGA-UCEC	UNC only	cadabra	BAP1	GRCh38	chr3	52404585	52404586	2	Frame_Shift_Ins	INS	Other_Mutation	-	-	C	C	12/17	373/729	3	88	0.0340909
TCGA-D1-A16D	TCGA-UCEC	UNC only	cadabra	BAP1	GRCh38	chr3	52405258	52405259	2	Frame_Shift_Ins	INS	Other_Mutation	-	-	C	C	11/17	323/729	4	95	0.0421053
TCGA-D1-A16O	TCGA-UCEC	UNC only	cadabra	BAP1	GRCh38	chr3	52403152	52403153	2	Frame_Shift_Ins	INS	Other_Mutation	-	-	C	C	14/17	625-626/729	6	269	0.0223048
TCGA-D1-A16Q	TCGA-UCEC	UNC only	cadabra	BAP1	GRCh38	chr3	52405242	52405242	1	Frame_Shift_Del	DEL	Other_Mutation	A	A	-	-	11/17	328/729	2	90	0.0222222
TCGA-D1-A176	TCGA-UCEC	UNC only	cadabra	BAP1	GRCh38	chr3	52405782	52405782	1	Frame_Shift_Del	DEL	Other_Mutation	G	G	-	-	10/17	305/729	2	145	0.0137931
TCGA-D1-A177	TCGA-UCEC	UNC only	cadabra	BAP1	GRCh38	chr3	52404534	52404534	1	Frame_Shift_Del	DEL	Other_Mutation	G	G	-	-	12/17	390/729	3	220	0.0136364
TCGA-D1-A17K	TCGA-UCEC	UNC only	cadabra	BAP1	GRCh38	chr3	52406877	52406877	1	Frame_Shift_Del	DEL	Other_Mutation	T	T	-	-	8/17	204/729	2	80	0.025
TCGA-D1-A17N	TCGA-UCEC	UNC only	cadabra	BAP1	GRCh38	chr3	52408549	52408550	2	Frame_Shift_Ins	INS	Other_Mutation	-	-	C	C	4/17	60/729	4	98	0.0408163
TCGA-D1-A1NY	TCGA-UCEC	UNC only	cadabra	BAP1	GRCh38	chr3	52403690	52403692	3	In_Frame_Del	DEL	Other_Mutation	TGA	TGA	-	-	13/17	485/729	2	58	0.0344828
TCGA-DF-A2KZ	TCGA-UCEC	Shared UNC & Updated GDC	cadabra;mutect2;pindel;varscan2	BAP1	GRCh38	chr3	52407971	52407971	1	Frame_Shift_Del	DEL	Other_Mutation	C	C	-	-	5/17	121/729	7	28	0.25
TCGA-DI-A1BU	TCGA-UCEC	Shared UNC & Updated GDC	strelka2;muse;mutect2;varscan2	BAP1	GRCh38	chr3	52406332	52406332	1	Missense_Mutation	SNP	Missense_Mutation	G	G	A	A	9/17	235/729	23	89	0.275
TCGA-EO-A3AV	TCGA-UCEC	Shared UNC & Updated GDC	strelka2;muse;mutect2;varscan2	BAP1	GRCh38	chr3	52406330	52406330	1	Missense_Mutation	SNP	Missense_Mutation	C	C	T	T	9/17	236/729	10	51	0.196078
TCGA-EO-A3B0	TCGA-UCEC	Shared UNC & Updated GDC	strelka2;muse;mutect2;varscan2	BAP1	GRCh38	chr3	52406281	52406281	1	Missense_Mutation	SNP	Missense_Mutation	C	C	T	T	9/17	252/729	25	66	0.378788
TCGA-EY-A1G7	TCGA-UCEC	Shared UNC & Updated GDC	strelka2;muse;mutect2;varscan2	BAP1	GRCh38	chr3	52402340	52402340	1	Missense_Mutation	SNP	Missense_Mutation	C	C	A	A	17/17	713/729	10	23	0.434783
TCGA-EY-A1GT	TCGA-UCEC	UNC only	cadabra	BAP1	GRCh38	chr3	52403215	52403216	2	Frame_Shift_Del	DEL	Other_Mutation	CC	CC	-	-	14/17	604-605/729	2	80	0.025
TCGA-EY-A215	TCGA-UCEC	Shared UNC & Updated GDC	strelka2;muse;mutect2;varscan2	BAP1	GRCh38	chr3	52407429	52407429	1	Missense_Mutation	SNP	Missense_Mutation	T	T	C	C	6/17	136/729	15	37	0.405405
TCGA-A5-A0G2	TCGA-UCEC	Shared UNC & Updated GDC	strelka2;muse;varscan2	BAP1	GRCh38	chr3	52400636	52400636	1	3'Flank	SNP	Other_Mutation	A	A	G	G			7	12	0.583333
TCGA-AP-A051	TCGA-UCEC	UNC only	cadabra	BAP1	GRCh38	chr3	52402874	52402875	2	Splice_Region	INS	Other_Mutation	-	-	C	C			2	59	0.0338983
TCGA-AP-A059	TCGA-UCEC	UNC only	cadabra	BAP1	GRCh38	chr3	52402774	52402774	1	Splice_Region	DEL	Other_Mutation	C	C	-	-			2	379	0.00527704
TCGA-AP-A059	TCGA-UCEC	UNC only	cadabra	BAP1	GRCh38	chr3	52406826	52406827	2	Splice_Region	INS	Other_Mutation	-	-	A	A			2	109	0.0183486
TCGA-AP-A059	TCGA-UCEC	Shared UNC & Updated GDC	strelka2;muse;varscan2	BAP1	GRCh38	chr3	52402209	52402209	1	3'UTR	SNP	Other_Mutation	A	A	C	C	17/17		12	32	0.375
TCGA-AP-A1DR	TCGA-UCEC	Shared UNC & Updated GDC	strelka2;muse;mutect2;varscan2	BAP1	GRCh38	chr3	52401431	52401431	1	3'UTR	SNP	Other_Mutation	G	G	A	A	17/17		18	40	0.461538
TCGA-B5-A3FC	TCGA-UCEC	Shared UNC & Updated GDC	strelka2;muse;mutect2;varscan2	BAP1	GRCh38	chr3	52400615	52400615	1	3'Flank	SNP	Other_Mutation	G	G	A	A			6	12	0.5
TCGA-D1-A15W	TCGA-UCEC	UNC only	cadabra	BAP1	GRCh38	chr3	52407318	52407319	2	Splice_Region	INS	Other_Mutation	-	-	G	G			5	116	0.0431034
TCGA-DF-A2KZ	TCGA-UCEC	UNC only	strelka2	BAP1	GRCh38	chr3	52401461	52401461	1	3'UTR	SNP	Other_Mutation	G	G	T	T	17/17		4	40	0.1
TCGA-QF-A5YS	TCGA-UCEC	Shared UNC & Updated GDC	strelka2;muse;mutect2;varscan2	BAP1	GRCh38	chr3	52401589	52401589	1	3'UTR	SNP	Other_Mutation	C	C	A	A	17/17		6	20	0.3
TCGA-FI-A2D0	TCGA-UCEC	Updated GDC only	muse;mutect2;varscan2	BAP1	GRCh38	chr3	52402380	52402380	1	Missense_Mutation	SNP	Missense_Mutation	G	G	A	A	17/17	700/729	13	31	0.419355
TCGA-EY-A1GI	TCGA-UCEC	Updated GDC only	muse;mutect2;varscan2	BAP1	GRCh38	chr3	52402644	52402644	1	Missense_Mutation	SNP	Missense_Mutation	C	C	T	T	16/17	672/729	12	34	0.352941
TCGA-AX-A0J1	TCGA-UCEC	Updated GDC only	muse;mutect2;varscan2	BAP1	GRCh38	chr3	52403659	52403659	1	Missense_Mutation	SNP	Missense_Mutation	C	C	T	T	13/17	496/729	8	25	0.32
TCGA-AX-A2HC	TCGA-UCEC	Updated GDC only	mutect2	BAP1	GRCh38	chr3	52404524	52404524	1	Missense_Mutation	SNP	Missense_Mutation	C	C	A	A	12/17	393/729	3	45	0.0666667
TCGA-N5-A4RJ	TCGA-UCS	UNC only	cadabra	BAP1	GRCh38	chr3	52409712	52409712	1	Splice_Site	DEL	Other_Mutation	A	A	-	-			2	86	0.0232558
TCGA-ND-A4WF	TCGA-UCS	UNC only	cadabra	BAP1	GRCh38	chr3	52405230	52405230	1	Frame_Shift_Del	DEL	Other_Mutation	G	G	-	-	11/17	332/729	2	276	0.00724638
TCGA-QM-A5NM	TCGA-UCS	UNC only	cadabra	BAP1	GRCh38	chr3	52403235	52403235	1	Frame_Shift_Del	DEL	Other_Mutation	G	G	-	-	14/17	598/729	2	39	0.0512821
TCGA-RZ-AB0B	TCGA-UVM	UNC only	cadabra	BAP1	GRCh38	chr3	52408442	52408487	46	Splice_Site	DEL	Other_Mutation	ACCCTCCAAACAAAGCACAGAGTCCAGCAGACCTGGTGGGCAAAGA	-	-	-	4/17	81-?/729	3	3	1
TCGA-V3-A9ZX	TCGA-UVM	UNC only	cadabra	BAP1	GRCh38	chr3	52407379	52407430	52	Splice_Site	DEL	Other_Mutation	CTCCCACAGCTCCCACACACCTGGCATGGCTATTATGGGCCTTGGCCAACTC	CTCCCACAGCTCCCACACACCTGGCATGGCTATTATGGGCCTTGGCCAACTC	-	-	6/17	136-?/729	12	23	0.521739
TCGA-V4-A9E7	TCGA-UVM	UNC only	cadabra	BAP1	GRCh38	chr3	52407314	52407367	54	Splice_Site	DEL	Other_Mutation	GGCCTGGGGAAAAACAGAGTCAGGGCCCAAAAAATGATACTCCCCCTACTCCCA	-	-	-	7/17	?-147/729	28	30	0.933333
TCGA-V4-A9E8	TCGA-UVM	UNC only	cadabra	BAP1	GRCh38	chr3	52403678	52403692	15	In_Frame_Del	DEL	Other_Mutation	GCTGGGGGTGGGTGA	-	-	-	13/17	485-489/729	14	19	0.736842
TCGA-V4-A9E8	TCGA-UVM	UNC only	cadabra	BAP1	GRCh38	chr3	52403692	52403693	2	Frame_Shift_Ins	INS	Other_Mutation	-	TT	TT	TT	13/17	484-485/729	14	19	0.736842
TCGA-V4-A9ED	TCGA-UVM	UNC only	cadabra	BAP1	GRCh38	chr3	52409743	52409815	73	Splice_Site	DEL	Other_Mutation	CCTGGGTGGGGCGACAAGAGGAGGGGGTGATGGTCAGGCAGGCGCGTCCCGGGCCCATCCGGCCTCCCCAGCC	CCTGGGTGGGGCGACAAGAGGAGGGGGTGATGGTCAGGCAGGCGCGTCCCGGGCCCATCCGGCCTCCCCAGCC	-	-	2/17	?-13/729	9	14	0.642857
TCGA-V4-A9EE	TCGA-UVM	UNC only	cadabra	BAP1	GRCh38	chr3	52407400	52407519	120	Splice_Site	DEL	Other_Mutation	TGGCATGGCTATTATGGGCCTTGGCCAACTCCGGGGCATTGCCAATCGCATATCCTTTGCTCTACGGGGAAGAAAATAAGGCCGTATCAGAATAATTTCTCCTCAGGTAGGACTATGGGT	TGGCATGGCTATTATGGGCCTTGGCCAACTCCGGGGCATTGCCAATCGCATATCCTTTGCTCTACGGGGAAGAAAATAAGGCCGTATCAGAATAATTTCTCCTCAGGTAGGACTATGGGT	-	-	6/17	?-146/729	7	18	0.388889
TCGA-V4-A9EF	TCGA-UVM	Shared UNC & Updated GDC	strelka2;muse;mutect2;varscan2	BAP1	GRCh38	chr3	52406367	52406367	1	Nonsense_Mutation	SNP	Other_Mutation	G	C	C	C	9/17	223/729	42	44	0.972973
TCGA-V4-A9EI	TCGA-UVM	Shared UNC & Updated GDC	cadabra;mutect2;pindel;varscan2	BAP1	GRCh38	chr3	52402634	52402643	10	Frame_Shift_Del	DEL	Other_Mutation	ATGAACTCAT	-	-	-	16/17	672-675/729	25	30	0.833333
TCGA-V4-A9EL	TCGA-UVM	Shared UNC & Updated GDC	cadabra;mutect2	BAP1	GRCh38	chr3	52404528	52404532	5	Frame_Shift_Del	DEL	Other_Mutation	TGGGG	TGGGG	-	-	12/17	391-392/729	4	6	0.666667
TCGA-V4-A9EL	TCGA-UVM	Shared UNC & Updated GDC	strelka2;mutect2	BAP1	GRCh38	chr3	52404526	52404526	1	Nonsense_Mutation	SNP	Other_Mutation	G	G	A	A	12/17	393/729	4	6	0.666667
TCGA-V4-A9EO	TCGA-UVM	Shared UNC & Updated GDC	strelka2;muse;mutect2;varscan2	BAP1	GRCh38	chr3	52402604	52402604	1	Missense_Mutation	SNP	Missense_Mutation	T	A	A	A	16/17	685/729	43	44	0.977273
TCGA-V4-A9ES	TCGA-UVM	UNC only	cadabra	BAP1	GRCh38	chr3	52409872	52409913	42	Translation_Start_Site	DEL	Other_Mutation	TATTCATCTTCCCGCGGGGCGGCCCCTCAGCGCCATGTCCAG	-	-	-	1/17	?-3/729	2	2	1
TCGA-V4-A9EU	TCGA-UVM	Shared UNC & Updated GDC	strelka2;muse;mutect2;varscan2	BAP1	GRCh38	chr3	52403824	52403824	1	Nonsense_Mutation	SNP	Other_Mutation	G	A	A	A	13/17	441/729	28	32	0.875
TCGA-V4-A9EV	TCGA-UVM	Shared UNC & Updated GDC	cadabra;mutect2	BAP1	GRCh38	chr3	52406307	52406347	41	Frame_Shift_Del	DEL	Other_Mutation	GGCCTCATACTTGATCCTGCGGTCGGGCACCACTGCCATCA	GGCCTCATACTTGATCCTGCGGTCGGGCACCACTGCCATCA	-	-	9/17	230-243/729	11	16	0.5625
TCGA-V4-A9EX	TCGA-UVM	Shared UNC & Updated GDC	strelka2;muse;mutect2;varscan2	BAP1	GRCh38	chr3	52409558	52409558	1	Nonsense_Mutation	SNP	Other_Mutation	G	A	A	A	3/17	40/729	107	135	0.808
TCGA-V4-A9F0	TCGA-UVM	Shared UNC & Updated GDC	cadabra;pindel;varscan2	BAP1	GRCh38	chr3	52403779	52403779	1	Frame_Shift_Del	DEL	Other_Mutation	G	-	-	-	13/17	456/729	18	20	0.9
TCGA-V4-A9F0	TCGA-UVM	Shared UNC & Updated GDC	strelka2;varscan2	BAP1	GRCh38	chr3	52403775	52403775	1	Missense_Mutation	SNP	Missense_Mutation	T	C	C	C	13/17	457/729	19	22	0.866667
TCGA-V4-A9F1	TCGA-UVM	Shared UNC & Updated GDC	strelka2;muse;mutect2;varscan2	BAP1	GRCh38	chr3	52409577	52409577	1	Nonsense_Mutation	SNP	Other_Mutation	G	C	C	C	3/17	33/729	77	104	0.740385
TCGA-V4-A9F5	TCGA-UVM	UNC only	cadabra	BAP1	GRCh38	chr3	52407936	52407988	53	Splice_Site	DEL	Other_Mutation	GGATGAAGGCACTGCAGCCTACCTCAGGGCTGAAACCCTTGGTGAAGTCCTTC	GGATGAAGGCACTGCAGCCTACCTCAGGGCTGAAACCCTTGGTGAAGTCCTTC	-	-	5/17	115-?/729	2	3	0.666667
TCGA-V4-A9F8	TCGA-UVM	Shared UNC & Updated GDC	strelka2;muse;mutect2;varscan2	BAP1	GRCh38	chr3	52408526	52408526	1	Missense_Mutation	SNP	Missense_Mutation	T	C	C	C	4/17	68/729	12	13	0.923077
TCGA-VD-A8K8	TCGA-UVM	UNC only	strelka2	BAP1	GRCh38	chr3	52408548	52408548	1	Missense_Mutation	SNP	Missense_Mutation	T	C	C	C	4/17	61/729	5	6	0.833333
TCGA-VD-A8K8	TCGA-UVM	UNC only	strelka2	BAP1	GRCh38	chr3	52408539	52408546	8	Frame_Shift_Del	DEL	Other_Mutation	TAGAGACC	-	-	-	4/17	61-64/729	5	6	0.833333
TCGA-VD-A8KI	TCGA-UVM	Shared UNC & Updated GDC	cadabra;mutect2	BAP1	GRCh38	chr3	52403411	52403432	22	Splice_Site	DEL	Other_Mutation	CCCACCTGTCAGCGCCAGGGGA	-	-	-	13/17	571-?/729	7	9	0.875
TCGA-VD-A8KK	TCGA-UVM	Shared UNC & Updated GDC	cadabra;mutect2;pindel;varscan2	BAP1	GRCh38	chr3	52407962	52407962	1	Frame_Shift_Del	DEL	Other_Mutation	G	-	-	-	5/17	124/729	15	17	0.882353
TCGA-VD-A8KL	TCGA-UVM	Shared UNC & Updated GDC	cadabra;mutect2;pindel;varscan2	BAP1	GRCh38	chr3	52409596	52409597	2	Frame_Shift_Ins	INS	Other_Mutation	-	C	C	C	3/17	27/729	117	127	0.92126
TCGA-VD-AA8N	TCGA-UVM	UNC only	strelka2	BAP1	GRCh38	chr3	52408496	52408496	1	Missense_Mutation	SNP	Missense_Mutation	T	C	C	C	4/17	78/729	8	10	0.8
TCGA-VD-AA8P	TCGA-UVM	UNC only	cadabra	BAP1	GRCh38	chr3	52406773	52406851	79	Splice_Site	DEL	Other_Mutation	CTCCCAAAGTAGGTACAGCTCCAGAGAGTAGAACAGGGCAGGCACAGGGCCCTTACCCTGCAGTGGCGAGGCCGATACG	-	-	-	8/17	213-?/729	4	5	0.8
TCGA-VD-AA8T	TCGA-UVM	Shared UNC & Updated GDC	cadabra;mutect2;varscan2	BAP1	GRCh38	chr3	52403653	52403654	2	Frame_Shift_Ins	INS	Other_Mutation	-	A	A	A	13/17	497-498/729	10	10	0.909091
TCGA-WC-A88A	TCGA-UVM	Shared UNC & Updated GDC	cadabra;mutect2	BAP1	GRCh38	chr3	52408532	52408563	32	Frame_Shift_Del	DEL	Other_Mutation	ACCAAGGTAGAGACCTTTCGCCGGGACCGGCG	-	-	-	4/17	56-66/729	10	9	1
TCGA-WC-AA9A	TCGA-UVM	Shared UNC & Updated GDC	strelka2;muse;mutect2;varscan2	BAP1	GRCh38	chr3	52407201	52407201	1	Missense_Mutation	SNP	Missense_Mutation	C	G	G	G	7/17	185/729	22	23	1
TCGA-YZ-A980	TCGA-UVM	Shared UNC & Updated GDC	cadabra;mutect2;pindel;varscan2	BAP1	GRCh38	chr3	52405213	52405213	1	Frame_Shift_Del	DEL	Other_Mutation	G	G	-	-	11/17	338/729	22	70	0.3
TCGA-YZ-A984	TCGA-UVM	Shared UNC & Updated GDC	cadabra;mutect2;pindel;varscan2	BAP1	GRCh38	chr3	52403883	52403883	1	Frame_Shift_Del	DEL	Other_Mutation	T	-	-	-	13/17	421/729	33	39	0.794872
TCGA-YZ-A985	TCGA-UVM	Shared UNC & Updated GDC	cadabra;mutect2	BAP1	GRCh38	chr3	52403173	52403201	29	Frame_Shift_Del	DEL	Other_Mutation	CAGGCCTCACCATCCCCGTCTTCTCTCTG	CAGGCCTCACCATCCCCGTCTTCTCTCTG	-	-	14/17	609-619/729	4	6	0.8
TCGA-VD-A8KD	TCGA-UVM	UNC only	cadabra	BAP1	GRCh38	chr3	52409773	52409834	62	Splice_Region	DEL	Other_Mutation	TGGTCAGGCAGGCGCGTCCCGGGCCCATCCGGCCTCCCCAGCCCCTGGCCCTCCCGGTCCCC	TGGTCAGGCAGGCGCGTCCCGGGCCCATCCGGCCTCCCCAGCCCCTGGCCCTCCCGGTCCCC	-	-	NA	NA	5	9	0.555556
TCGA-WC-A888	TCGA-UVM	Updated GDC only	muse;mutect2	BAP1	GRCh38	chr3	52407236	52407236	1	Missense_Mutation	SNP	Missense_Mutation	T	T	C	C	7/17	173/729	4	26	0.153846
TCGA-V4-A9E8	TCGA-UVM	Updated GDC only	pindel;varscan2*	BAP1	GRCh38	chr3	52403678	52403692	15	Frame_Shift_Del	DEL	Other_Mutation	GCTGGGGGTGGGTGA	GCTGGGGGTGGGTGA	TT	TT	13/17	485-489/729	18	24	0.75

## Sheet: S2B.MC3 with simple filter only
SAMPLE	Cancer_Type	pipeline	Hugo_Symbol	NCBI_Build	Chromosome	Start_Position	End_Position	length	Variant_Classification	Variant_Type	Mutation_Type	Reference_Allele	Tumor_Seq_Allele1	Tumor_Seq_Allele2	variant_allele	EXON	Protein_position	t_alt_count	t_depth	VAF
TCGA-06-5416	TCGA-GBM	MC3	BAP1	GRCh37	3	52443617	52443617	1	Missense_Mutation	SNP	Missense_Mutation	C	C	A	A	3/17	25	125	543	0.230203
TCGA-21-1078	TCGA-LUSC	MC3	BAP1	GRCh37	3	52440372	52440372	1	Missense_Mutation	SNP	Missense_Mutation	C	C	T	T	9/17	227	25	50	0.5
TCGA-21-1078	TCGA-LUSC	MC3	BAP1	GRCh37	3	52441280	52441300	21	In_Frame_Del	DEL	Other_Mutation	TCCGCACTGCACTAAGGCCAT	TCCGCACTGCACTAAGGCCAT	-	-	7/17	157-164	40	98	0.408163
TCGA-26-5133	TCGA-GBM	MC3	BAP1	GRCh37	3	52442518	52442518	1	Missense_Mutation	SNP	Missense_Mutation	A	A	G	G	4/17	76	7	36	0.194444
TCGA-2G-AAG7	TCGA-TGCT	MC3	BAP1	GRCh37	3	52443757	52443757	1	Frame_Shift_Del	DEL	Other_Mutation	G	G	-	-	2/17	14	17	63	0.269841
TCGA-2W-A8YY	TCGA-CESC	MC3	BAP1	GRCh37	3	52442540	52442540	1	Missense_Mutation	SNP	Missense_Mutation	T	T	C	C	4/17	69	13	37	0.351351
TCGA-2Y-A9GU	TCGA-LIHC	MC3	BAP1	GRCh37	3	52440899	52440899	1	Missense_Mutation	SNP	Missense_Mutation	C	C	A	A	8/17	202	27	43	0.627907
TCGA-2Y-A9H2	TCGA-LIHC	MC3	BAP1	GRCh37	3	52439158	52439167	10	Frame_Shift_Del	DEL	Other_Mutation	CTAGAAAGGC	CTAGAAAGGC	-	-	11/17	359-362	13	42	0.309524
TCGA-2Y-A9H3	TCGA-LIHC	MC3	BAP1	GRCh37	3	52436677	52436708	32	Splice_Site	DEL	Other_Mutation	CTCTGGTCATCAATCTGTAGGAGAGAAGAAGA	CTCTGGTCATCAATCTGTAGGAGAGAAGAAGA	-	-	16/17	?-666	22	73	0.30137
TCGA-2Y-A9H6	TCGA-LIHC	MC3	BAP1	GRCh37	3	52442001	52442005	5	Frame_Shift_Del	DEL	Other_Mutation	CTTCA	CTTCA	-	-	5/17	115-116	64	150	0.426667
TCGA-2Z-A9J2	TCGA-KIRP	MC3	BAP1	GRCh37	3	52443600	52443600	1	Missense_Mutation	SNP	Missense_Mutation	T	T	C	C	3/17	31	17	47	0.361702
TCGA-2Z-A9JD	TCGA-KIRP	MC3	BAP1	GRCh37	3	52437652	52437657	6	Frame_Shift_Del	DEL	Other_Mutation	GAAAGC	GAAAGC	AAAGG	AAAGG	13/17	502-503	28	75	0.373333
TCGA-2Z-A9JE	TCGA-KIRP	MC3	BAP1	GRCh37	3	52439781	52439781	1	Missense_Mutation	SNP	Missense_Mutation	C	C	A	A	10/17	311	49	55	0.890909
TCGA-2Z-A9JK	TCGA-KIRP	MC3	BAP1	GRCh37	3	52441229	52441230	2	Frame_Shift_Del	DEL	Other_Mutation	AG	AG	-	-	7/17	180-181	19	82	0.231707
TCGA-3H-AB3K	TCGA-MESO	MC3	BAP1	GRCh37	3	52442605	52442606	2	Frame_Shift_Del	DEL	Other_Mutation	AT	AT	-	-	4/17	47	26	62	0.419355
TCGA-3H-AB3T	TCGA-MESO	MC3	BAP1	GRCh37	3	52439862	52439862	1	Nonsense_Mutation	SNP	Other_Mutation	C	C	A	A	10/17	284	9	36	0.25
TCGA-3H-AB3U	TCGA-MESO	MC3	BAP1	GRCh37	3	52437899	52437908	10	Frame_Shift_Del	DEL	Other_Mutation	TTCCCCTTAT	TTCCCCTTAT	-	-	13/17	418-421	57	78	0.730769
TCGA-3S-AAYX	TCGA-THYM	MC3	BAP1	GRCh37	3	52437891	52437891	1	Missense_Mutation	SNP	Missense_Mutation	C	C	A	A	13/17	424	4	29	0.137931
TCGA-3U-A98H	TCGA-MESO	MC3	BAP1	GRCh37	3	52441265	52441265	1	Frame_Shift_Del	DEL	Other_Mutation	G	G	-	-	7/17	169	23	115	0.2
TCGA-49-4510	TCGA-LUAD	MC3	BAP1	GRCh37	3	52441235	52441235	1	Missense_Mutation	SNP	Missense_Mutation	G	G	A	A	7/17	179	28	56	0.5
TCGA-4G-AAZO	TCGA-CHOL	MC3	BAP1	GRCh37	3	52437804	52437805	2	Frame_Shift_Del	DEL	Other_Mutation	TG	TG	A	A	13/17	452-453	14	31	0.451613
TCGA-4G-AAZT	TCGA-CHOL	MC3	BAP1	GRCh37	3	52439916	52439916	1	Missense_Mutation	SNP	Missense_Mutation	T	T	G	G	10/17	266	10	17	0.588235
TCGA-4G-AAZT	TCGA-CHOL	MC3	BAP1	GRCh37	3	52439930	52439930	1	Splice_Site	SNP	Other_Mutation	T	T	C	C	.	.	11	18	0.611111
TCGA-4Z-AA87	TCGA-BLCA	MC3	BAP1	GRCh37	3	52442080	52442080	1	Missense_Mutation	SNP	Missense_Mutation	G	G	C	C	5/17	90	9	20	0.45
TCGA-4Z-AA89	TCGA-BLCA	MC3	BAP1	GRCh37	3	52437911	52437911	1	Splice_Site	SNP	Other_Mutation	C	C	G	G	.	.	10	62	0.16129
TCGA-55-8506	TCGA-LUAD	MC3	BAP1	GRCh37	3	52437152	52437152	1	Splice_Site	SNP	Other_Mutation	A	A	G	G	.	.	7	42	0.166667
TCGA-73-4670	TCGA-LUAD	MC3	BAP1	GRCh37	3	52439224	52439224	1	Missense_Mutation	SNP	Missense_Mutation	C	C	T	T	11/17	340	116	192	0.604167
TCGA-73-4670	TCGA-LUAD	MC3	BAP1	GRCh37	3	52442492	52442492	1	Nonsense_Mutation	SNP	Other_Mutation	G	G	A	A	4/17	85	3	13	0.230769
TCGA-77-7335	TCGA-LUSC	MC3	BAP1	GRCh37	3	52438562	52438563	2	Frame_Shift_Ins	INS	Other_Mutation	-	-	CT	CT	12/17	386	7	32	0.21875
TCGA-85-A4CL	TCGA-LUSC	MC3	BAP1	GRCh37	3	52442611	52442611	1	Missense_Mutation	SNP	Missense_Mutation	C	C	G	G	4/17	45	6	10	0.6
TCGA-95-7948	TCGA-LUAD	MC3	BAP1	GRCh37	3	52437500	52437500	1	Frame_Shift_Del	DEL	Other_Mutation	C	C	-	-	13/17	554	73	165	0.442424
TCGA-97-A4LX	TCGA-LUAD	MC3	BAP1	GRCh37	3	52437782	52437782	1	Nonsense_Mutation	SNP	Other_Mutation	G	G	C	C	13/17	460	9	76	0.118421
TCGA-97-A4M0	TCGA-LUAD	MC3	BAP1	GRCh37	3	52442491	52442491	1	Missense_Mutation	SNP	Missense_Mutation	T	T	C	C	4/17	85	8	15	0.533333
TCGA-97-A4M6	TCGA-LUAD	MC3	BAP1	GRCh37	3	52436883	52436883	1	Missense_Mutation	SNP	Missense_Mutation	A	A	G	G	15/17	632	4	91	0.043956
TCGA-98-A539	TCGA-LUSC	MC3	BAP1	GRCh37	3	52442053	52442053	1	Missense_Mutation	SNP	Missense_Mutation	A	A	T	T	5/17	99	9	20	0.45
TCGA-A2-A0YE	TCGA-BRCA	MC3	BAP1	GRCh37	3	52442611	52442611	1	Missense_Mutation	SNP	Missense_Mutation	C	C	T	T	4/17	45	63	99	0.636364
TCGA-A3-3308	TCGA-KIRC	MC3	BAP1	GRCh37	3	52436801	52436803	3	In_Frame_Del	DEL	Other_Mutation	CTT	CTT	-	-	15/17	659	58	176	0.329545
TCGA-A3-3317	TCGA-KIRC	MC3	BAP1	GRCh37	3	52438515	52438515	1	Nonsense_Mutation	SNP	Other_Mutation	C	C	A	A	12/17	402	21	72	0.291667
TCGA-A5-A1OF	TCGA-UCEC	MC3	BAP1	GRCh37	3	52437177	52437177	1	Missense_Mutation	SNP	Missense_Mutation	T	T	G	G	14/17	623	26	74	0.351351
TCGA-A5-A1OF	TCGA-UCEC	MC3	BAP1	GRCh37	3	52439927	52439927	1	Missense_Mutation	SNP	Missense_Mutation	A	A	G	G	10/17	262	13	37	0.351351
TCGA-A5-A2K5	TCGA-UCEC	MC3	BAP1	GRCh37	3	52442502	52442502	1	Missense_Mutation	SNP	Missense_Mutation	G	G	T	T	4/17	81	8	24	0.333333
TCGA-AA-A010	TCGA-COAD	MC3	BAP1	GRCh37	3	52439816	52439816	1	Missense_Mutation	SNP	Missense_Mutation	T	T	C	C	10/17	299	40	116	0.344828
TCGA-AC-A62X	TCGA-BRCA	MC3	BAP1	GRCh37	3	52440864	52440865	2	Frame_Shift_Ins	INS	Other_Mutation	-	-	A	A	8/17	213-214	33	66	0.5
TCGA-AJ-A3BH	TCGA-UCEC	MC3	BAP1	GRCh37	3	52436329	52436329	1	Missense_Mutation	SNP	Missense_Mutation	C	C	T	T	17/17	722	12	25	0.48
TCGA-AJ-A3BH	TCGA-UCEC	MC3	BAP1	GRCh37	3	52437608	52437608	1	Missense_Mutation	SNP	Missense_Mutation	C	C	T	T	13/17	518	18	48	0.375
TCGA-AJ-A3OJ	TCGA-UCEC	MC3	BAP1	GRCh37	3	52442579	52442579	1	Missense_Mutation	SNP	Missense_Mutation	G	G	A	A	4/17	56	9	30	0.3
TCGA-AK-3451	TCGA-KIRC	MC3	BAP1	GRCh37	3	52442521	52442521	1	Missense_Mutation	SNP	Missense_Mutation	T	T	C	C	4/17	75	19	68	0.279412
TCGA-AL-3473	TCGA-KIRP	MC3	BAP1	GRCh37	3	52437889	52437889	1	Frame_Shift_Del	DEL	Other_Mutation	C	C	-	-	13/17	424	69	342	0.201754
TCGA-AP-A059	TCGA-UCEC	MC3	BAP1	GRCh37	3	52436618	52436618	1	Missense_Mutation	SNP	Missense_Mutation	C	C	A	A	16/17	686	87	327	0.266055
TCGA-AP-A059	TCGA-UCEC	MC3	BAP1	GRCh37	3	52438524	52438524	1	Missense_Mutation	SNP	Missense_Mutation	C	C	T	T	12/17	399	40	200	0.2
TCGA-AP-A0LP	TCGA-UCEC	MC3	BAP1	GRCh37	3	52436395	52436395	1	Missense_Mutation	SNP	Missense_Mutation	C	C	T	T	17/17	700	6	12	0.5
TCGA-AP-A1DK	TCGA-UCEC	MC3	BAP1	GRCh37	3	52437186	52437186	1	Missense_Mutation	SNP	Missense_Mutation	C	C	T	T	14/17	620	18	87	0.206897
TCGA-AP-A1DK	TCGA-UCEC	MC3	BAP1	GRCh37	3	52437675	52437675	1	Missense_Mutation	SNP	Missense_Mutation	C	C	T	T	13/17	496	22	73	0.30137
TCGA-AX-A1CE	TCGA-UCEC	MC3	BAP1	GRCh37	3	52439262	52439262	1	Missense_Mutation	SNP	Missense_Mutation	C	C	A	A	11/17	327	14	28	0.5
TCGA-AX-A2HD	TCGA-UCEC	MC3	BAP1	GRCh37	3	52437714	52437714	1	Nonsense_Mutation	SNP	Other_Mutation	G	G	A	A	13/17	483	44	118	0.372881
TCGA-AX-A2HG	TCGA-UCEC	MC3	BAP1	GRCh37	3	52436341	52436341	1	Missense_Mutation	SNP	Missense_Mutation	C	C	T	T	17/17	718	3	41	0.0731707
TCGA-AX-A2HG	TCGA-UCEC	MC3	BAP1	GRCh37	3	52437672	52437672	1	Missense_Mutation	SNP	Missense_Mutation	A	A	G	G	13/17	497	32	102	0.313725
TCGA-AX-A2HG	TCGA-UCEC	MC3	BAP1	GRCh37	3	52443880	52443880	1	Nonsense_Mutation	SNP	Other_Mutation	C	C	T	T	1/17	5	5	15	0.333333
TCGA-AZ-6599	TCGA-COAD	MC3	BAP1	GRCh37	3	52439898	52439898	1	Nonsense_Mutation	SNP	Other_Mutation	G	G	A	A	10/17	272	40	129	0.310078
TCGA-B0-4827	TCGA-KIRC	MC3	BAP1	GRCh37	3	52439864	52439864	1	Frame_Shift_Del	DEL	Other_Mutation	T	T	-	-	10/17	283	13	59	0.220339
TCGA-B0-5088	TCGA-KIRC	MC3	BAP1	GRCh37	3	52443866	52443866	1	Missense_Mutation	SNP	Missense_Mutation	C	C	G	G	1/17	10	5	29	0.172414
TCGA-B0-5092	TCGA-KIRC	MC3	BAP1	GRCh37	3	52439913	52439913	1	Nonsense_Mutation	SNP	Other_Mutation	G	G	A	A	10/17	267	15	63	0.238095
TCGA-B0-5092	TCGA-KIRC	MC3	BAP1	GRCh37	3	52440295	52440295	1	Nonsense_Mutation	SNP	Other_Mutation	G	G	A	A	9/17	253	6	66	0.0909091
TCGA-B0-5095	TCGA-KIRC	MC3	BAP1	GRCh37	3	52437782	52437782	1	Nonsense_Mutation	SNP	Other_Mutation	G	G	C	C	13/17	460	16	86	0.186047
TCGA-B0-5096	TCGA-KIRC	MC3	BAP1	GRCh37	3	52443894	52443894	1	Translation_Start_Site	SNP	Other_Mutation	T	T	C	C	1/17	1	14	66	0.212121
TCGA-B0-5097	TCGA-KIRC	MC3	BAP1	GRCh37	3	52441262	52441262	1	Missense_Mutation	SNP	Missense_Mutation	A	A	C	C	7/17	170	11	49	0.22449
TCGA-B0-5107	TCGA-KIRC	MC3	BAP1	GRCh37	3	52442512	52442512	1	Missense_Mutation	SNP	Missense_Mutation	T	T	C	C	4/17	78	5	12	0.416667
TCGA-B0-5709	TCGA-KIRC	MC3	BAP1	GRCh37	3	52439161	52439161	1	Frame_Shift_Del	DEL	Other_Mutation	G	G	-	-	11/17	361	7	29	0.241379
TCGA-B5-A0JY	TCGA-UCEC	MC3	BAP1	GRCh37	3	52443599	52443599	1	Missense_Mutation	SNP	Missense_Mutation	C	C	A	A	3/17	31	110	315	0.349206
TCGA-B5-A11H	TCGA-UCEC	MC3	BAP1	GRCh37	3	52440873	52440873	1	Missense_Mutation	SNP	Missense_Mutation	T	T	C	C	8/17	211	13	44	0.295455
TCGA-B5-A11Y	TCGA-UCEC	MC3	BAP1	GRCh37	3	52437677	52437677	1	Missense_Mutation	SNP	Missense_Mutation	G	G	A	A	13/17	495	25	111	0.225225
TCGA-B5-A1MX	TCGA-UCEC	MC3	BAP1	GRCh37	3	52436319	52436319	1	Missense_Mutation	SNP	Missense_Mutation	C	C	A	A	17/17	725	10	33	0.30303
TCGA-B5-A3FA	TCGA-UCEC	MC3	BAP1	GRCh37	3	52439167	52439167	1	Missense_Mutation	SNP	Missense_Mutation	C	C	T	T	11/17	359	10	20	0.5
TCGA-B5-A3FA	TCGA-UCEC	MC3	BAP1	GRCh37	3	52439916	52439916	1	Missense_Mutation	SNP	Missense_Mutation	T	T	C	C	10/17	266	23	52	0.442308
TCGA-B5-A3FC	TCGA-UCEC	MC3	BAP1	GRCh37	3	52436396	52436396	1	Missense_Mutation	SNP	Missense_Mutation	G	G	A	A	17/17	700	9	20	0.45
TCGA-B5-A3FC	TCGA-UCEC	MC3	BAP1	GRCh37	3	52437639	52437639	1	Missense_Mutation	SNP	Missense_Mutation	G	G	A	A	13/17	508	16	42	0.380952
TCGA-B8-4143	TCGA-KIRC	MC3	BAP1	GRCh37	3	52437163	52437163	1	Nonsense_Mutation	SNP	Other_Mutation	G	G	C	C	14/17	627	21	37	0.567568
TCGA-B8-4151	TCGA-KIRC	MC3	BAP1	GRCh37	3	52436345	52436345	1	Frame_Shift_Del	DEL	Other_Mutation	G	G	-	-	17/17	717	13	22	0.590909
TCGA-B8-5550	TCGA-KIRC	MC3	BAP1	GRCh37	3	52438502	52438503	2	Frame_Shift_Ins	INS	Other_Mutation	-	-	C	C	12/17	406	35	159	0.220126
TCGA-B8-5551	TCGA-KIRC	MC3	BAP1	GRCh37	3	52443729	52443729	1	Splice_Site	SNP	Other_Mutation	C	C	T	T	.	.	9	50	0.18
TCGA-B8-A54G	TCGA-KIRC	MC3	BAP1	GRCh37	3	52436624	52436624	1	Nonsense_Mutation	SNP	Other_Mutation	G	G	A	A	16/17	684	47	153	0.30719
TCGA-BC-A10Q	TCGA-LIHC	MC3	BAP1	GRCh37	3	52440340	52440348	9	In_Frame_Del	DEL	Other_Mutation	TGCGGTCGG	TGCGGTCGG	-	-	9/17	235-238	17	21	0.809524
TCGA-BC-A10R	TCGA-LIHC	MC3	BAP1	GRCh37	3	52436687	52436688	2	Frame_Shift_Ins	INS	Other_Mutation	-	-	A	A	16/17	662-663	56	124	0.451613
TCGA-BF-A1PZ	TCGA-SKCM	MC3	BAP1	GRCh37	3	52436850	52436850	1	Missense_Mutation	SNP	Missense_Mutation	A	A	G	G	15/17	643	44	97	0.453608
TCGA-BF-AAP8	TCGA-SKCM	MC3	BAP1	GRCh37	3	52436607	52436620	14	Splice_Site	DEL	Other_Mutation	CATCCCCTCACCTT	CATCCCCTCACCTT	-	-	16/17	685-?	12	30	0.4
TCGA-BH-A0HA	TCGA-BRCA	MC3	BAP1	GRCh37	3	52440905	52440905	1	Missense_Mutation	SNP	Missense_Mutation	T	T	C	C	8/17	200	22	42	0.52381
TCGA-BK-A6W3	TCGA-UCEC	MC3	BAP1	GRCh37	3	52442521	52442521	1	Missense_Mutation	SNP	Missense_Mutation	T	T	G	G	4/17	75	12	37	0.324324
TCGA-BP-4163	TCGA-KIRC	MC3	BAP1	GRCh37	3	52439876	52439876	1	Nonsense_Mutation	SNP	Other_Mutation	G	G	T	T	10/17	279	19	53	0.358491
TCGA-BP-4962	TCGA-KIRC	MC3	BAP1	GRCh37	3	52443892	52443892	1	Translation_Start_Site	SNP	Other_Mutation	C	C	T	T	1/17	1	9	42	0.214286
TCGA-BP-4985	TCGA-KIRC	MC3	BAP1	GRCh37	3	52436628	52436641	14	Frame_Shift_Del	DEL	Other_Mutation	CAGCATGGAGATAA	CAGCATGGAGATAA	-	-	16/17	678-682	33	102	0.323529
TCGA-BP-5182	TCGA-KIRC	MC3	BAP1	GRCh37	3	52443892	52443892	1	Translation_Start_Site	SNP	Other_Mutation	C	C	T	T	1/17	1	18	57	0.315789
TCGA-BQ-5875	TCGA-KIRP	MC3	BAP1	GRCh37	3	52441190	52441190	1	Missense_Mutation	SNP	Missense_Mutation	C	C	T	T	7/17	194	30	46	0.652174
TCGA-BQ-5877	TCGA-KIRP	MC3	BAP1	GRCh37	3	52439900	52439900	1	Missense_Mutation	SNP	Missense_Mutation	A	A	G	G	10/17	271	12	33	0.363636
TCGA-BQ-5892	TCGA-KIRP	MC3	BAP1	GRCh37	3	52443866	52443866	1	Missense_Mutation	SNP	Missense_Mutation	C	C	T	T	1/17	10	21	41	0.512195
TCGA-BR-4201	TCGA-STAD	MC3	BAP1	GRCh37	3	52437234	52437234	1	Missense_Mutation	SNP	Missense_Mutation	C	C	T	T	14/17	604	4	38	0.105263
TCGA-BR-4257	TCGA-STAD	MC3	BAP1	GRCh37	3	52443885	52443885	1	Missense_Mutation	SNP	Missense_Mutation	C	C	A	A	1/17	4	3	23	0.130435
TCGA-BR-8361	TCGA-STAD	MC3	BAP1	GRCh37	3	52442054	52442054	1	Missense_Mutation	SNP	Missense_Mutation	C	C	T	T	5/17	99	7	22	0.318182
TCGA-BR-8371	TCGA-STAD	MC3	BAP1	GRCh37	3	52440318	52440318	1	Missense_Mutation	SNP	Missense_Mutation	A	A	G	G	9/17	245	7	50	0.14
TCGA-BR-8589	TCGA-STAD	MC3	BAP1	GRCh37	3	52437539	52437539	1	Missense_Mutation	SNP	Missense_Mutation	A	A	C	C	13/17	541	13	70	0.185714
TCGA-BR-8680	TCGA-STAD	MC3	BAP1	GRCh37	3	52441282	52441282	1	Missense_Mutation	SNP	Missense_Mutation	C	C	T	T	7/17	163	24	73	0.328767
TCGA-BS-A0U7	TCGA-UCEC	MC3	BAP1	GRCh37	3	52438493	52438493	1	Missense_Mutation	SNP	Missense_Mutation	A	A	G	G	12/17	409	39	136	0.286765
TCGA-C5-A1BM	TCGA-CESC	MC3	BAP1	GRCh37	3	52437782	52437782	1	Nonsense_Mutation	SNP	Other_Mutation	G	G	C	C	13/17	460	20	57	0.350877
TCGA-C5-A1MH	TCGA-CESC	MC3	BAP1	GRCh37	3	52437766	52437766	1	Missense_Mutation	SNP	Missense_Mutation	G	G	C	C	13/17	465	3	56	0.0535714
TCGA-C8-A3M7	TCGA-BRCA	MC3	BAP1	GRCh37	3	52437465	52437465	1	Missense_Mutation	SNP	Missense_Mutation	C	C	T	T	13/17	566	8	42	0.190476
TCGA-CA-6717	TCGA-COAD	MC3	BAP1	GRCh37	3	52442525	52442525	1	Missense_Mutation	SNP	Missense_Mutation	C	C	A	A	4/17	74	25	157	0.159236
TCGA-CC-5260	TCGA-LIHC	MC3	BAP1	GRCh37	3	52437456	52437456	1	Frame_Shift_Del	DEL	Other_Mutation	C	C	-	-	13/17	569	15	44	0.340909
TCGA-CD-8536	TCGA-STAD	MC3	BAP1	GRCh37	3	52441201	52441201	1	Missense_Mutation	SNP	Missense_Mutation	G	G	T	T	7/17	190	6	56	0.107143
TCGA-CD-8536	TCGA-STAD	MC3	BAP1	GRCh37	3	52441246	52441246	1	Missense_Mutation	SNP	Missense_Mutation	G	G	T	T	7/17	175	18	65	0.276923
TCGA-CG-4437	TCGA-STAD	MC3	BAP1	GRCh37	3	52439202	52439220	19	Frame_Shift_Del	DEL	Other_Mutation	TGAACCCCATTGAGGCTGC	TGAACCCCATTGAGGCTGC	-	-	11/17	341-347	21	150	0.14
TCGA-CJ-4636	TCGA-KIRC	MC3	BAP1	GRCh37	3	52443568	52443568	1	Splice_Site	SNP	Other_Mutation	A	A	G	G	.	.	60	171	0.350877
TCGA-CJ-4637	TCGA-KIRC	MC3	BAP1	GRCh37	3	52442512	52442512	1	Missense_Mutation	SNP	Missense_Mutation	T	T	C	C	4/17	78	12	83	0.144578
TCGA-CJ-4638	TCGA-KIRC	MC3	BAP1	GRCh37	3	52443574	52443574	1	Nonsense_Mutation	SNP	Other_Mutation	G	G	A	A	3/17	40	84	160	0.525
TCGA-CJ-4641	TCGA-KIRC	MC3	BAP1	GRCh37	3	52441304	52441304	1	Nonsense_Mutation	SNP	Other_Mutation	G	G	A	A	7/17	156	22	106	0.207547
TCGA-CJ-4869	TCGA-KIRC	MC3	BAP1	GRCh37	3	52439196	52439196	1	Frame_Shift_Del	DEL	Other_Mutation	T	T	-	-	11/17	349	28	78	0.358974
TCGA-CJ-4882	TCGA-KIRC	MC3	BAP1	GRCh37	3	52443600	52443600	1	Missense_Mutation	SNP	Missense_Mutation	T	T	G	G	3/17	31	56	363	0.15427
TCGA-CJ-4923	TCGA-KIRC	MC3	BAP1	GRCh37	3	52437168	52437168	1	Nonsense_Mutation	SNP	Other_Mutation	T	T	A	A	14/17	626	10	114	0.0877193
TCGA-CJ-5680	TCGA-KIRC	MC3	BAP1	GRCh37	3	52442523	52442523	1	Frame_Shift_Del	DEL	Other_Mutation	A	A	-	-	4/17	74	13	30	0.433333
TCGA-CK-4951	TCGA-COAD	MC3	BAP1	GRCh37	3	52437725	52437725	1	Missense_Mutation	SNP	Missense_Mutation	G	G	A	A	13/17	479	30	102	0.294118
TCGA-CK-4951	TCGA-COAD	MC3	BAP1	GRCh37	3	52439230	52439230	1	Missense_Mutation	SNP	Missense_Mutation	G	G	A	A	11/17	338	15	53	0.283019
TCGA-CN-5364	TCGA-HNSC	MC3	BAP1	GRCh37	3	52437288	52437288	1	Missense_Mutation	SNP	Missense_Mutation	T	T	G	G	14/17	586	17	57	0.298246
TCGA-CU-A0YR	TCGA-BLCA	MC3	BAP1	GRCh37	3	52440379	52440379	1	Missense_Mutation	SNP	Missense_Mutation	C	C	G	G	9/17	225	27	51	0.529412
TCGA-CV-7263	TCGA-HNSC	MC3	BAP1	GRCh37	3	52439912	52439913	2	Frame_Shift_Del	DEL	Other_Mutation	TG	TG	-	-	10/17	267	19	76	0.25
TCGA-CW-5580	TCGA-KIRC	MC3	BAP1	GRCh37	3	52443747	52443747	1	Missense_Mutation	SNP	Missense_Mutation	A	A	G	G	2/17	17	4	25	0.16
TCGA-CW-6097	TCGA-KIRC	MC3	BAP1	GRCh37	3	52437530	52437533	4	Frame_Shift_Del	DEL	Other_Mutation	ATGC	ATGC	-	-	13/17	543-544	10	72	0.138889
TCGA-CZ-4864	TCGA-KIRC	MC3	BAP1	GRCh37	3	52442029	52442029	1	Missense_Mutation	SNP	Missense_Mutation	T	T	A	A	5/17	107	13	25	0.52
TCGA-CZ-4866	TCGA-KIRC	MC3	BAP1	GRCh37	3	52441418	52441418	1	Missense_Mutation	SNP	Missense_Mutation	G	G	C	C	6/17	145	28	80	0.35
TCGA-CZ-4866	TCGA-KIRC	MC3	BAP1	GRCh37	3	52443568	52443568	1	Splice_Site	SNP	Other_Mutation	A	A	T	T	.	.	42	86	0.488372
TCGA-CZ-5452	TCGA-KIRC	MC3	BAP1	GRCh37	3	52438499	52438499	1	Frame_Shift_Del	DEL	Other_Mutation	T	T	-	-	12/17	407	16	90	0.177778
TCGA-CZ-5469	TCGA-KIRC	MC3	BAP1	GRCh37	3	52441261	52441261	1	Missense_Mutation	SNP	Missense_Mutation	A	A	C	C	7/17	170	34	46	0.73913
TCGA-CZ-5470	TCGA-KIRC	MC3	BAP1	GRCh37	3	52443623	52443647	25	Splice_Site	DEL	Other_Mutation	ACCTGCGATGAGGAAAGGAAAGCAG	ACCTGCGATGAGGAAAGGAAAGCAG	-	-	3/17	?-23	15	33	0.454545
TCGA-CZ-5985	TCGA-KIRC	MC3	BAP1	GRCh37	3	52439311	52439311	1	Splice_Site	SNP	Other_Mutation	C	C	A	A	.	.	41	104	0.394231
TCGA-D3-A5GO	TCGA-SKCM	MC3	BAP1	GRCh37	3	52437159	52437159	1	Missense_Mutation	SNP	Missense_Mutation	G	G	A	A	14/17	629	25	60	0.416667
TCGA-D3-A5GU	TCGA-SKCM	MC3	BAP1	GRCh37	3	52441477	52441477	1	Splice_Site	SNP	Other_Mutation	C	C	T	T	.	.	17	52	0.326923
TCGA-D5-6928	TCGA-COAD	MC3	BAP1	GRCh37	3	52440885	52440885	1	Missense_Mutation	SNP	Missense_Mutation	G	G	A	A	8/17	207	12	70	0.171429
TCGA-D8-A27F	TCGA-BRCA	MC3	BAP1	GRCh37	3	52436639	52436664	26	Frame_Shift_Del	DEL	Other_Mutation	TAAAGGTGCAGATGAACTCATCGTAG	TAAAGGTGCAGATGAACTCATCGTAG	-	-	16/17	670-679	59	96	0.614583
TCGA-DD-A118	TCGA-LIHC	MC3	BAP1	GRCh37	3	52440295	52440295	1	Nonsense_Mutation	SNP	Other_Mutation	G	G	A	A	9/17	253	57	99	0.575758
TCGA-DD-A1EF	TCGA-LIHC	MC3	BAP1	GRCh37	3	52440270	52440276	7	Frame_Shift_Del	DEL	Other_Mutation	TGCTGCA	TGCTGCA	-	-	9/17	259-261	21	46	0.456522
TCGA-DD-A3A9	TCGA-LIHC	MC3	BAP1	GRCh37	3	52441334	52441334	1	Splice_Site	SNP	Other_Mutation	T	T	A	A	.	.	56	91	0.615385
TCGA-DD-A4NA	TCGA-LIHC	MC3	BAP1	GRCh37	3	52440918	52440918	1	Missense_Mutation	SNP	Missense_Mutation	A	A	C	C	8/17	196	50	88	0.568182
TCGA-DD-A73G	TCGA-LIHC	MC3	BAP1	GRCh37	3	52441263	52441263	1	Missense_Mutation	SNP	Missense_Mutation	G	G	C	C	7/17	169	30	52	0.576923
TCGA-DD-AA3A	TCGA-LIHC	MC3	BAP1	GRCh37	3	52437901	52437901	1	Frame_Shift_Del	DEL	Other_Mutation	C	C	-	-	13/17	420	13	37	0.351351
TCGA-DD-AADA	TCGA-LIHC	MC3	BAP1	GRCh37	3	52437795	52437795	1	Nonsense_Mutation	SNP	Other_Mutation	G	G	A	A	13/17	456	18	40	0.45
TCGA-DD-AADA	TCGA-LIHC	MC3	BAP1	GRCh37	3	52441304	52441304	1	Nonsense_Mutation	SNP	Other_Mutation	G	G	A	A	7/17	156	45	123	0.365854
TCGA-DD-AAVR	TCGA-LIHC	MC3	BAP1	GRCh37	3	52436363	52436363	1	Nonsense_Mutation	SNP	Other_Mutation	T	T	A	A	17/17	711	13	56	0.232143
TCGA-DD-AAVR	TCGA-LIHC	MC3	BAP1	GRCh37	3	52442612	52442612	1	Missense_Mutation	SNP	Missense_Mutation	C	C	T	T	4/17	45	27	103	0.262136
TCGA-DF-A2KZ	TCGA-UCEC	MC3	BAP1	GRCh37	3	52441987	52441987	1	Frame_Shift_Del	DEL	Other_Mutation	C	C	-	-	5/17	121	6	36	0.166667
TCGA-DI-A1BU	TCGA-UCEC	MC3	BAP1	GRCh37	3	52440348	52440348	1	Missense_Mutation	SNP	Missense_Mutation	G	G	A	A	9/17	235	21	76	0.276316
TCGA-DK-A1A5	TCGA-BLCA	MC3	BAP1	GRCh37	3	52442604	52442604	1	Missense_Mutation	SNP	Missense_Mutation	G	G	C	C	4/17	47	3	27	0.111111
TCGA-DK-A3X2	TCGA-BLCA	MC3	BAP1	GRCh37	3	52439898	52439898	1	Nonsense_Mutation	SNP	Other_Mutation	G	G	A	A	10/17	272	28	80	0.35
TCGA-DK-A3X2	TCGA-BLCA	MC3	BAP1	GRCh37	3	52441219	52441219	1	Missense_Mutation	SNP	Missense_Mutation	T	T	G	G	7/17	184	26	57	0.45614
TCGA-DK-A6AV	TCGA-BLCA	MC3	BAP1	GRCh37	3	52443754	52443754	1	Missense_Mutation	SNP	Missense_Mutation	A	A	C	C	2/17	15	22	40	0.55
TCGA-DM-A282	TCGA-COAD	MC3	BAP1	GRCh37	3	52436342	52436342	1	Missense_Mutation	SNP	Missense_Mutation	G	G	A	A	17/17	718	12	32	0.375
TCGA-DV-A4W0	TCGA-KIRC	MC3	BAP1	GRCh37	3	52437795	52437795	1	Nonsense_Mutation	SNP	Other_Mutation	G	G	A	A	13/17	456	11	38	0.289474
TCGA-E2-A573	TCGA-BRCA	MC3	BAP1	GRCh37	3	52442072	52442072	1	Missense_Mutation	SNP	Missense_Mutation	T	T	C	C	5/17	93	12	27	0.444444
TCGA-EA-A43B	TCGA-CESC	MC3	BAP1	GRCh37	3	52437178	52437178	1	Missense_Mutation	SNP	Missense_Mutation	C	C	G	G	14/17	622	5	63	0.0793651
TCGA-ED-A4XI	TCGA-LIHC	MC3	BAP1	GRCh37	3	52441262	52441262	1	Missense_Mutation	SNP	Missense_Mutation	A	A	C	C	7/17	170	18	127	0.141732
TCGA-ED-A7PX	TCGA-LIHC	MC3	BAP1	GRCh37	3	52436639	52436640	2	Frame_Shift_Ins	INS	Other_Mutation	-	-	A	A	16/17	678-679	32	94	0.340426
TCGA-EE-A2A2	TCGA-SKCM	MC3	BAP1	GRCh37	3	52443604	52443604	1	Missense_Mutation	SNP	Missense_Mutation	C	C	T	T	3/17	30	869	2372	0.366358
TCGA-EE-A2A5	TCGA-SKCM	MC3	BAP1	GRCh37	3	52438473	52438473	1	Missense_Mutation	SNP	Missense_Mutation	G	G	A	A	12/17	416	24	52	0.461538
TCGA-EI-6507	TCGA-READ	MC3	BAP1	GRCh37	3	52436345	52436345	1	Missense_Mutation	SNP	Missense_Mutation	G	G	A	A	17/17	717	19	81	0.234568
TCGA-EK-A2RB	TCGA-CESC	MC3	BAP1	GRCh37	3	52439883	52439883	1	Nonsense_Mutation	SNP	Other_Mutation	G	G	A	A	10/17	277	10	17	0.588235
TCGA-EK-A2RC	TCGA-CESC	MC3	BAP1	GRCh37	3	52437848	52437848	1	Nonsense_Mutation	SNP	Other_Mutation	G	G	C	C	13/17	438	6	32	0.1875
TCGA-EO-A3AV	TCGA-UCEC	MC3	BAP1	GRCh37	3	52440346	52440346	1	Missense_Mutation	SNP	Missense_Mutation	C	C	T	T	9/17	236	9	44	0.204545
TCGA-EO-A3B0	TCGA-UCEC	MC3	BAP1	GRCh37	3	52440297	52440297	1	Missense_Mutation	SNP	Missense_Mutation	C	C	T	T	9/17	252	23	63	0.365079
TCGA-EW-A2FV	TCGA-BRCA	MC3	BAP1	GRCh37	3	52437237	52437237	1	Frame_Shift_Del	DEL	Other_Mutation	C	C	-	-	14/17	603	14	166	0.0843373
TCGA-EW-A2FV	TCGA-BRCA	MC3	BAP1	GRCh37	3	52443613	52443613	1	Frame_Shift_Del	DEL	Other_Mutation	C	C	-	-	3/17	27	13	162	0.0802469
TCGA-EY-A1G7	TCGA-UCEC	MC3	BAP1	GRCh37	3	52436356	52436356	1	Missense_Mutation	SNP	Missense_Mutation	C	C	A	A	17/17	713	7	19	0.368421
TCGA-EY-A1GI	TCGA-UCEC	MC3	BAP1	GRCh37	3	52436660	52436660	1	Missense_Mutation	SNP	Missense_Mutation	C	C	T	T	16/17	672	12	33	0.363636
TCGA-EY-A215	TCGA-UCEC	MC3	BAP1	GRCh37	3	52441445	52441445	1	Missense_Mutation	SNP	Missense_Mutation	T	T	C	C	6/17	136	14	34	0.411765
TCGA-FB-AAQ1	TCGA-PAAD	MC3	BAP1	GRCh37	3	52442006	52442006	1	Missense_Mutation	SNP	Missense_Mutation	T	T	G	G	5/17	115	22	126	0.174603
TCGA-FI-A2D0	TCGA-UCEC	MC3	BAP1	GRCh37	3	52436396	52436396	1	Missense_Mutation	SNP	Missense_Mutation	G	G	A	A	17/17	700	13	31	0.419355
TCGA-FJ-A3Z7	TCGA-BLCA	MC3	BAP1	GRCh37	3	52436887	52436887	1	Missense_Mutation	SNP	Missense_Mutation	C	C	G	G	15/17	631	18	110	0.163636
TCGA-FP-A4BE	TCGA-STAD	MC3	BAP1	GRCh37	3	52436395	52436395	1	Missense_Mutation	SNP	Missense_Mutation	C	C	T	T	17/17	700	6	13	0.461538
TCGA-FP-A4BE	TCGA-STAD	MC3	BAP1	GRCh37	3	52437509	52437509	1	Missense_Mutation	SNP	Missense_Mutation	C	C	T	T	13/17	551	30	90	0.333333
TCGA-FW-A3R5	TCGA-SKCM	MC3	BAP1	GRCh37	3	52441424	52441424	1	Missense_Mutation	SNP	Missense_Mutation	C	C	T	T	6/17	143	35	135	0.259259
TCGA-FZ-5922	TCGA-PAAD	MC3	BAP1	GRCh37	3	52439312	52439312	1	Splice_Site	SNP	Other_Mutation	T	T	G	G	.	.	165	705	0.234043
TCGA-G3-A25T	TCGA-LIHC	MC3	BAP1	GRCh37	3	52439874	52439874	1	Nonsense_Mutation	SNP	Other_Mutation	G	G	A	A	10/17	280	16	26	0.615385
TCGA-G6-A5PC	TCGA-KIRC	MC3	BAP1	GRCh37	3	52437191	52437191	1	Frame_Shift_Del	DEL	Other_Mutation	G	G	-	-	14/17	618	10	49	0.204082
TCGA-G7-A8LD	TCGA-KIRP	MC3	BAP1	GRCh37	3	52437709	52437709	1	Frame_Shift_Del	DEL	Other_Mutation	G	G	-	-	13/17	484	28	68	0.411765
TCGA-G7-A8LE	TCGA-KIRP	MC3	BAP1	GRCh37	3	52443594	52443594	1	Missense_Mutation	SNP	Missense_Mutation	T	T	C	C	3/17	33	5	105	0.047619
TCGA-GC-A3RB	TCGA-BLCA	MC3	BAP1	GRCh37	3	52439230	52439230	1	Missense_Mutation	SNP	Missense_Mutation	G	G	A	A	11/17	338	97	219	0.442922
TCGA-HN-A2OB	TCGA-BRCA	MC3	BAP1	GRCh37	3	52440862	52440862	1	Missense_Mutation	SNP	Missense_Mutation	G	G	C	C	8/17	214	10	45	0.222222
TCGA-HQ-A2OE	TCGA-BLCA	MC3	BAP1	GRCh37	3	52436687	52436687	1	Missense_Mutation	SNP	Missense_Mutation	C	C	G	G	16/17	663	33	36	0.916667
TCGA-HQ-A2OE	TCGA-BLCA	MC3	BAP1	GRCh37	3	52436810	52436810	1	Missense_Mutation	SNP	Missense_Mutation	C	C	G	G	15/17	656	55	69	0.797101
TCGA-IN-7808	TCGA-STAD	MC3	BAP1	GRCh37	3	52443593	52443593	1	Nonsense_Mutation	SNP	Other_Mutation	G	G	T	T	3/17	33	119	412	0.288835
TCGA-K4-A54R	TCGA-BLCA	MC3	BAP1	GRCh37	3	52437315	52437315	1	Splice_Site	SNP	Other_Mutation	C	C	G	G	.	.	18	56	0.321429
TCGA-LK-A4NW	TCGA-MESO	MC3	BAP1	GRCh37	3	52441226	52441226	1	Missense_Mutation	SNP	Missense_Mutation	C	C	T	T	7/17	182	9	28	0.321429
TCGA-LK-A4O2	TCGA-MESO	MC3	BAP1	GRCh37	3	52438545	52438545	1	Nonsense_Mutation	SNP	Other_Mutation	G	G	A	A	12/17	392	23	88	0.261364
TCGA-LK-A4O7	TCGA-MESO	MC3	BAP1	GRCh37	3	52437795	52437795	1	Nonsense_Mutation	SNP	Other_Mutation	G	G	A	A	13/17	456	52	74	0.702703
TCGA-LL-A9Q3	TCGA-BRCA	MC3	BAP1	GRCh37	3	52437163	52437163	1	Nonsense_Mutation	SNP	Other_Mutation	G	G	C	C	14/17	627	8	17	0.470588
TCGA-MA-AA41	TCGA-CESC	MC3	BAP1	GRCh37	3	52437782	52437782	1	Nonsense_Mutation	SNP	Other_Mutation	G	G	C	C	13/17	460	13	17	0.764706
TCGA-MH-A560	TCGA-KIRP	MC3	BAP1	GRCh37	3	52439274	52439275	2	Frame_Shift_Del	DEL	Other_Mutation	GC	GC	A	A	11/17	323	46	100	0.46
TCGA-MQ-A4KX	TCGA-MESO	MC3	BAP1	GRCh37	3	52442078	52442078	1	Missense_Mutation	SNP	Missense_Mutation	A	A	C	C	5/17	91	9	36	0.25
TCGA-MQ-A4LV	TCGA-MESO	MC3	BAP1	GRCh37	3	52443865	52443865	1	Missense_Mutation	SNP	Missense_Mutation	G	G	T	T	1/17	10	16	38	0.421053
TCGA-PK-A5HB	TCGA-ACC	MC3	BAP1	GRCh37	3	52437564	52437565	2	Frame_Shift_Ins	INS	Other_Mutation	-	-	A	A	13/17	532-533	82	163	0.503067
TCGA-RP-A693	TCGA-SKCM	MC3	BAP1	GRCh37	3	52442570	52442570	1	Missense_Mutation	SNP	Missense_Mutation	G	G	A	A	4/17	59	5	17	0.294118
TCGA-TS-A7OZ	TCGA-MESO	MC3	BAP1	GRCh37	3	52436825	52436827	3	In_Frame_Del	DEL	Other_Mutation	CTT	CTT	-	-	15/17	651	13	79	0.164557
TCGA-TS-A7P1	TCGA-MESO	MC3	BAP1	GRCh37	3	52436847	52436847	1	Frame_Shift_Del	DEL	Other_Mutation	G	G	-	-	15/17	644	29	83	0.349398
TCGA-UD-AAC4	TCGA-MESO	MC3	BAP1	GRCh37	3	52440394	52440394	1	Splice_Site	SNP	Other_Mutation	T	T	C	C	.	.	24	87	0.275862
TCGA-UT-A88C	TCGA-MESO	MC3	BAP1	GRCh37	3	52439874	52439874	1	Nonsense_Mutation	SNP	Other_Mutation	G	G	A	A	10/17	280	7	28	0.25
TCGA-UT-A88D	TCGA-MESO	MC3	BAP1	GRCh37	3	52440300	52440300	1	Frame_Shift_Del	DEL	Other_Mutation	T	T	-	-	9/17	251	50	197	0.253807
TCGA-UY-A78K	TCGA-BLCA	MC3	BAP1	GRCh37	3	52437490	52437490	1	Missense_Mutation	SNP	Missense_Mutation	G	G	C	C	13/17	557	11	117	0.0940171
TCGA-UY-A78M	TCGA-BLCA	MC3	BAP1	GRCh37	3	52441220	52441220	1	Missense_Mutation	SNP	Missense_Mutation	C	C	T	T	7/17	184	18	52	0.346154
TCGA-UY-A78M	TCGA-BLCA	MC3	BAP1	GRCh37	3	52441226	52441226	1	Missense_Mutation	SNP	Missense_Mutation	C	C	T	T	7/17	182	18	53	0.339623
TCGA-UY-A78M	TCGA-BLCA	MC3	BAP1	GRCh37	3	52441328	52441328	1	Missense_Mutation	SNP	Missense_Mutation	C	C	T	T	7/17	148	16	60	0.266667
TCGA-UY-A78M	TCGA-BLCA	MC3	BAP1	GRCh37	3	52441434	52441434	1	Missense_Mutation	SNP	Missense_Mutation	C	C	T	T	6/17	140	36	105	0.342857
TCGA-UZ-A9PK	TCGA-KIRP	MC3	BAP1	GRCh37	3	52439133	52439133	1	Missense_Mutation	SNP	Missense_Mutation	G	G	T	T	11/17	370	36	140	0.257143
TCGA-V4-A9EF	TCGA-UVM	MC3	BAP1	GRCh37	3	52440383	52440383	1	Nonsense_Mutation	SNP	Other_Mutation	G	G	C	C	9/17	223	33	35	0.942857
TCGA-V4-A9EI	TCGA-UVM	MC3	BAP1	GRCh37	3	52436650	52436659	10	Frame_Shift_Del	DEL	Other_Mutation	ATGAACTCAT	ATGAACTCAT	-	-	16/17	672-675	31	38	0.815789
TCGA-V4-A9EO	TCGA-UVM	MC3	BAP1	GRCh37	3	52436620	52436620	1	Missense_Mutation	SNP	Missense_Mutation	T	T	A	A	16/17	685	40	41	0.97561
TCGA-V4-A9EU	TCGA-UVM	MC3	BAP1	GRCh37	3	52437840	52437840	1	Nonsense_Mutation	SNP	Other_Mutation	G	G	A	A	13/17	441	27	30	0.9
TCGA-V4-A9EX	TCGA-UVM	MC3	BAP1	GRCh37	3	52443574	52443574	1	Nonsense_Mutation	SNP	Other_Mutation	G	G	A	A	3/17	40	97	122	0.795082
TCGA-V4-A9F0	TCGA-UVM	MC3	BAP1	GRCh37	3	52437791	52437795	5	Frame_Shift_Del	DEL	Other_Mutation	TTCTG	TTCTG	CTCT	CTCT	13/17	456-457	13	32	0.40625
TCGA-V4-A9F1	TCGA-UVM	MC3	BAP1	GRCh37	3	52443593	52443593	1	Nonsense_Mutation	SNP	Other_Mutation	G	G	C	C	3/17	33	68	94	0.723404
TCGA-V4-A9F8	TCGA-UVM	MC3	BAP1	GRCh37	3	52442542	52442542	1	Missense_Mutation	SNP	Missense_Mutation	T	T	C	C	4/17	68	11	12	0.916667
TCGA-VD-A8KK	TCGA-UVM	MC3	BAP1	GRCh37	3	52441978	52441978	1	Frame_Shift_Del	DEL	Other_Mutation	G	G	-	-	5/17	124	18	37	0.486486
TCGA-VD-A8KL	TCGA-UVM	MC3	BAP1	GRCh37	3	52443612	52443613	2	Frame_Shift_Ins	INS	Other_Mutation	-	-	C	C	3/17	27	141	282	0.5
TCGA-VQ-A8P2	TCGA-STAD	MC3	BAP1	GRCh37	3	52437525	52437525	1	Missense_Mutation	SNP	Missense_Mutation	A	A	G	G	13/17	546	16	43	0.372093
TCGA-VQ-A8PO	TCGA-STAD	MC3	BAP1	GRCh37	3	52442054	52442054	1	Missense_Mutation	SNP	Missense_Mutation	C	C	T	T	5/17	99	3	19	0.157895
TCGA-VQ-A91D	TCGA-STAD	MC3	BAP1	GRCh37	3	52438517	52438517	1	Missense_Mutation	SNP	Missense_Mutation	T	T	C	C	12/17	401	15	40	0.375
TCGA-VS-A9UM	TCGA-CESC	MC3	BAP1	GRCh37	3	52443574	52443574	1	Nonsense_Mutation	SNP	Other_Mutation	G	G	A	A	3/17	40	22	33	0.666667
TCGA-W3-AA1Q	TCGA-SKCM	MC3	BAP1	GRCh37	3	52437871	52437871	1	Missense_Mutation	SNP	Missense_Mutation	G	G	C	C	13/17	430	22	76	0.289474
TCGA-W5-AA2W	TCGA-CHOL	MC3	BAP1	GRCh37	3	52440307	52440307	1	Nonsense_Mutation	SNP	Other_Mutation	T	T	A	A	9/17	249	7	10	0.7
TCGA-W5-AA31	TCGA-CHOL	MC3	BAP1	GRCh37	3	52440916	52440916	1	Nonsense_Mutation	SNP	Other_Mutation	C	C	T	T	8/17	196	10	22	0.454545
TCGA-W5-AA39	TCGA-CHOL	MC3	BAP1	GRCh37	3	52441997	52441997	1	Missense_Mutation	SNP	Missense_Mutation	A	A	C	C	5/17	118	12	14	0.857143
TCGA-WC-AA9A	TCGA-UVM	MC3	BAP1	GRCh37	3	52441217	52441217	1	Missense_Mutation	SNP	Missense_Mutation	C	C	G	G	7/17	185	21	21	1
TCGA-WQ-A9G7	TCGA-LIHC	MC3	BAP1	GRCh37	3	52437802	52437803	2	Frame_Shift_Del	DEL	Other_Mutation	TT	TT	-	-	13/17	453	20	63	0.31746
TCGA-XF-A8HI	TCGA-BLCA	MC3	BAP1	GRCh37	3	52440365	52440370	6	In_Frame_Del	DEL	Other_Mutation	GTTGAA	GTTGAA	-	-	9/17	228-229	14	35	0.4
TCGA-XF-A9T0	TCGA-BLCA	MC3	BAP1	GRCh37	3	52436687	52436687	1	Missense_Mutation	SNP	Missense_Mutation	C	C	T	T	16/17	663	13	61	0.213115
TCGA-XF-A9T0	TCGA-BLCA	MC3	BAP1	GRCh37	3	52436887	52436887	1	Nonsense_Mutation	SNP	Other_Mutation	C	C	A	A	15/17	631	27	48	0.5625
TCGA-XT-AASU	TCGA-MESO	MC3	BAP1	GRCh37	3	52436846	52436847	2	Frame_Shift_Ins	INS	Other_Mutation	-	-	G	G	15/17	644	23	146	0.157534
TCGA-Y8-A8RZ	TCGA-KIRP	MC3	BAP1	GRCh37	3	52437846	52437846	1	Missense_Mutation	SNP	Missense_Mutation	C	C	A	A	13/17	439	12	23	0.521739
TCGA-YG-AA3O	TCGA-SKCM	MC3	BAP1	GRCh37	3	52443588	52443588	1	Missense_Mutation	SNP	Missense_Mutation	A	A	C	C	3/17	35	83	226	0.367257
TCGA-YS-A95C	TCGA-MESO	MC3	BAP1	GRCh37	3	52440872	52440874	3	In_Frame_Del	DEL	Other_Mutation	ATG	ATG	-	-	8/17	210-211	18	57	0.315789
TCGA-YS-A95C	TCGA-MESO	MC3	BAP1	GRCh37	3	52443882	52443882	1	Missense_Mutation	SNP	Missense_Mutation	A	A	C	C	1/17	5	7	41	0.170732
TCGA-YZ-A980	TCGA-UVM	MC3	BAP1	GRCh37	3	52439229	52439229	1	Frame_Shift_Del	DEL	Other_Mutation	G	G	-	-	11/17	338	24	98	0.244898
TCGA-YZ-A984	TCGA-UVM	MC3	BAP1	GRCh37	3	52437899	52437899	1	Frame_Shift_Del	DEL	Other_Mutation	T	T	-	-	13/17	421	46	92	0.5
TCGA-ZH-A8Y2	TCGA-CHOL	MC3	BAP1	GRCh37	3	52442599	52442599	1	Missense_Mutation	SNP	Missense_Mutation	A	A	G	G	4/17	49	14	18	0.777778
TCGA-ZH-A8Y4	TCGA-CHOL	MC3	BAP1	GRCh37	3	52437221	52437221	1	Frame_Shift_Del	DEL	Other_Mutation	T	T	-	-	14/17	608	16	34	0.470588
TCGA-ZJ-AAXT	TCGA-CESC	MC3	BAP1	GRCh37	3	52440896	52440896	1	Missense_Mutation	SNP	Missense_Mutation	G	G	C	C	8/17	203	15	31	0.483871
TCGA-ZN-A9VU	TCGA-MESO	MC3	BAP1	GRCh37	3	52436297	52436305	9	Missense_Mutation	DEL	Missense_Mutation	GCAGTCCTC	GCAGTCCTC	-	-	17/17	730-?	62	116	0.534483
TCGA-ZN-A9VV	TCGA-MESO	MC3	BAP1	GRCh37	3	52439815	52439836	22	Frame_Shift_Del	DEL	Other_Mutation	GTTTGCTTCCAGCACCAGCGGG	GTTTGCTTCCAGCACCAGCGGG	-	-	10/17	292-299	20	24	0.833333
TCGA-ZS-A9CG	TCGA-LIHC	MC3	BAP1	GRCh37	3	52437545	52437545	1	Missense_Mutation	SNP	Missense_Mutation	A	A	T	T	13/17	539	16	101	0.158416

## Sheet: S2C.New variants final
SAMPLE	Cancer_Type	pipeline	callers	Hugo_Symbol	NCBI_Build	Chromosome	Start_Position	End_Position	length	Variant_Classification	Variant_Type	Mutation_Type	Reference_Allele	Tumor_Seq_Allele1	Tumor_Seq_Allele2	variant_allele	EXON	Protein_position	t_alt_count	t_depth	VAF
TCGA-PK-A5HB	TCGA-ACC	Shared UNC & Updated GDC	cadabra;mutect2;pindel;varscan2	BAP1	GRCh38	chr3	52403548	52403549	2	Frame_Shift_Ins	INS	Other_Mutation	-	A	A	A	13/17	532-533/729	84	100	0.84
TCGA-CU-A0YR	TCGA-BLCA	Shared UNC & Updated GDC	strelka2;muse;mutect2;varscan2	BAP1	GRCh38	chr3	52406363	52406363	1	Missense_Mutation	SNP	Missense_Mutation	C	C	G	G	9/17	225/729	34	66	0.571429
TCGA-DK-A3X2	TCGA-BLCA	Shared UNC & Updated GDC	strelka2;muse;mutect2;varscan2	BAP1	GRCh38	chr3	52405882	52405882	1	Nonsense_Mutation	SNP	Other_Mutation	G	G	A	A	10/17	272/729	32	87	0.367816
TCGA-DK-A3X2	TCGA-BLCA	Shared UNC & Updated GDC	strelka2;muse;mutect2;varscan2	BAP1	GRCh38	chr3	52407203	52407203	1	Missense_Mutation	SNP	Missense_Mutation	T	T	G	G	7/17	184/729	26	58	0.45614
TCGA-DK-A6AV	TCGA-BLCA	Shared UNC & Updated GDC	strelka2;muse;mutect2;varscan2	BAP1	GRCh38	chr3	52409738	52409738	1	Missense_Mutation	SNP	Missense_Mutation	A	A	C	C	2/17	15/729	25	43	0.581395
TCGA-GC-A3RB	TCGA-BLCA	Shared UNC & Updated GDC	strelka2;muse;mutect2;varscan2	BAP1	GRCh38	chr3	52405214	52405214	1	Missense_Mutation	SNP	Missense_Mutation	G	G	A	A	11/17	338/729	108	244	0.442623
TCGA-HQ-A2OE	TCGA-BLCA	Shared UNC & Updated GDC	strelka2;muse;mutect2;varscan2	BAP1	GRCh38	chr3	52402671	52402671	1	Missense_Mutation	SNP	Missense_Mutation	C	G	G	G	16/17	663/729	34	37	0.918919
TCGA-HQ-A2OE	TCGA-BLCA	Shared UNC & Updated GDC	strelka2;muse;mutect2;varscan2	BAP1	GRCh38	chr3	52402794	52402794	1	Missense_Mutation	SNP	Missense_Mutation	C	G	G	G	15/17	656/729	58	73	0.802817
TCGA-K4-A54R	TCGA-BLCA	Shared UNC & Updated GDC	strelka2;muse;mutect2;varscan2	BAP1	GRCh38	chr3	52403299	52403299	1	Splice_Site	SNP	Other_Mutation	C	C	G	G			19	58	0.327586
TCGA-UY-A78M	TCGA-BLCA	Shared UNC & Updated GDC	strelka2;muse	BAP1	GRCh38	chr3	52407204	52407204	1	Missense_Mutation	SNP	Missense_Mutation	C	C	T	T	7/17	184/729	19	53	0.351852
TCGA-UY-A78M	TCGA-BLCA	Shared UNC & Updated GDC	strelka2;muse	BAP1	GRCh38	chr3	52407210	52407210	1	Missense_Mutation	SNP	Missense_Mutation	C	C	T	T	7/17	182/729	21	55	0.375
TCGA-UY-A78M	TCGA-BLCA	Shared UNC & Updated GDC	strelka2;muse	BAP1	GRCh38	chr3	52407312	52407312	1	Missense_Mutation	SNP	Missense_Mutation	C	C	T	T	7/17	148/729	16	61	0.262295
TCGA-UY-A78M	TCGA-BLCA	Shared UNC & Updated GDC	strelka2;muse;varscan2	BAP1	GRCh38	chr3	52407418	52407418	1	Missense_Mutation	SNP	Missense_Mutation	C	C	T	T	6/17	140/729	38	112	0.346154
TCGA-XF-A8HI	TCGA-BLCA	Shared UNC & Updated GDC	cadabra;mutect2;pindel;varscan2	BAP1	GRCh38	chr3	52406349	52406354	6	In_Frame_Del	DEL	Other_Mutation	GTTGAA	GTTGAA	-	-	9/17	228-229/729	14	35	0.4
TCGA-XF-A9T0	TCGA-BLCA	Shared UNC & Updated GDC	strelka2;muse;mutect2;varscan2	BAP1	GRCh38	chr3	52402671	52402671	1	Missense_Mutation	SNP	Missense_Mutation	C	C	T	T	16/17	663/729	16	64	0.25
TCGA-XF-A9T0	TCGA-BLCA	Shared UNC & Updated GDC	strelka2;muse;mutect2;varscan2	BAP1	GRCh38	chr3	52402871	52402871	1	Nonsense_Mutation	SNP	Other_Mutation	C	C	A	A	15/17	631/729	28	51	0.55102
TCGA-DK-AA71	TCGA-BLCA	Shared UNC & Updated GDC	strelka2;muse;mutect2;varscan2	BAP1	GRCh38	chr3	52408082	52408082	1	Splice_Region	SNP	Other_Mutation	G	G	A	A			10	18	0.555556
TCGA-HQ-A2OE	TCGA-BLCA	Shared UNC & Updated GDC	strelka2;muse;mutect2;varscan2	BAP1	GRCh38	chr3	52408471	52408471	1	Splice_Region	SNP	Other_Mutation	G	T	T	T			9	11	0.818182
TCGA-A2-A0EQ	TCGA-BRCA	Shared UNC & Updated GDC	strelka2;muse;mutect2;varscan2	BAP1	GRCh38	chr3	52408584	52408584	1	Missense_Mutation	SNP	Missense_Mutation	G	G	C	C	4/17	49/729	7	17	0.411765
TCGA-A2-A0YE	TCGA-BRCA	Shared UNC & Updated GDC	strelka2;muse;mutect2;varscan2	BAP1	GRCh38	chr3	52408595	52408595	1	Missense_Mutation	SNP	Missense_Mutation	C	C	T	T	4/17	45/729	68	108	0.637255
TCGA-AC-A62X	TCGA-BRCA	Shared UNC & Updated GDC	cadabra;mutect2;pindel;varscan2	BAP1	GRCh38	chr3	52406848	52406849	2	Frame_Shift_Ins	INS	Other_Mutation	-	A	A	A	8/17	213-214/729	34	39	0.871795
TCGA-AN-A0AK	TCGA-BRCA	Shared UNC & Updated GDC	strelka2;mutect2	BAP1	GRCh38	chr3	52408598	52408598	1	Missense_Mutation	SNP	Missense_Mutation	T	C	C	C	4/17	44/729	4	4	1
TCGA-BH-A0HA	TCGA-BRCA	Shared UNC & Updated GDC	strelka2;muse;mutect2;varscan2	BAP1	GRCh38	chr3	52406889	52406889	1	Missense_Mutation	SNP	Missense_Mutation	T	T	C	C	8/17	200/729	30	53	0.595238
TCGA-D8-A27F	TCGA-BRCA	Shared UNC & Updated GDC	cadabra;mutect2;pindel;varscan2	BAP1	GRCh38	chr3	52402623	52402648	26	Frame_Shift_Del	DEL	Other_Mutation	TAAAGGTGCAGATGAACTCATCGTAG	TAAAGGTGCAGATGAACTCATCGTAG	-	-	16/17	670-679/729	43	81	0.530864
TCGA-E2-A573	TCGA-BRCA	Shared UNC & Updated GDC	strelka2;muse;mutect2;varscan2	BAP1	GRCh38	chr3	52408056	52408056	1	Missense_Mutation	SNP	Missense_Mutation	T	T	C	C	5/17	93/729	14	30	0.466667
TCGA-HN-A2OB	TCGA-BRCA	Shared UNC & Updated GDC	strelka2;muse;varscan2	BAP1	GRCh38	chr3	52406846	52406846	1	Missense_Mutation	SNP	Missense_Mutation	G	G	C	C	8/17	214/729	14	55	0.254545
TCGA-LL-A9Q3	TCGA-BRCA	Shared UNC & Updated GDC	strelka2;muse;mutect2;varscan2	BAP1	GRCh38	chr3	52403147	52403147	1	Nonsense_Mutation	SNP	Other_Mutation	G	G	C	C	14/17	627/729	9	18	0.5
TCGA-E9-A1NC	TCGA-BRCA	UNC only	strelka2	BAP1	GRCh38	chr3	52408613	52408613	1	Splice_Region	SNP	Other_Mutation	G	G	T	T			2	3	0.666667
TCGA-C5-A1MP	TCGA-CESC	Shared UNC & Updated GDC	cadabra;mutect2	BAP1	GRCh38	chr3	52408532	52408556	25	Frame_Shift_Del	DEL	Other_Mutation	ACCAAGGTAGAGACCTTTCGCCGGG	ACCAAGGTAGAGACCTTTCGCCGGG	-	-	4/17	58-66/729	6	12	0.5
TCGA-EA-A44S	TCGA-CESC	UNC only	strelka2	BAP1	GRCh38	chr3	52405867	52405867	1	Nonsense_Mutation	SNP	Other_Mutation	G	G	A	A	10/17	277/729	13	23	0.565217
TCGA-VS-A9UM	TCGA-CESC	Shared UNC & Updated GDC	strelka2;muse;mutect2;varscan2	BAP1	GRCh38	chr3	52409558	52409558	1	Nonsense_Mutation	SNP	Other_Mutation	G	G	A	A	3/17	40/729	23	34	0.69697
TCGA-ZJ-AAXT	TCGA-CESC	Shared UNC & Updated GDC	strelka2;muse;mutect2;varscan2	BAP1	GRCh38	chr3	52406880	52406880	1	Missense_Mutation	SNP	Missense_Mutation	G	G	C	C	8/17	203/729	16	33	0.484848
TCGA-VS-A9UC	TCGA-CESC	Shared UNC & Updated GDC	strelka2;muse;mutect2;varscan2	BAP1	GRCh38	chr3	52400576	52400576	1	3'Flank	SNP	Other_Mutation	C	C	T	T			11	21	0.52381
TCGA-MA-AA41	TCGA-CESC	Updated GDC only	muse;mutect2;varscan2	BAP1	GRCh38	chr3	52403766	52403766	1	Nonsense_Mutation	SNP	Other_Mutation	G	G	C	C	13/17	460/729	13	17	0.764706
TCGA-EK-A2RB	TCGA-CESC	Updated GDC only	muse;mutect2;varscan2	BAP1	GRCh38	chr3	52405867	52405867	1	Nonsense_Mutation	SNP	Other_Mutation	G	G	A	A	10/17	277/729	11	18	0.611111
TCGA-3X-AAVE	TCGA-CHOL	Shared UNC & Updated GDC	cadabra;mutect2	BAP1	GRCh38	chr3	52402635	52402651	17	Frame_Shift_Del	DEL	Other_Mutation	TGAACTCATCGTAGTTG	TGAACTCATCGTAGTTG	-	-	16/17	669-675/729	4	8	0.5
TCGA-4G-AAZF	TCGA-CHOL	Shared UNC & Updated GDC	strelka2;muse;mutect2;varscan2	BAP1	GRCh38	chr3	52407219	52407219	1	Missense_Mutation	SNP	Missense_Mutation	G	G	A	A	7/17	179/729	34	49	0.704545
TCGA-4G-AAZO	TCGA-CHOL	Shared UNC & Updated GDC	cadabra;varscan2	BAP1	GRCh38	chr3	52403786	52403786	1	Frame_Shift_Del	DEL	Other_Mutation	T	T	-	-	13/17	453/729	10	15	0.666667
TCGA-4G-AAZT	TCGA-CHOL	Shared UNC & Updated GDC	strelka2;muse	BAP1	GRCh38	chr3	52405900	52405900	1	Missense_Mutation	SNP	Missense_Mutation	T	T	G	G	10/17	266/729	11	18	0.611111
TCGA-4G-AAZT	TCGA-CHOL	Shared UNC & Updated GDC	strelka2;muse	BAP1	GRCh38	chr3	52405914	52405914	1	Splice_Site	SNP	Other_Mutation	T	T	C	C			12	20	0.6
TCGA-W5-AA2W	TCGA-CHOL	Shared UNC & Updated GDC	strelka2;muse;mutect2;varscan2	BAP1	GRCh38	chr3	52406291	52406291	1	Nonsense_Mutation	SNP	Other_Mutation	T	A	A	A	9/17	249/729	8	11	0.727273
TCGA-W5-AA31	TCGA-CHOL	Shared UNC & Updated GDC	strelka2;muse;mutect2;varscan2	BAP1	GRCh38	chr3	52406900	52406900	1	Nonsense_Mutation	SNP	Other_Mutation	C	C	T	T	8/17	196/729	12	24	0.5
TCGA-W5-AA36	TCGA-CHOL	Shared UNC & Updated GDC	cadabra;mutect2	BAP1	GRCh38	chr3	52403661	52403662	2	Frame_Shift_Ins	INS	Other_Mutation	-	-	T	T	13/17	495/729	4	6	0.666667
TCGA-W5-AA39	TCGA-CHOL	Shared UNC & Updated GDC	strelka2;muse;mutect2;varscan2	BAP1	GRCh38	chr3	52407981	52407981	1	Missense_Mutation	SNP	Missense_Mutation	A	C	C	C	5/17	118/729	12	14	0.857143
TCGA-ZH-A8Y2	TCGA-CHOL	Shared UNC & Updated GDC	strelka2;muse;mutect2;varscan2	BAP1	GRCh38	chr3	52408583	52408583	1	Missense_Mutation	SNP	Missense_Mutation	A	G	G	G	4/17	49/729	16	20	0.8
TCGA-ZH-A8Y4	TCGA-CHOL	Shared UNC & Updated GDC	cadabra;mutect2;pindel;varscan2	BAP1	GRCh38	chr3	52403205	52403205	1	Frame_Shift_Del	DEL	Other_Mutation	T	-	-	-	14/17	608/729	15	21	0.714286
TCGA-4G-AAZO	TCGA-CHOL	Updated GDC only	pindel;varscan2*	BAP1	GRCh38	chr3	52403788	52403789	2	Frame_Shift_Del	DEL	Other_Mutation	TG	TG	A	A	13/17	452-453/729	14	30	0.466667
TCGA-AA-3862	TCGA-COAD	Shared UNC & Updated GDC	strelka2;muse;mutect2;varscan2	BAP1	GRCh38	chr3	52403208	52403208	1	Missense_Mutation	SNP	Missense_Mutation	G	G	A	A	14/17	607/729	9	43	0.210526
TCGA-AA-3982	TCGA-COAD	UNC only	strelka2	BAP1	GRCh38	chr3	52409848	52409848	1	Missense_Mutation	SNP	Missense_Mutation	C	C	T	T	1/17	11/729	2	3	0.666667
TCGA-AZ-6599	TCGA-COAD	Shared UNC & Updated GDC	strelka2;muse;mutect2;varscan2	BAP1	GRCh38	chr3	52405882	52405882	1	Nonsense_Mutation	SNP	Other_Mutation	G	G	A	A	10/17	272/729	44	140	0.31746
TCGA-CK-4951	TCGA-COAD	Shared UNC & Updated GDC	strelka2;muse;mutect2;varscan2	BAP1	GRCh38	chr3	52403709	52403709	1	Missense_Mutation	SNP	Missense_Mutation	G	G	A	A	13/17	479/729	35	114	0.307692
TCGA-CK-4951	TCGA-COAD	Shared UNC & Updated GDC	strelka2;muse;mutect2;varscan2	BAP1	GRCh38	chr3	52405214	52405214	1	Missense_Mutation	SNP	Missense_Mutation	G	G	A	A	11/17	338/729	17	57	0.298246
TCGA-DM-A282	TCGA-COAD	Shared UNC & Updated GDC	strelka2;muse;mutect2;varscan2	BAP1	GRCh38	chr3	52402326	52402326	1	Missense_Mutation	SNP	Missense_Mutation	G	G	A	A	17/17	718/729	14	38	0.368421
TCGA-AA-A010	TCGA-COAD	Updated GDC only	muse;mutect2;varscan2;muse	BAP1	GRCh38	chr3	52405800	52405800	1	Missense_Mutation	SNP	Missense_Mutation	T	T	C	C	10/17	299/729	41	119	0.444444
TCGA-06-5416	TCGA-GBM	Shared UNC & Updated GDC	strelka2;muse;mutect2;varscan2	BAP1	GRCh38	chr3	52409601	52409601	1	Missense_Mutation	SNP	Missense_Mutation	C	C	A	A	3/17	25/729	131	565	0.232176
TCGA-26-5133	TCGA-GBM	Shared UNC & Updated GDC	strelka2;muse;mutect2;varscan2	BAP1	GRCh38	chr3	52408502	52408502	1	Missense_Mutation	SNP	Missense_Mutation	A	A	G	G	4/17	76/729	8	37	0.216216
TCGA-CN-5364	TCGA-HNSC	Shared UNC & Updated GDC	strelka2;muse;mutect2;varscan2	BAP1	GRCh38	chr3	52403272	52403272	1	Missense_Mutation	SNP	Missense_Mutation	T	T	G	G	14/17	586/729	18	63	0.305085
TCGA-CV-7263	TCGA-HNSC	Shared UNC & Updated GDC	cadabra;pindel;varscan2	BAP1	GRCh38	chr3	52405896	52405897	2	Frame_Shift_Del	DEL	Other_Mutation	TG	TG	-	-	10/17	267/729	18	54	0.333333
TCGA-CN-6992	TCGA-HNSC	Shared UNC & Updated GDC	strelka2;muse;mutect2;varscan2	BAP1	GRCh38	chr3	52409884	52409884	1	5'UTR	SNP	Other_Mutation	C	C	T	T	1/17		8	19	0.4375
TCGA-A3-3308	TCGA-KIRC	Shared UNC & Updated GDC	cadabra;pindel;varscan2;pindel;varscan2	BAP1	GRCh38	chr3	52402785	52402787	3	In_Frame_Del	DEL	Other_Mutation	CTT	CTT	-	-	15/17	659/729	47	169	0.278107
TCGA-A3-3317	TCGA-KIRC	Shared UNC & Updated GDC	strelka2;muse;mutect2;varscan2	BAP1	GRCh38	chr3	52404499	52404499	1	Nonsense_Mutation	SNP	Other_Mutation	C	C	A	A	12/17	402/729	22	72	0.305556
TCGA-B0-4827	TCGA-KIRC	Shared UNC & Updated GDC	cadabra;mutect2;pindel;varscan2	BAP1	GRCh38	chr3	52405848	52405848	1	Frame_Shift_Del	DEL	Other_Mutation	T	T	-	-	10/17	283/729	17	84	0.202381
TCGA-B0-5075	TCGA-KIRC	Shared UNC & Updated GDC	cadabra;mutect2;pindel*;varscan2	BAP1	GRCh38	chr3	52405203	52405222	20	Frame_Shift_Del	DEL	Other_Mutation	GCTGCCTGGAGGCTTCACCA	GCTGCCTGGAGGCTTCACCA	-	-	11/17	335-341/729	51	152	0.335526
TCGA-B0-5088	TCGA-KIRC	Shared UNC & Updated GDC	strelka2;muse;varscan2	BAP1	GRCh38	chr3	52409850	52409850	1	Missense_Mutation	SNP	Missense_Mutation	C	C	G	G	1/17	10/729	8	35	0.228571
TCGA-B0-5092	TCGA-KIRC	Shared UNC & Updated GDC	strelka2;muse;mutect2;varscan2	BAP1	GRCh38	chr3	52405897	52405897	1	Nonsense_Mutation	SNP	Other_Mutation	G	G	A	A	10/17	267/729	19	80	0.2375
TCGA-B0-5096	TCGA-KIRC	Shared UNC & Updated GDC	strelka2;muse;mutect2;varscan2	BAP1	GRCh38	chr3	52409878	52409878	1	Translation_Start_Site	SNP	Other_Mutation	T	T	C	C	1/17	1/729	18	87	0.216216
TCGA-B0-5097	TCGA-KIRC	Shared UNC & Updated GDC	strelka2;muse;mutect2;varscan2	BAP1	GRCh38	chr3	52407246	52407246	1	Missense_Mutation	SNP	Missense_Mutation	A	A	C	C	7/17	170/729	12	56	0.226415
TCGA-B0-5107	TCGA-KIRC	Shared UNC & Updated GDC	strelka2;muse;mutect2;varscan2	BAP1	GRCh38	chr3	52408496	52408496	1	Missense_Mutation	SNP	Missense_Mutation	T	T	C	C	4/17	78/729	6	14	0.461538
TCGA-B0-5699	TCGA-KIRC	Shared UNC & Updated GDC	cadabra;mutect2;varscan2	BAP1	GRCh38	chr3	52402346	52402346	1	Frame_Shift_Del	DEL	Other_Mutation	T	-	-	-	17/17	711/729	9	11	0.857143
TCGA-B4-5838	TCGA-KIRC	UNC only	cadabra	BAP1	GRCh38	chr3	52402387	52402387	1	Frame_Shift_Del	DEL	Other_Mutation	G	G	-	-	17/17	697/729	4	7	0.571429
TCGA-B8-4143	TCGA-KIRC	Shared UNC & Updated GDC	strelka2;muse;mutect2;varscan2	BAP1	GRCh38	chr3	52403147	52403147	1	Nonsense_Mutation	SNP	Other_Mutation	G	G	C	C	14/17	627/729	23	42	0.552632
TCGA-B8-4151	TCGA-KIRC	Shared UNC & Updated GDC	cadabra;mutect2;varscan2	BAP1	GRCh38	chr3	52402329	52402329	1	Frame_Shift_Del	DEL	Other_Mutation	G	G	-	-	17/17	717/729	12	21	0.571429
TCGA-B8-5550	TCGA-KIRC	Shared UNC & Updated GDC	cadabra;mutect2;pindel;varscan2	BAP1	GRCh38	chr3	52404486	52404487	2	Frame_Shift_Ins	INS	Other_Mutation	-	-	C	C	12/17	406/729	31	125	0.248
TCGA-B8-A54G	TCGA-KIRC	Shared UNC & Updated GDC	strelka2;muse;mutect2;varscan2	BAP1	GRCh38	chr3	52402608	52402608	1	Nonsense_Mutation	SNP	Other_Mutation	G	G	A	A	16/17	684/729	52	169	0.307692
TCGA-BP-4962	TCGA-KIRC	Shared UNC & Updated GDC	strelka2;muse;mutect2;varscan2	BAP1	GRCh38	chr3	52409876	52409876	1	Translation_Start_Site	SNP	Other_Mutation	C	C	T	T	1/17	1/729	11	48	0.229167
TCGA-BP-4985	TCGA-KIRC	Shared UNC & Updated GDC	cadabra;mutect2;pindel;varscan2	BAP1	GRCh38	chr3	52402612	52402625	14	Frame_Shift_Del	DEL	Other_Mutation	CAGCATGGAGATAA	CAGCATGGAGATAA	-	-	16/17	678-682/729	33	87	0.37931
TCGA-BP-5174	TCGA-KIRC	UNC only	cadabra	BAP1	GRCh38	chr3	52402381	52402381	1	Frame_Shift_Del	DEL	Other_Mutation	C	C	-	-	17/17	699/729	2	5	0.4
TCGA-CJ-4869	TCGA-KIRC	Shared UNC & Updated GDC	cadabra;mutect2;pindel;varscan2	BAP1	GRCh38	chr3	52405180	52405180	1	Frame_Shift_Del	DEL	Other_Mutation	T	T	-	-	11/17	349/729	34	168	0.210526
TCGA-CJ-5680	TCGA-KIRC	Shared UNC & Updated GDC	cadabra;mutect2;pindel;varscan2	BAP1	GRCh38	chr3	52408507	52408507	1	Frame_Shift_Del	DEL	Other_Mutation	A	A	-	-	4/17	74/729	15	33	0.454545
TCGA-CZ-4864	TCGA-KIRC	Shared UNC & Updated GDC	strelka2;muse;mutect2;varscan2	BAP1	GRCh38	chr3	52408013	52408013	1	Missense_Mutation	SNP	Missense_Mutation	T	T	A	A	5/17	107/729	16	31	0.518519
TCGA-CZ-4866	TCGA-KIRC	UNC only	strelka2	BAP1	GRCh38	chr3	52407402	52407402	1	Missense_Mutation	SNP	Missense_Mutation	G	G	C	C	6/17	145/729	36	112	0.321429
TCGA-CZ-4866	TCGA-KIRC	UNC only	strelka2	BAP1	GRCh38	chr3	52409552	52409552	1	Splice_Site	SNP	Other_Mutation	A	A	T	T			64	129	0.496124
TCGA-CZ-5469	TCGA-KIRC	Shared UNC & Updated GDC	strelka2;muse;mutect2;varscan2	BAP1	GRCh38	chr3	52407245	52407245	1	Missense_Mutation	SNP	Missense_Mutation	A	C	C	C	7/17	170/729	41	57	0.755102
TCGA-CZ-5470	TCGA-KIRC	Shared UNC & Updated GDC	cadabra;mutect2;pindel;varscan2	BAP1	GRCh38	chr3	52409607	52409631	25	Splice_Site	DEL	Other_Mutation	ACCTGCGATGAGGAAAGGAAAGCAG	ACCTGCGATGAGGAAAGGAAAGCAG	-	-	3/17	?-23/729	27	67	0.402985
TCGA-CZ-5985	TCGA-KIRC	Shared UNC & Updated GDC	strelka2;muse;mutect2;varscan2	BAP1	GRCh38	chr3	52405295	52405295	1	Splice_Site	SNP	Other_Mutation	C	C	A	A			43	110	0.390909
TCGA-DV-A4W0	TCGA-KIRC	Shared UNC & Updated GDC	strelka2;muse;mutect2;varscan2	BAP1	GRCh38	chr3	52403779	52403779	1	Nonsense_Mutation	SNP	Other_Mutation	G	G	A	A	13/17	456/729	12	40	0.307692
TCGA-G6-A5PC	TCGA-KIRC	Shared UNC & Updated GDC	cadabra;mutect2;pindel;varscan2	BAP1	GRCh38	chr3	52403175	52403175	1	Frame_Shift_Del	DEL	Other_Mutation	G	G	-	-	14/17	618/729	12	38	0.315789
TCGA-BP-5182	TCGA-KIRC	Updated GDC only	muse;mutect2;varscan2	BAP1	GRCh38	chr3	52409876	52409876	1	Translation_Start_Site	SNP	Other_Mutation	C	C	T	T	1/17	1/729	19	60	0.316667
TCGA-2Z-A9J2	TCGA-KIRP	Shared UNC & Updated GDC	strelka2;muse;mutect2;varscan2	BAP1	GRCh38	chr3	52409584	52409584	1	Missense_Mutation	SNP	Missense_Mutation	T	T	C	C	3/17	31/729	21	53	0.396226
TCGA-2Z-A9JD	TCGA-KIRP	Shared UNC & Updated GDC	cadabra;pindel;varscan2	BAP1	GRCh38	chr3	52403636	52403636	1	Frame_Shift_Del	DEL	Other_Mutation	G	-	-	-	13/17	503/729	39	49	0.795918
TCGA-2Z-A9JD	TCGA-KIRP	Shared UNC & Updated GDC	strelka2;varscan2	BAP1	GRCh38	chr3	52403641	52403641	1	Missense_Mutation	SNP	Missense_Mutation	C	G	G	G	13/17	502/729	43	53	0.8125
TCGA-2Z-A9JE	TCGA-KIRP	UNC only	strelka2	BAP1	GRCh38	chr3	52405765	52405765	1	Missense_Mutation	SNP	Missense_Mutation	C	A	A	A	10/17	311/729	53	60	0.883333
TCGA-5P-A9K9	TCGA-KIRP	UNC only	strelka2	BAP1	GRCh38	chr3	52408031	52408031	1	Missense_Mutation	SNP	Missense_Mutation	A	A	G	G	5/17	101/729	105	232	0.452586
TCGA-BQ-5875	TCGA-KIRP	Shared UNC & Updated GDC	strelka2;muse;mutect2;varscan2	BAP1	GRCh38	chr3	52407174	52407174	1	Missense_Mutation	SNP	Missense_Mutation	C	C	T	T	7/17	194/729	32	49	0.659574
TCGA-BQ-5877	TCGA-KIRP	Shared UNC & Updated GDC	strelka2;muse;mutect2;varscan2	BAP1	GRCh38	chr3	52405884	52405884	1	Missense_Mutation	SNP	Missense_Mutation	A	A	G	G	10/17	271/729	13	36	0.382353
TCGA-BQ-5892	TCGA-KIRP	Shared UNC & Updated GDC	strelka2;muse;mutect2;varscan2	BAP1	GRCh38	chr3	52409850	52409850	1	Missense_Mutation	SNP	Missense_Mutation	C	C	T	T	1/17	10/729	25	50	0.511111
TCGA-G7-A8LD	TCGA-KIRP	Shared UNC & Updated GDC	cadabra;mutect2;pindel;varscan2	BAP1	GRCh38	chr3	52403693	52403693	1	Frame_Shift_Del	DEL	Other_Mutation	G	-	-	-	13/17	484/729	33	38	0.868421
TCGA-MH-A560	TCGA-KIRP	Shared UNC & Updated GDC	cadabra;pindel;varscan2	BAP1	GRCh38	chr3	52405255	52405255	1	Frame_Shift_Del	DEL	Other_Mutation	G	-	-	-	11/17	324/729	51	66	0.772727
TCGA-MH-A560	TCGA-KIRP	Shared UNC & Updated GDC	strelka2;varscan2	BAP1	GRCh38	chr3	52405259	52405259	1	Missense_Mutation	SNP	Missense_Mutation	C	A	A	A	11/17	323/729	67	85	0.788235
TCGA-UZ-A9PK	TCGA-KIRP	Shared UNC & Updated GDC	strelka2;muse;mutect2;varscan2	BAP1	GRCh38	chr3	52405117	52405117	1	Missense_Mutation	SNP	Missense_Mutation	G	G	T	T	11/17	370/729	42	156	0.269231
TCGA-Y8-A8RZ	TCGA-KIRP	Shared UNC & Updated GDC	strelka2;muse;mutect2;varscan2	BAP1	GRCh38	chr3	52403830	52403830	1	Missense_Mutation	SNP	Missense_Mutation	C	C	A	A	13/17	439/729	15	27	0.555556
TCGA-AL-3468	TCGA-KIRP	Shared UNC & Updated GDC	strelka2;muse;mutect2;varscan2	BAP1	GRCh38	chr3	52407401	52407401	1	Splice_Region	SNP	Other_Mutation	G	G	C	C	6/17	145/729	67	249	0.28
TCGA-2Y-A9GU	TCGA-LIHC	Shared UNC & Updated GDC	strelka2;muse;mutect2;varscan2	BAP1	GRCh38	chr3	52406883	52406883	1	Missense_Mutation	SNP	Missense_Mutation	C	C	A	A	8/17	202/729	29	46	0.636364
TCGA-2Y-A9H2	TCGA-LIHC	Shared UNC & Updated GDC	cadabra;pindel;varscan2	BAP1	GRCh38	chr3	52405142	52405151	10	Frame_Shift_Del	DEL	Other_Mutation	CTAGAAAGGC	CTAGAAAGGC	-	-	11/17	359-362/729	17	44	0.386364
TCGA-2Y-A9H2	TCGA-LIHC	Shared UNC & Updated GDC	strelka2;muse;varscan2	BAP1	GRCh38	chr3	52405132	52405132	1	Missense_Mutation	SNP	Missense_Mutation	T	T	G	G	11/17	365/729	19	47	0.409091
TCGA-2Y-A9H3	TCGA-LIHC	Shared UNC & Updated GDC	cadabra;mutect2;pindel;varscan2	BAP1	GRCh38	chr3	52402661	52402692	32	Splice_Site	DEL	Other_Mutation	CTCTGGTCATCAATCTGTAGGAGAGAAGAAGA	CTCTGGTCATCAATCTGTAGGAGAGAAGAAGA	-	-	16/17	?-666/729	27	76	0.355263
TCGA-2Y-A9H6	TCGA-LIHC	Shared UNC & Updated GDC	cadabra;mutect2;pindel;varscan2	BAP1	GRCh38	chr3	52407985	52407989	5	Frame_Shift_Del	DEL	Other_Mutation	CTTCA	CTTCA	-	-	5/17	115-116/729	71	147	0.482993
TCGA-BC-A10Q	TCGA-LIHC	Shared UNC & Updated GDC	cadabra;mutect2;pindel;varscan2	BAP1	GRCh38	chr3	52406324	52406332	9	In_Frame_Del	DEL	Other_Mutation	TGCGGTCGG	TGCGGTCGG	-	-	9/17	235-238/729	30	47	0.638298
TCGA-BC-A10R	TCGA-LIHC	Shared UNC & Updated GDC	cadabra;mutect2;pindel;varscan2	BAP1	GRCh38	chr3	52402671	52402672	2	Frame_Shift_Ins	INS	Other_Mutation	-	A	A	A	16/17	662-663/729	57	79	0.721519
TCGA-CC-5260	TCGA-LIHC	Shared UNC & Updated GDC	cadabra;mutect2;pindel;varscan2	BAP1	GRCh38	chr3	52403440	52403440	1	Frame_Shift_Del	DEL	Other_Mutation	C	C	-	-	13/17	569/729	18	48	0.375
TCGA-DD-A118	TCGA-LIHC	Shared UNC & Updated GDC	strelka2;muse;mutect2;varscan2	BAP1	GRCh38	chr3	52406279	52406279	1	Nonsense_Mutation	SNP	Other_Mutation	G	G	A	A	9/17	253/729	65	114	0.588235
TCGA-DD-A1EF	TCGA-LIHC	Shared UNC & Updated GDC	cadabra;mutect2	BAP1	GRCh38	chr3	52406254	52406260	7	Frame_Shift_Del	DEL	Other_Mutation	TGCTGCA	TGCTGCA	-	-	9/17	259-261/729	30	58	0.517241
TCGA-DD-A3A9	TCGA-LIHC	Shared UNC & Updated GDC	strelka2;muse;mutect2;varscan2	BAP1	GRCh38	chr3	52407318	52407318	1	Splice_Site	SNP	Other_Mutation	T	T	A	A			59	99	0.612903
TCGA-DD-A4NA	TCGA-LIHC	Shared UNC & Updated GDC	strelka2;muse;mutect2;varscan2	BAP1	GRCh38	chr3	52406902	52406902	1	Missense_Mutation	SNP	Missense_Mutation	A	A	C	C	8/17	196/729	56	100	0.566667
TCGA-DD-A73G	TCGA-LIHC	Shared UNC & Updated GDC	strelka2;muse;mutect2;varscan2	BAP1	GRCh38	chr3	52407247	52407247	1	Missense_Mutation	SNP	Missense_Mutation	G	G	C	C	7/17	169/729	32	54	0.592593
TCGA-DD-AADA	TCGA-LIHC	Shared UNC & Updated GDC	strelka2;muse;mutect2;varscan2	BAP1	GRCh38	chr3	52403779	52403779	1	Nonsense_Mutation	SNP	Other_Mutation	G	G	A	A	13/17	456/729	19	41	0.463415
TCGA-DD-AADA	TCGA-LIHC	Shared UNC & Updated GDC	strelka2;muse;mutect2;varscan2	BAP1	GRCh38	chr3	52407288	52407288	1	Nonsense_Mutation	SNP	Other_Mutation	G	G	A	A	7/17	156/729	50	132	0.378788
TCGA-DD-AAVR	TCGA-LIHC	Shared UNC & Updated GDC	strelka2;muse;mutect2;varscan2	BAP1	GRCh38	chr3	52402347	52402347	1	Nonsense_Mutation	SNP	Other_Mutation	T	T	A	A	17/17	711/729	15	60	0.25
TCGA-DD-AAVR	TCGA-LIHC	Shared UNC & Updated GDC	strelka2;muse;mutect2;varscan2	BAP1	GRCh38	chr3	52408596	52408596	1	Missense_Mutation	SNP	Missense_Mutation	C	C	T	T	4/17	45/729	29	110	0.266667
TCGA-ED-A7PX	TCGA-LIHC	Shared UNC & Updated GDC	cadabra;mutect2;pindel;varscan2	BAP1	GRCh38	chr3	52402623	52402624	2	Frame_Shift_Ins	INS	Other_Mutation	-	-	A	A	16/17	678-679/729	32	59	0.542373
TCGA-FV-A3I0	TCGA-LIHC	UNC only	cadabra	BAP1	GRCh38	chr3	52407984	52408046	63	In_Frame_Del	DEL	Other_Mutation	CCTTCATGCGACTCAGGGTGGGTCCCAGGTCCACGCTGCTGCAGTTCAGGAGCACGCTCAGCA	CCTTCATGCGACTCAGGGTGGGTCCCAGGTCCACGCTGCTGCAGTTCAGGAGCACGCTCAGCA	-	-	5/17	96-117/729	33	51	0.647059
TCGA-G3-A25T	TCGA-LIHC	Shared UNC & Updated GDC	strelka2;muse;mutect2;varscan2	BAP1	GRCh38	chr3	52405858	52405858	1	Nonsense_Mutation	SNP	Other_Mutation	G	G	A	A	10/17	280/729	18	29	0.653846
TCGA-WQ-A9G7	TCGA-LIHC	Shared UNC & Updated GDC	cadabra;mutect2;pindel;varscan2	BAP1	GRCh38	chr3	52403786	52403787	2	Frame_Shift_Del	DEL	Other_Mutation	TT	TT	-	-	13/17	453/729	23	46	0.5
TCGA-ZP-A9D0	TCGA-LIHC	Shared UNC & Updated GDC	cadabra;mutect2	BAP1	GRCh38	chr3	52406326	52406327	2	Frame_Shift_Ins	INS	Other_Mutation	-	GGTCGGGCACCACTGCCATCAGGTTGAAGCGGATGTCGTGGTA	GGTCGGGCACCACTGCCATCAGGTTGAAGCGGATGTCGTGGTA	GGTCGGGCACCACTGCCATCAGGTTGAAGCGGATGTCGTGGTA	9/17	237/729	25	34	0.735294
TCGA-UB-A7MD	TCGA-LIHC	Shared UNC & Updated GDC	strelka2;muse;mutect2;varscan2	BAP1	GRCh38	chr3	52409884	52409884	1	5'UTR	SNP	Other_Mutation	C	C	T	T	1/17		19	50	0.382979
TCGA-DD-AA3A	TCGA-LIHC	Updated GDC only	mutect2;pindel;varscan2	BAP1	GRCh38	chr3	52403885	52403885	1	Frame_Shift_Del	DEL	Other_Mutation	C	C	-	-	13/17	420/729	13	26	0.5
TCGA-49-4510	TCGA-LUAD	Shared UNC & Updated GDC	strelka2;muse;mutect2;varscan2	BAP1	GRCh38	chr3	52407219	52407219	1	Missense_Mutation	SNP	Missense_Mutation	G	G	A	A	7/17	179/729	31	61	0.508475
TCGA-73-4670	TCGA-LUAD	Shared UNC & Updated GDC	strelka2;muse;mutect2;varscan2	BAP1	GRCh38	chr3	52405208	52405208	1	Missense_Mutation	SNP	Missense_Mutation	C	C	T	T	11/17	340/729	133	251	0.60199
TCGA-73-4670	TCGA-LUAD	Shared UNC & Updated GDC	strelka2;muse;mutect2;varscan2	BAP1	GRCh38	chr3	52408476	52408476	1	Nonsense_Mutation	SNP	Other_Mutation	G	G	A	A	4/17	85/729	7	18	0.388889
TCGA-95-7948	TCGA-LUAD	Shared UNC & Updated GDC	cadabra;mutect2;pindel;varscan2	BAP1	GRCh38	chr3	52403484	52403484	1	Frame_Shift_Del	DEL	Other_Mutation	C	-	-	-	13/17	554/729	61	78	0.705128
TCGA-97-A4M0	TCGA-LUAD	Updated GDC only	muse;mutect2;varscan2	BAP1	GRCh38	chr3	52408475	52408475	1	Missense_Mutation	SNP	Missense_Mutation	T	T	C	C	4/17	85/729	8	15	0.533333
TCGA-21-1078	TCGA-LUSC	Shared UNC & Updated GDC	cadabra;mutect2;pindel;varscan2;mutect2;pindel;varscan2	BAP1	GRCh38	chr3	52407264	52407284	21	In_Frame_Del	DEL	Other_Mutation	TCCGCACTGCACTAAGGCCAT	TCCGCACTGCACTAAGGCCAT	-	-	7/17	157-164/729	38	102	0.372549
TCGA-21-1078	TCGA-LUSC	Shared UNC & Updated GDC	strelka2;muse;mutect2;varscan2;muse;mutect2;varscan2	BAP1	GRCh38	chr3	52406356	52406356	1	Missense_Mutation	SNP	Missense_Mutation	C	C	T	T	9/17	227/729	28	72	0.470588
TCGA-22-A5C4	TCGA-LUSC	Shared UNC & Updated GDC	strelka2;mutect2	BAP1	GRCh38	chr3	52408562	52408562	1	Missense_Mutation	SNP	Missense_Mutation	C	C	T	T	4/17	56/729	4	7	0.571429
TCGA-77-7335	TCGA-LUSC	Shared UNC & Updated GDC	cadabra;mutect2;pindel;varscan2	BAP1	GRCh38	chr3	52404546	52404547	2	Frame_Shift_Ins	INS	Other_Mutation	-	-	CT	CT	12/17	386/729	6	23	0.217391
TCGA-85-A4CL	TCGA-LUSC	Shared UNC & Updated GDC	strelka2;muse;mutect2;varscan2	BAP1	GRCh38	chr3	52408595	52408595	1	Missense_Mutation	SNP	Missense_Mutation	C	C	G	G	4/17	45/729	7	11	0.636364
TCGA-98-A539	TCGA-LUSC	Shared UNC & Updated GDC	strelka2;muse;mutect2;varscan2	BAP1	GRCh38	chr3	52408037	52408037	1	Missense_Mutation	SNP	Missense_Mutation	A	A	T	T	5/17	99/729	9	21	0.428571
TCGA-NC-A5HI	TCGA-LUSC	Shared UNC & Updated GDC	cadabra;mutect2	BAP1	GRCh38	chr3	52402339	52402339	1	Frame_Shift_Del	DEL	Other_Mutation	C	C	-	-	17/17	713/729	3	7	0.428571
TCGA-3H-AB3K	TCGA-MESO	Shared UNC & Updated GDC	cadabra;mutect2;pindel;varscan2	BAP1	GRCh38	chr3	52408589	52408590	2	Frame_Shift_Del	DEL	Other_Mutation	AT	AT	-	-	4/17	47/729	24	35	0.685714
TCGA-3H-AB3T	TCGA-MESO	Shared UNC & Updated GDC	strelka2;muse;mutect2;varscan2	BAP1	GRCh38	chr3	52405846	52405846	1	Nonsense_Mutation	SNP	Other_Mutation	C	C	A	A	10/17	284/729	9	37	0.243243
TCGA-3H-AB3U	TCGA-MESO	Shared UNC & Updated GDC	cadabra;mutect2;pindel;varscan2	BAP1	GRCh38	chr3	52403883	52403892	10	Frame_Shift_Del	DEL	Other_Mutation	TTCCCCTTAT	-	-	-	13/17	418-421/729	53	74	0.716216
TCGA-3U-A98H	TCGA-MESO	Shared UNC & Updated GDC	cadabra;mutect2;pindel;varscan2	BAP1	GRCh38	chr3	52407249	52407249	1	Frame_Shift_Del	DEL	Other_Mutation	G	G	-	-	7/17	169/729	23	92	0.25
TCGA-LK-A4NW	TCGA-MESO	Shared UNC & Updated GDC	strelka2;muse;mutect2;varscan2	BAP1	GRCh38	chr3	52407210	52407210	1	Missense_Mutation	SNP	Missense_Mutation	C	C	T	T	7/17	182/729	9	28	0.321429
TCGA-LK-A4O2	TCGA-MESO	Shared UNC & Updated GDC	strelka2;muse;mutect2;varscan2	BAP1	GRCh38	chr3	52404529	52404529	1	Nonsense_Mutation	SNP	Other_Mutation	G	G	A	A	12/17	392/729	24	88	0.275862
TCGA-LK-A4O6	TCGA-MESO	Shared UNC & Updated GDC	cadabra;mutect2;pindel	BAP1	GRCh38	chr3	52409834	52409851	18	Splice_Site	DEL	Other_Mutation	CTCCTCACCTGGGTCGCT	CTCCTCACCTGGGTCGCT	-	-	1/17	10-?/729	7	33	0.212121
TCGA-LK-A4O7	TCGA-MESO	Shared UNC & Updated GDC	strelka2;muse;mutect2;varscan2	BAP1	GRCh38	chr3	52403779	52403779	1	Nonsense_Mutation	SNP	Other_Mutation	G	G	A	A	13/17	456/729	53	76	0.706667
TCGA-MQ-A4KX	TCGA-MESO	Shared UNC & Updated GDC	strelka2;muse;mutect2;varscan2	BAP1	GRCh38	chr3	52408062	52408062	1	Missense_Mutation	SNP	Missense_Mutation	A	A	C	C	5/17	91/729	9	37	0.243243
TCGA-MQ-A4LV	TCGA-MESO	Shared UNC & Updated GDC	strelka2;muse;mutect2;varscan2	BAP1	GRCh38	chr3	52409849	52409849	1	Missense_Mutation	SNP	Missense_Mutation	G	G	T	T	1/17	10/729	16	39	0.421053
TCGA-MQ-A6BQ	TCGA-MESO	Shared UNC & Updated GDC	cadabra;mutect2;pindel	BAP1	GRCh38	chr3	52408491	52408515	25	Frame_Shift_Del	DEL	Other_Mutation	TGTTATTCACAATATCATCATCAAT	TGTTATTCACAATATCATCATCAAT	-	-	4/17	72-80/729	13	43	0.302326
TCGA-TS-A7OZ	TCGA-MESO	Shared UNC & Updated GDC	cadabra;mutect2;pindel;varscan2	BAP1	GRCh38	chr3	52402809	52402811	3	In_Frame_Del	DEL	Other_Mutation	CTT	CTT	-	-	15/17	651/729	16	78	0.205128
TCGA-TS-A7P1	TCGA-MESO	Shared UNC & Updated GDC	cadabra;mutect2;pindel;varscan2	BAP1	GRCh38	chr3	52402831	52402831	1	Frame_Shift_Del	DEL	Other_Mutation	G	G	-	-	15/17	644/729	31	56	0.553571
TCGA-TS-A7P3	TCGA-MESO	Shared UNC & Updated GDC	cadabra;mutect2	BAP1	GRCh38	chr3	52408476	52408476	1	Frame_Shift_Del	DEL	Other_Mutation	G	G	-	-	4/17	85/729	4	17	0.235294
TCGA-TS-A8AS	TCGA-MESO	Shared UNC & Updated GDC	cadabra;mutect2;pindel	BAP1	GRCh38	chr3	52406805	52406836	32	Splice_Site	DEL	Other_Mutation	ACAGGGCAGGCACAGGGCCCTTACCCTGCAGT	ACAGGGCAGGCACAGGGCCCTTACCCTGCAGT	-	-	8/17	218-?/729	17	58	0.293103
TCGA-UD-AAC4	TCGA-MESO	Shared UNC & Updated GDC	strelka2;muse;mutect2;varscan2	BAP1	GRCh38	chr3	52406378	52406378	1	Splice_Site	SNP	Other_Mutation	T	T	C	C			26	89	0.292135
TCGA-UT-A88C	TCGA-MESO	Shared UNC & Updated GDC	strelka2;muse;mutect2;varscan2	BAP1	GRCh38	chr3	52405858	52405858	1	Nonsense_Mutation	SNP	Other_Mutation	G	G	A	A	10/17	280/729	7	30	0.241379
TCGA-UT-A88D	TCGA-MESO	Shared UNC & Updated GDC	cadabra;mutect2;pindel;varscan2	BAP1	GRCh38	chr3	52406284	52406284	1	Frame_Shift_Del	DEL	Other_Mutation	T	T	-	-	9/17	251/729	46	140	0.328571
TCGA-XT-AASU	TCGA-MESO	Shared UNC & Updated GDC	cadabra;mutect2;pindel;varscan2	BAP1	GRCh38	chr3	52402830	52402831	2	Frame_Shift_Ins	INS	Other_Mutation	-	-	G	G	15/17	644/729	23	111	0.207207
TCGA-YS-A95C	TCGA-MESO	Shared UNC & Updated GDC	cadabra;pindel;varscan2	BAP1	GRCh38	chr3	52406856	52406858	3	In_Frame_Del	DEL	Other_Mutation	ATG	ATG	-	-	8/17	210-211/729	14	52	0.269231
TCGA-ZN-A9VQ	TCGA-MESO	UNC only	cadabra	BAP1	GRCh38	chr3	52408487	52408564	78	In_Frame_Del	DEL	Other_Mutation	AACATGTTATTCACAATATCATCATCAATCACGGACGTATCATCCACCAAGGTAGAGACCTTTCGCCGGGACCGGCGC	-	-	-	4/17	55-81/729	9	10	0.9
TCGA-ZN-A9VU	TCGA-MESO	Shared UNC & Updated GDC	cadabra;mutect2;pindel;varscan2	BAP1	GRCh38	chr3	52402281	52402289	9	Nonstop_Mutation	DEL	Other_Mutation	GCAGTCCTC	GCAGTCCTC	-	-	17/17	730-?/729	56	106	0.528302
TCGA-ZN-A9VV	TCGA-MESO	Shared UNC & Updated GDC	cadabra;mutect2;pindel;varscan2	BAP1	GRCh38	chr3	52405799	52405820	22	Frame_Shift_Del	DEL	Other_Mutation	GTTTGCTTCCAGCACCAGCGGG	-	-	-	10/17	292-299/729	19	22	0.863636
TCGA-ZN-A9VS	TCGA-MESO	Shared UNC & Updated GDC	strelka2;muse;mutect2;varscan2	BAP1	GRCh38	chr3	52405915	52405915	1	Splice_Region	SNP	Other_Mutation	A	A	C	C			17	47	0.361702
TCGA-23-2078	TCGA-OV	UNC only	strelka2	BAP1	GRCh38	chr3	52403527	52403527	1	Missense_Mutation	SNP	Missense_Mutation	G	G	T	T	13/17	540/729	28	92	0.304348
TCGA-59-2349	TCGA-OV	Shared UNC & Updated GDC	cadabra;pindel;varscan2	BAP1	GRCh38	chr3	52409583	52409585	3	In_Frame_Del	DEL	Other_Mutation	CTC	CTC	-	-	3/17	31/729	38	98	0.387755
TCGA-FZ-5922	TCGA-PAAD	Shared UNC & Updated GDC	strelka2;muse;mutect2;varscan2	BAP1	GRCh38	chr3	52405296	52405296	1	Splice_Site	SNP	Other_Mutation	T	T	G	G			172	734	0.236287
TCGA-BF-A1PZ	TCGA-SKCM	Shared UNC & Updated GDC	strelka2;muse;mutect2;varscan2	BAP1	GRCh38	chr3	52402834	52402834	1	Missense_Mutation	SNP	Missense_Mutation	A	A	G	G	15/17	643/729	49	105	0.466667
TCGA-BF-AAP8	TCGA-SKCM	Shared UNC & Updated GDC	cadabra;mutect2;pindel	BAP1	GRCh38	chr3	52402591	52402604	14	Splice_Site	DEL	Other_Mutation	CATCCCCTCACCTT	CATCCCCTCACCTT	-	-	16/17	685-?/729	16	30	0.5
TCGA-D3-A5GO	TCGA-SKCM	Shared UNC & Updated GDC	strelka2;muse;mutect2;varscan2	BAP1	GRCh38	chr3	52403143	52403143	1	Missense_Mutation	SNP	Missense_Mutation	G	G	A	A	14/17	629/729	27	65	0.42623
TCGA-D3-A5GU	TCGA-SKCM	Shared UNC & Updated GDC	strelka2;muse;mutect2;varscan2	BAP1	GRCh38	chr3	52407461	52407461	1	Splice_Site	SNP	Other_Mutation	C	C	T	T			18	54	0.333333
TCGA-EE-A2A2	TCGA-SKCM	Shared UNC & Updated GDC	strelka2;muse;mutect2;varscan2	BAP1	GRCh38	chr3	52409588	52409588	1	Missense_Mutation	SNP	Missense_Mutation	C	C	T	T	3/17	30/729	929	2546	0.373289
TCGA-EE-A2A5	TCGA-SKCM	Shared UNC & Updated GDC	strelka2;muse;varscan2	BAP1	GRCh38	chr3	52404457	52404457	1	Missense_Mutation	SNP	Missense_Mutation	G	G	A	A	12/17	416/729	25	53	0.480769
TCGA-FW-A3R5	TCGA-SKCM	Shared UNC & Updated GDC	strelka2;muse;mutect2;varscan2	BAP1	GRCh38	chr3	52407408	52407408	1	Missense_Mutation	SNP	Missense_Mutation	C	C	T	T	6/17	143/729	38	145	0.262774
TCGA-RP-A6K9	TCGA-SKCM	Shared UNC & Updated GDC	cadabra;mutect2;pindel	BAP1	GRCh38	chr3	52407161	52407194	34	Splice_Site	DEL	Other_Mutation	TCATGGTGCCTACCATGGTCAATGGGGTAGACCT	TCATGGTGCCTACCATGGTCAATGGGGTAGACCT	-	-	7/17	187-?/729	9	30	0.3
TCGA-W3-AA1Q	TCGA-SKCM	Shared UNC & Updated GDC	strelka2;muse;mutect2;varscan2	BAP1	GRCh38	chr3	52403855	52403855	1	Missense_Mutation	SNP	Missense_Mutation	G	G	C	C	13/17	430/729	23	77	0.298701
TCGA-YG-AA3O	TCGA-SKCM	Shared UNC & Updated GDC	strelka2;muse;mutect2;varscan2	BAP1	GRCh38	chr3	52409572	52409572	1	Missense_Mutation	SNP	Missense_Mutation	A	A	C	C	3/17	35/729	89	242	0.367965
TCGA-D3-A8GI	TCGA-SKCM	Shared UNC & Updated GDC	strelka2;muse;mutect2;varscan2	BAP1	GRCh38	chr3	52407465	52407465	1	Splice_Region	SNP	Other_Mutation	G	G	A	A			47	116	0.40708
TCGA-D3-A8GL	TCGA-SKCM	Shared UNC & Updated GDC	strelka2;muse;mutect2;varscan2	BAP1	GRCh38	chr3	52409839	52409839	1	Splice_Region	SNP	Other_Mutation	C	C	T	T			16	23	0.695652
TCGA-RP-A693	TCGA-SKCM	Updated GDC only	muse;mutect2	BAP1	GRCh38	chr3	52408554	52408554	1	Missense_Mutation	SNP	Missense_Mutation	G	G	A	A	4/17	59/729	6	19	0.315789
TCGA-BR-8680	TCGA-STAD	Shared UNC & Updated GDC	strelka2;muse;mutect2;varscan2	BAP1	GRCh38	chr3	52407266	52407266	1	Missense_Mutation	SNP	Missense_Mutation	C	C	T	T	7/17	163/729	26	76	0.342105
TCGA-CD-8536	TCGA-STAD	Shared UNC & Updated GDC	strelka2;muse;varscan2	BAP1	GRCh38	chr3	52407230	52407230	1	Missense_Mutation	SNP	Missense_Mutation	G	G	T	T	7/17	175/729	19	68	0.279412
TCGA-FP-A4BE	TCGA-STAD	Shared UNC & Updated GDC	strelka2;muse;mutect2;varscan2	BAP1	GRCh38	chr3	52402379	52402379	1	Missense_Mutation	SNP	Missense_Mutation	C	C	T	T	17/17	700/729	6	10	0.5
TCGA-FP-A4BE	TCGA-STAD	Shared UNC & Updated GDC	strelka2;muse;mutect2;varscan2	BAP1	GRCh38	chr3	52403493	52403493	1	Missense_Mutation	SNP	Missense_Mutation	C	C	T	T	13/17	551/729	33	94	0.351064
TCGA-IN-7808	TCGA-STAD	Shared UNC & Updated GDC	strelka2;muse;mutect2;varscan2	BAP1	GRCh38	chr3	52409577	52409577	1	Nonsense_Mutation	SNP	Other_Mutation	G	G	T	T	3/17	33/729	130	448	0.290179
TCGA-VQ-A8P2	TCGA-STAD	Shared UNC & Updated GDC	strelka2;muse;mutect2;varscan2	BAP1	GRCh38	chr3	52403509	52403509	1	Missense_Mutation	SNP	Missense_Mutation	A	A	G	G	13/17	546/729	17	46	0.386364
TCGA-VQ-A91D	TCGA-STAD	Shared UNC & Updated GDC	strelka2;muse;mutect2;varscan2	BAP1	GRCh38	chr3	52404501	52404501	1	Missense_Mutation	SNP	Missense_Mutation	T	T	C	C	12/17	401/729	16	39	0.4
TCGA-HU-A4GX	TCGA-STAD	Shared UNC & Updated GDC	strelka2;muse;mutect2;varscan2	BAP1	GRCh38	chr3	52409921	52409921	1	5'UTR	SNP	Other_Mutation	C	C	A	A	1/17		20	37	0.540541
TCGA-BR-8361	TCGA-STAD	Updated GDC only	muse;mutect2;varscan2	BAP1	GRCh38	chr3	52408038	52408038	1	Missense_Mutation	SNP	Missense_Mutation	C	C	T	T	5/17	99/729	7	22	0.318182
TCGA-2G-AAG7	TCGA-TGCT	Shared UNC & Updated GDC	cadabra;mutect2;pindel;varscan2	BAP1	GRCh38	chr3	52409741	52409741	1	Frame_Shift_Del	DEL	Other_Mutation	G	G	-	-	2/17	14/729	17	45	0.377778
TCGA-A5-A0G2	TCGA-UCEC	Shared UNC & Updated GDC	strelka2;muse;mutect2;varscan2	BAP1	GRCh38	chr3	52407185	52407185	1	Missense_Mutation	SNP	Missense_Mutation	G	G	A	A	7/17	190/729	16	37	0.432432
TCGA-A5-A0GA	TCGA-UCEC	Shared UNC & Updated GDC	strelka2;muse;mutect2;varscan2	BAP1	GRCh38	chr3	52403172	52403172	1	Missense_Mutation	SNP	Missense_Mutation	C	C	T	T	14/17	619/729	16	75	0.230769
TCGA-A5-A2K5	TCGA-UCEC	Shared UNC & Updated GDC	strelka2;muse;mutect2;varscan2	BAP1	GRCh38	chr3	52408486	52408486	1	Missense_Mutation	SNP	Missense_Mutation	G	G	T	T	4/17	81/729	11	28	0.392857
TCGA-AJ-A3BH	TCGA-UCEC	Shared UNC & Updated GDC	strelka2;muse;mutect2;varscan2	BAP1	GRCh38	chr3	52402313	52402313	1	Missense_Mutation	SNP	Missense_Mutation	C	C	T	T	17/17	722/729	14	29	0.482759
TCGA-AJ-A3BH	TCGA-UCEC	Shared UNC & Updated GDC	strelka2;muse;mutect2;varscan2	BAP1	GRCh38	chr3	52403592	52403592	1	Missense_Mutation	SNP	Missense_Mutation	C	C	T	T	13/17	518/729	19	51	0.387755
TCGA-AJ-A3OJ	TCGA-UCEC	Shared UNC & Updated GDC	strelka2;muse;mutect2;varscan2	BAP1	GRCh38	chr3	52408563	52408563	1	Missense_Mutation	SNP	Missense_Mutation	G	G	A	A	4/17	56/729	9	33	0.28125
TCGA-AP-A051	TCGA-UCEC	Shared UNC & Updated GDC	strelka2;muse;mutect2;varscan2	BAP1	GRCh38	chr3	52405157	52405157	1	Missense_Mutation	SNP	Missense_Mutation	G	G	T	T	11/17	357/729	13	43	0.382353
TCGA-AP-A059	TCGA-UCEC	Shared UNC & Updated GDC	strelka2;muse;mutect2;varscan2	BAP1	GRCh38	chr3	52402602	52402602	1	Missense_Mutation	SNP	Missense_Mutation	C	C	A	A	16/17	686/729	100	370	0.27027
TCGA-AP-A0LP	TCGA-UCEC	Shared UNC & Updated GDC	strelka2;muse;mutect2;varscan2	BAP1	GRCh38	chr3	52402379	52402379	1	Missense_Mutation	SNP	Missense_Mutation	C	C	T	T	17/17	700/729	6	12	0.5
TCGA-AX-A2HD	TCGA-UCEC	Shared UNC & Updated GDC	strelka2;muse;mutect2;varscan2	BAP1	GRCh38	chr3	52403698	52403698	1	Nonsense_Mutation	SNP	Other_Mutation	G	G	A	A	13/17	483/729	47	124	0.379032
TCGA-AX-A2HG	TCGA-UCEC	Shared UNC & Updated GDC	strelka2;muse;mutect2;varscan2	BAP1	GRCh38	chr3	52403656	52403656	1	Missense_Mutation	SNP	Missense_Mutation	A	A	G	G	13/17	497/729	35	113	0.311321
TCGA-AX-A2HG	TCGA-UCEC	Shared UNC & Updated GDC	strelka2;muse;mutect2;varscan2	BAP1	GRCh38	chr3	52409864	52409864	1	Nonsense_Mutation	SNP	Other_Mutation	C	C	T	T	1/17	5/729	6	16	0.375
TCGA-B5-A0JY	TCGA-UCEC	Shared UNC & Updated GDC	strelka2;muse;mutect2;varscan2	BAP1	GRCh38	chr3	52409583	52409583	1	Missense_Mutation	SNP	Missense_Mutation	C	C	A	A	3/17	31/729	118	342	0.349057
TCGA-B5-A11H	TCGA-UCEC	Shared UNC & Updated GDC	strelka2;muse;mutect2;varscan2	BAP1	GRCh38	chr3	52406857	52406857	1	Missense_Mutation	SNP	Missense_Mutation	T	T	C	C	8/17	211/729	26	101	0.31746
TCGA-B5-A11Y	TCGA-UCEC	Shared UNC & Updated GDC	strelka2;muse;mutect2;varscan2	BAP1	GRCh38	chr3	52403661	52403661	1	Missense_Mutation	SNP	Missense_Mutation	G	G	A	A	13/17	495/729	29	131	0.225
TCGA-B5-A1MX	TCGA-UCEC	Shared UNC & Updated GDC	strelka2;muse;mutect2;varscan2	BAP1	GRCh38	chr3	52402303	52402303	1	Missense_Mutation	SNP	Missense_Mutation	C	C	A	A	17/17	725/729	11	35	0.323529
TCGA-B5-A3FA	TCGA-UCEC	Shared UNC & Updated GDC	strelka2;muse;mutect2;varscan2	BAP1	GRCh38	chr3	52405151	52405151	1	Missense_Mutation	SNP	Missense_Mutation	C	C	T	T	11/17	359/729	13	25	0.545455
TCGA-B5-A3FA	TCGA-UCEC	Shared UNC & Updated GDC	strelka2;muse;mutect2;varscan2	BAP1	GRCh38	chr3	52405900	52405900	1	Missense_Mutation	SNP	Missense_Mutation	T	T	C	C	10/17	266/729	27	58	0.465517
TCGA-B5-A3FC	TCGA-UCEC	Shared UNC & Updated GDC	strelka2;muse;mutect2;varscan2	BAP1	GRCh38	chr3	52402380	52402380	1	Missense_Mutation	SNP	Missense_Mutation	G	G	A	A	17/17	700/729	10	21	0.47619
TCGA-B5-A3FC	TCGA-UCEC	Shared UNC & Updated GDC	strelka2;muse;varscan2	BAP1	GRCh38	chr3	52403623	52403623	1	Missense_Mutation	SNP	Missense_Mutation	G	G	A	A	13/17	508/729	16	43	0.380952
TCGA-BK-A6W3	TCGA-UCEC	Shared UNC & Updated GDC	strelka2;muse;mutect2;varscan2	BAP1	GRCh38	chr3	52408505	52408505	1	Missense_Mutation	SNP	Missense_Mutation	T	T	G	G	4/17	75/729	13	39	0.333333
TCGA-BS-A0U7	TCGA-UCEC	Shared UNC & Updated GDC	strelka2;muse;mutect2;varscan2	BAP1	GRCh38	chr3	52404477	52404477	1	Missense_Mutation	SNP	Missense_Mutation	A	A	G	G	12/17	409/729	42	143	0.293706
TCGA-DF-A2KZ	TCGA-UCEC	Shared UNC & Updated GDC	cadabra;mutect2;pindel;varscan2	BAP1	GRCh38	chr3	52407971	52407971	1	Frame_Shift_Del	DEL	Other_Mutation	C	C	-	-	5/17	121/729	7	28	0.25
TCGA-DI-A1BU	TCGA-UCEC	Shared UNC & Updated GDC	strelka2;muse;mutect2;varscan2	BAP1	GRCh38	chr3	52406332	52406332	1	Missense_Mutation	SNP	Missense_Mutation	G	G	A	A	9/17	235/729	23	89	0.275
TCGA-EO-A3B0	TCGA-UCEC	Shared UNC & Updated GDC	strelka2;muse;mutect2;varscan2	BAP1	GRCh38	chr3	52406281	52406281	1	Missense_Mutation	SNP	Missense_Mutation	C	C	T	T	9/17	252/729	25	66	0.378788
TCGA-EY-A1G7	TCGA-UCEC	Shared UNC & Updated GDC	strelka2;muse;mutect2;varscan2	BAP1	GRCh38	chr3	52402340	52402340	1	Missense_Mutation	SNP	Missense_Mutation	C	C	A	A	17/17	713/729	10	23	0.434783
TCGA-EY-A215	TCGA-UCEC	Shared UNC & Updated GDC	strelka2;muse;mutect2;varscan2	BAP1	GRCh38	chr3	52407429	52407429	1	Missense_Mutation	SNP	Missense_Mutation	T	T	C	C	6/17	136/729	15	37	0.405405
TCGA-A5-A0G2	TCGA-UCEC	Shared UNC & Updated GDC	strelka2;muse;varscan2	BAP1	GRCh38	chr3	52400636	52400636	1	3'Flank	SNP	Other_Mutation	A	A	G	G			7	12	0.583333
TCGA-AP-A059	TCGA-UCEC	Shared UNC & Updated GDC	strelka2;muse;varscan2	BAP1	GRCh38	chr3	52402209	52402209	1	3'UTR	SNP	Other_Mutation	A	A	C	C	17/17		12	32	0.375
TCGA-AP-A1DR	TCGA-UCEC	Shared UNC & Updated GDC	strelka2;muse;mutect2;varscan2	BAP1	GRCh38	chr3	52401431	52401431	1	3'UTR	SNP	Other_Mutation	G	G	A	A	17/17		18	40	0.461538
TCGA-B5-A3FC	TCGA-UCEC	Shared UNC & Updated GDC	strelka2;muse;mutect2;varscan2	BAP1	GRCh38	chr3	52400615	52400615	1	3'Flank	SNP	Other_Mutation	G	G	A	A			6	12	0.5
TCGA-QF-A5YS	TCGA-UCEC	Shared UNC & Updated GDC	strelka2;muse;mutect2;varscan2	BAP1	GRCh38	chr3	52401589	52401589	1	3'UTR	SNP	Other_Mutation	C	C	A	A	17/17		6	20	0.3
TCGA-FI-A2D0	TCGA-UCEC	Updated GDC only	muse;mutect2;varscan2	BAP1	GRCh38	chr3	52402380	52402380	1	Missense_Mutation	SNP	Missense_Mutation	G	G	A	A	17/17	700/729	13	31	0.419355
TCGA-EY-A1GI	TCGA-UCEC	Updated GDC only	muse;mutect2;varscan2	BAP1	GRCh38	chr3	52402644	52402644	1	Missense_Mutation	SNP	Missense_Mutation	C	C	T	T	16/17	672/729	12	34	0.352941
TCGA-RZ-AB0B	TCGA-UVM	UNC only	cadabra	BAP1	GRCh38	chr3	52408442	52408487	46	Splice_Site	DEL	Other_Mutation	ACCCTCCAAACAAAGCACAGAGTCCAGCAGACCTGGTGGGCAAAGA	-	-	-	4/17	81-?/729	3	3	1
TCGA-V3-A9ZX	TCGA-UVM	UNC only	cadabra	BAP1	GRCh38	chr3	52407379	52407430	52	Splice_Site	DEL	Other_Mutation	CTCCCACAGCTCCCACACACCTGGCATGGCTATTATGGGCCTTGGCCAACTC	CTCCCACAGCTCCCACACACCTGGCATGGCTATTATGGGCCTTGGCCAACTC	-	-	6/17	136-?/729	12	23	0.521739
TCGA-V4-A9E7	TCGA-UVM	UNC only	cadabra	BAP1	GRCh38	chr3	52407314	52407367	54	Splice_Site	DEL	Other_Mutation	GGCCTGGGGAAAAACAGAGTCAGGGCCCAAAAAATGATACTCCCCCTACTCCCA	-	-	-	7/17	?-147/729	28	30	0.933333
TCGA-V4-A9E8	TCGA-UVM	UNC only	cadabra	BAP1	GRCh38	chr3	52403678	52403692	15	In_Frame_Del	DEL	Other_Mutation	GCTGGGGGTGGGTGA	-	-	-	13/17	485-489/729	14	19	0.736842
TCGA-V4-A9E8	TCGA-UVM	UNC only	cadabra	BAP1	GRCh38	chr3	52403692	52403693	2	Frame_Shift_Ins	INS	Other_Mutation	-	TT	TT	TT	13/17	484-485/729	14	19	0.736842
TCGA-V4-A9ED	TCGA-UVM	UNC only	cadabra	BAP1	GRCh38	chr3	52409743	52409815	73	Splice_Site	DEL	Other_Mutation	CCTGGGTGGGGCGACAAGAGGAGGGGGTGATGGTCAGGCAGGCGCGTCCCGGGCCCATCCGGCCTCCCCAGCC	CCTGGGTGGGGCGACAAGAGGAGGGGGTGATGGTCAGGCAGGCGCGTCCCGGGCCCATCCGGCCTCCCCAGCC	-	-	2/17	?-13/729	9	14	0.642857
TCGA-V4-A9EE	TCGA-UVM	UNC only	cadabra	BAP1	GRCh38	chr3	52407400	52407519	120	Splice_Site	DEL	Other_Mutation	TGGCATGGCTATTATGGGCCTTGGCCAACTCCGGGGCATTGCCAATCGCATATCCTTTGCTCTACGGGGAAGAAAATAAGGCCGTATCAGAATAATTTCTCCTCAGGTAGGACTATGGGT	TGGCATGGCTATTATGGGCCTTGGCCAACTCCGGGGCATTGCCAATCGCATATCCTTTGCTCTACGGGGAAGAAAATAAGGCCGTATCAGAATAATTTCTCCTCAGGTAGGACTATGGGT	-	-	6/17	?-146/729	7	18	0.388889
TCGA-V4-A9EF	TCGA-UVM	Shared UNC & Updated GDC	strelka2;muse;mutect2;varscan2	BAP1	GRCh38	chr3	52406367	52406367	1	Nonsense_Mutation	SNP	Other_Mutation	G	C	C	C	9/17	223/729	42	44	0.972973
TCGA-V4-A9EI	TCGA-UVM	Shared UNC & Updated GDC	cadabra;mutect2;pindel;varscan2	BAP1	GRCh38	chr3	52402634	52402643	10	Frame_Shift_Del	DEL	Other_Mutation	ATGAACTCAT	-	-	-	16/17	672-675/729	25	30	0.833333
TCGA-V4-A9EL	TCGA-UVM	Shared UNC & Updated GDC	cadabra;mutect2	BAP1	GRCh38	chr3	52404528	52404532	5	Frame_Shift_Del	DEL	Other_Mutation	TGGGG	TGGGG	-	-	12/17	391-392/729	4	6	0.666667
TCGA-V4-A9EL	TCGA-UVM	Shared UNC & Updated GDC	strelka2;mutect2	BAP1	GRCh38	chr3	52404526	52404526	1	Nonsense_Mutation	SNP	Other_Mutation	G	G	A	A	12/17	393/729	4	6	0.666667
TCGA-V4-A9EO	TCGA-UVM	Shared UNC & Updated GDC	strelka2;muse;mutect2;varscan2	BAP1	GRCh38	chr3	52402604	52402604	1	Missense_Mutation	SNP	Missense_Mutation	T	A	A	A	16/17	685/729	43	44	0.977273
TCGA-V4-A9ES	TCGA-UVM	UNC only	cadabra	BAP1	GRCh38	chr3	52409872	52409913	42	Translation_Start_Site	DEL	Other_Mutation	TATTCATCTTCCCGCGGGGCGGCCCCTCAGCGCCATGTCCAG	-	-	-	1/17	?-3/729	2	2	1
TCGA-V4-A9EU	TCGA-UVM	Shared UNC & Updated GDC	strelka2;muse;mutect2;varscan2	BAP1	GRCh38	chr3	52403824	52403824	1	Nonsense_Mutation	SNP	Other_Mutation	G	A	A	A	13/17	441/729	28	32	0.875
TCGA-V4-A9EV	TCGA-UVM	Shared UNC & Updated GDC	cadabra;mutect2	BAP1	GRCh38	chr3	52406307	52406347	41	Frame_Shift_Del	DEL	Other_Mutation	GGCCTCATACTTGATCCTGCGGTCGGGCACCACTGCCATCA	GGCCTCATACTTGATCCTGCGGTCGGGCACCACTGCCATCA	-	-	9/17	230-243/729	11	16	0.5625
TCGA-V4-A9EX	TCGA-UVM	Shared UNC & Updated GDC	strelka2;muse;mutect2;varscan2	BAP1	GRCh38	chr3	52409558	52409558	1	Nonsense_Mutation	SNP	Other_Mutation	G	A	A	A	3/17	40/729	107	135	0.808
TCGA-V4-A9F0	TCGA-UVM	Shared UNC & Updated GDC	cadabra;pindel;varscan2	BAP1	GRCh38	chr3	52403779	52403779	1	Frame_Shift_Del	DEL	Other_Mutation	G	-	-	-	13/17	456/729	18	20	0.9
TCGA-V4-A9F0	TCGA-UVM	Shared UNC & Updated GDC	strelka2;varscan2	BAP1	GRCh38	chr3	52403775	52403775	1	Missense_Mutation	SNP	Missense_Mutation	T	C	C	C	13/17	457/729	19	22	0.866667
TCGA-V4-A9F1	TCGA-UVM	Shared UNC & Updated GDC	strelka2;muse;mutect2;varscan2	BAP1	GRCh38	chr3	52409577	52409577	1	Nonsense_Mutation	SNP	Other_Mutation	G	C	C	C	3/17	33/729	77	104	0.740385
TCGA-V4-A9F5	TCGA-UVM	UNC only	cadabra	BAP1	GRCh38	chr3	52407936	52407988	53	Splice_Site	DEL	Other_Mutation	GGATGAAGGCACTGCAGCCTACCTCAGGGCTGAAACCCTTGGTGAAGTCCTTC	GGATGAAGGCACTGCAGCCTACCTCAGGGCTGAAACCCTTGGTGAAGTCCTTC	-	-	5/17	115-?/729	2	3	0.666667
TCGA-V4-A9F8	TCGA-UVM	Shared UNC & Updated GDC	strelka2;muse;mutect2;varscan2	BAP1	GRCh38	chr3	52408526	52408526	1	Missense_Mutation	SNP	Missense_Mutation	T	C	C	C	4/17	68/729	12	13	0.923077
TCGA-VD-A8K8	TCGA-UVM	UNC only	strelka2	BAP1	GRCh38	chr3	52408548	52408548	1	Missense_Mutation	SNP	Missense_Mutation	T	C	C	C	4/17	61/729	5	6	0.833333
TCGA-VD-A8K8	TCGA-UVM	UNC only	strelka2	BAP1	GRCh38	chr3	52408539	52408546	8	Frame_Shift_Del	DEL	Other_Mutation	TAGAGACC	-	-	-	4/17	61-64/729	5	6	0.833333
TCGA-VD-A8KI	TCGA-UVM	Shared UNC & Updated GDC	cadabra;mutect2	BAP1	GRCh38	chr3	52403411	52403432	22	Splice_Site	DEL	Other_Mutation	CCCACCTGTCAGCGCCAGGGGA	-	-	-	13/17	571-?/729	7	9	0.875
TCGA-VD-A8KK	TCGA-UVM	Shared UNC & Updated GDC	cadabra;mutect2;pindel;varscan2	BAP1	GRCh38	chr3	52407962	52407962	1	Frame_Shift_Del	DEL	Other_Mutation	G	-	-	-	5/17	124/729	15	17	0.882353
TCGA-VD-A8KL	TCGA-UVM	Shared UNC & Updated GDC	cadabra;mutect2;pindel;varscan2	BAP1	GRCh38	chr3	52409596	52409597	2	Frame_Shift_Ins	INS	Other_Mutation	-	C	C	C	3/17	27/729	117	127	0.92126
TCGA-VD-AA8N	TCGA-UVM	UNC only	strelka2	BAP1	GRCh38	chr3	52408496	52408496	1	Missense_Mutation	SNP	Missense_Mutation	T	C	C	C	4/17	78/729	8	10	0.8
TCGA-VD-AA8P	TCGA-UVM	UNC only	cadabra	BAP1	GRCh38	chr3	52406773	52406851	79	Splice_Site	DEL	Other_Mutation	CTCCCAAAGTAGGTACAGCTCCAGAGAGTAGAACAGGGCAGGCACAGGGCCCTTACCCTGCAGTGGCGAGGCCGATACG	-	-	-	8/17	213-?/729	4	5	0.8
TCGA-VD-AA8T	TCGA-UVM	Shared UNC & Updated GDC	cadabra;mutect2;varscan2	BAP1	GRCh38	chr3	52403653	52403654	2	Frame_Shift_Ins	INS	Other_Mutation	-	A	A	A	13/17	497-498/729	10	10	0.909091
TCGA-WC-A88A	TCGA-UVM	Shared UNC & Updated GDC	cadabra;mutect2	BAP1	GRCh38	chr3	52408532	52408563	32	Frame_Shift_Del	DEL	Other_Mutation	ACCAAGGTAGAGACCTTTCGCCGGGACCGGCG	-	-	-	4/17	56-66/729	10	9	1
TCGA-WC-AA9A	TCGA-UVM	Shared UNC & Updated GDC	strelka2;muse;mutect2;varscan2	BAP1	GRCh38	chr3	52407201	52407201	1	Missense_Mutation	SNP	Missense_Mutation	C	G	G	G	7/17	185/729	22	23	1
TCGA-YZ-A980	TCGA-UVM	Shared UNC & Updated GDC	cadabra;mutect2;pindel;varscan2	BAP1	GRCh38	chr3	52405213	52405213	1	Frame_Shift_Del	DEL	Other_Mutation	G	G	-	-	11/17	338/729	22	70	0.3
TCGA-YZ-A984	TCGA-UVM	Shared UNC & Updated GDC	cadabra;mutect2;pindel;varscan2	BAP1	GRCh38	chr3	52403883	52403883	1	Frame_Shift_Del	DEL	Other_Mutation	T	-	-	-	13/17	421/729	33	39	0.794872
TCGA-YZ-A985	TCGA-UVM	Shared UNC & Updated GDC	cadabra;mutect2	BAP1	GRCh38	chr3	52403173	52403201	29	Frame_Shift_Del	DEL	Other_Mutation	CAGGCCTCACCATCCCCGTCTTCTCTCTG	CAGGCCTCACCATCCCCGTCTTCTCTCTG	-	-	14/17	609-619/729	4	6	0.8
TCGA-V4-A9E8	TCGA-UVM	Updated GDC only	pindel;varscan2*	BAP1	GRCh38	chr3	52403678	52403692	15	Frame_Shift_Del	DEL	Other_Mutation	GCTGGGGGTGGGTGA	GCTGGGGGTGGGTGA	TT	TT	13/17	485-489/729	18	24	0.75

## Sheet: S2D.MC3 variants final
SAMPLE	Cancer_Type	pipeline	Hugo_Symbol	NCBI_Build	Chromosome	Start_Position	End_Position	length	Variant_Classification	Variant_Type	Mutation_Type	Reference_Allele	Tumor_Seq_Allele1	Tumor_Seq_Allele2	variant_allele	EXON	Protein_position	t_alt_count	t_depth	VAF
TCGA-PK-A5HB	TCGA-ACC	MC3	BAP1	GRCh37	3	52437564	52437565	2	Frame_Shift_Ins	INS	Other_Mutation	-	-	A	A	13/17	532-533	82	163	0.503067
TCGA-CU-A0YR	TCGA-BLCA	MC3	BAP1	GRCh37	3	52440379	52440379	1	Missense_Mutation	SNP	Missense_Mutation	C	C	G	G	9/17	225	27	51	0.529412
TCGA-DK-A3X2	TCGA-BLCA	MC3	BAP1	GRCh37	3	52439898	52439898	1	Nonsense_Mutation	SNP	Other_Mutation	G	G	A	A	10/17	272	28	80	0.35
TCGA-DK-A3X2	TCGA-BLCA	MC3	BAP1	GRCh37	3	52441219	52441219	1	Missense_Mutation	SNP	Missense_Mutation	T	T	G	G	7/17	184	26	57	0.45614
TCGA-DK-A6AV	TCGA-BLCA	MC3	BAP1	GRCh37	3	52443754	52443754	1	Missense_Mutation	SNP	Missense_Mutation	A	A	C	C	2/17	15	22	40	0.55
TCGA-GC-A3RB	TCGA-BLCA	MC3	BAP1	GRCh37	3	52439230	52439230	1	Missense_Mutation	SNP	Missense_Mutation	G	G	A	A	11/17	338	97	219	0.442922
TCGA-HQ-A2OE	TCGA-BLCA	MC3	BAP1	GRCh37	3	52436687	52436687	1	Missense_Mutation	SNP	Missense_Mutation	C	C	G	G	16/17	663	33	36	0.916667
TCGA-HQ-A2OE	TCGA-BLCA	MC3	BAP1	GRCh37	3	52436810	52436810	1	Missense_Mutation	SNP	Missense_Mutation	C	C	G	G	15/17	656	55	69	0.797101
TCGA-K4-A54R	TCGA-BLCA	MC3	BAP1	GRCh37	3	52437315	52437315	1	Splice_Site	SNP	Other_Mutation	C	C	G	G	.	.	18	56	0.321429
TCGA-UY-A78M	TCGA-BLCA	MC3	BAP1	GRCh37	3	52441220	52441220	1	Missense_Mutation	SNP	Missense_Mutation	C	C	T	T	7/17	184	18	52	0.346154
TCGA-UY-A78M	TCGA-BLCA	MC3	BAP1	GRCh37	3	52441226	52441226	1	Missense_Mutation	SNP	Missense_Mutation	C	C	T	T	7/17	182	18	53	0.339623
TCGA-UY-A78M	TCGA-BLCA	MC3	BAP1	GRCh37	3	52441328	52441328	1	Missense_Mutation	SNP	Missense_Mutation	C	C	T	T	7/17	148	16	60	0.266667
TCGA-UY-A78M	TCGA-BLCA	MC3	BAP1	GRCh37	3	52441434	52441434	1	Missense_Mutation	SNP	Missense_Mutation	C	C	T	T	6/17	140	36	105	0.342857
TCGA-XF-A8HI	TCGA-BLCA	MC3	BAP1	GRCh37	3	52440365	52440370	6	In_Frame_Del	DEL	Other_Mutation	GTTGAA	GTTGAA	-	-	9/17	228-229	14	35	0.4
TCGA-XF-A9T0	TCGA-BLCA	MC3	BAP1	GRCh37	3	52436687	52436687	1	Missense_Mutation	SNP	Missense_Mutation	C	C	T	T	16/17	663	13	61	0.213115
TCGA-XF-A9T0	TCGA-BLCA	MC3	BAP1	GRCh37	3	52436887	52436887	1	Nonsense_Mutation	SNP	Other_Mutation	C	C	A	A	15/17	631	27	48	0.5625
TCGA-A2-A0YE	TCGA-BRCA	MC3	BAP1	GRCh37	3	52442611	52442611	1	Missense_Mutation	SNP	Missense_Mutation	C	C	T	T	4/17	45	63	99	0.636364
TCGA-AC-A62X	TCGA-BRCA	MC3	BAP1	GRCh37	3	52440864	52440865	2	Frame_Shift_Ins	INS	Other_Mutation	-	-	A	A	8/17	213-214	33	66	0.5
TCGA-BH-A0HA	TCGA-BRCA	MC3	BAP1	GRCh37	3	52440905	52440905	1	Missense_Mutation	SNP	Missense_Mutation	T	T	C	C	8/17	200	22	42	0.52381
TCGA-D8-A27F	TCGA-BRCA	MC3	BAP1	GRCh37	3	52436639	52436664	26	Frame_Shift_Del	DEL	Other_Mutation	TAAAGGTGCAGATGAACTCATCGTAG	TAAAGGTGCAGATGAACTCATCGTAG	-	-	16/17	670-679	59	96	0.614583
TCGA-E2-A573	TCGA-BRCA	MC3	BAP1	GRCh37	3	52442072	52442072	1	Missense_Mutation	SNP	Missense_Mutation	T	T	C	C	5/17	93	12	27	0.444444
TCGA-HN-A2OB	TCGA-BRCA	MC3	BAP1	GRCh37	3	52440862	52440862	1	Missense_Mutation	SNP	Missense_Mutation	G	G	C	C	8/17	214	10	45	0.222222
TCGA-LL-A9Q3	TCGA-BRCA	MC3	BAP1	GRCh37	3	52437163	52437163	1	Nonsense_Mutation	SNP	Other_Mutation	G	G	C	C	14/17	627	8	17	0.470588
TCGA-EK-A2RB	TCGA-CESC	MC3	BAP1	GRCh37	3	52439883	52439883	1	Nonsense_Mutation	SNP	Other_Mutation	G	G	A	A	10/17	277	10	17	0.588235
TCGA-MA-AA41	TCGA-CESC	MC3	BAP1	GRCh37	3	52437782	52437782	1	Nonsense_Mutation	SNP	Other_Mutation	G	G	C	C	13/17	460	13	17	0.764706
TCGA-VS-A9UM	TCGA-CESC	MC3	BAP1	GRCh37	3	52443574	52443574	1	Nonsense_Mutation	SNP	Other_Mutation	G	G	A	A	3/17	40	22	33	0.666667
TCGA-ZJ-AAXT	TCGA-CESC	MC3	BAP1	GRCh37	3	52440896	52440896	1	Missense_Mutation	SNP	Missense_Mutation	G	G	C	C	8/17	203	15	31	0.483871
TCGA-4G-AAZO	TCGA-CHOL	MC3	BAP1	GRCh37	3	52437804	52437805	2	Frame_Shift_Del	DEL	Other_Mutation	TG	TG	A	A	13/17	452-453	14	31	0.451613
TCGA-4G-AAZT	TCGA-CHOL	MC3	BAP1	GRCh37	3	52439916	52439916	1	Missense_Mutation	SNP	Missense_Mutation	T	T	G	G	10/17	266	10	17	0.588235
TCGA-4G-AAZT	TCGA-CHOL	MC3	BAP1	GRCh37	3	52439930	52439930	1	Splice_Site	SNP	Other_Mutation	T	T	C	C	.	.	11	18	0.611111
TCGA-W5-AA2W	TCGA-CHOL	MC3	BAP1	GRCh37	3	52440307	52440307	1	Nonsense_Mutation	SNP	Other_Mutation	T	T	A	A	9/17	249	7	10	0.7
TCGA-W5-AA31	TCGA-CHOL	MC3	BAP1	GRCh37	3	52440916	52440916	1	Nonsense_Mutation	SNP	Other_Mutation	C	C	T	T	8/17	196	10	22	0.454545
TCGA-W5-AA39	TCGA-CHOL	MC3	BAP1	GRCh37	3	52441997	52441997	1	Missense_Mutation	SNP	Missense_Mutation	A	A	C	C	5/17	118	12	14	0.857143
TCGA-ZH-A8Y2	TCGA-CHOL	MC3	BAP1	GRCh37	3	52442599	52442599	1	Missense_Mutation	SNP	Missense_Mutation	A	A	G	G	4/17	49	14	18	0.777778
TCGA-ZH-A8Y4	TCGA-CHOL	MC3	BAP1	GRCh37	3	52437221	52437221	1	Frame_Shift_Del	DEL	Other_Mutation	T	T	-	-	14/17	608	16	34	0.470588
TCGA-AA-A010	TCGA-COAD	MC3	BAP1	GRCh37	3	52439816	52439816	1	Missense_Mutation	SNP	Missense_Mutation	T	T	C	C	10/17	299	40	116	0.344828
TCGA-AZ-6599	TCGA-COAD	MC3	BAP1	GRCh37	3	52439898	52439898	1	Nonsense_Mutation	SNP	Other_Mutation	G	G	A	A	10/17	272	40	129	0.310078
TCGA-CK-4951	TCGA-COAD	MC3	BAP1	GRCh37	3	52437725	52437725	1	Missense_Mutation	SNP	Missense_Mutation	G	G	A	A	13/17	479	30	102	0.294118
TCGA-CK-4951	TCGA-COAD	MC3	BAP1	GRCh37	3	52439230	52439230	1	Missense_Mutation	SNP	Missense_Mutation	G	G	A	A	11/17	338	15	53	0.283019
TCGA-DM-A282	TCGA-COAD	MC3	BAP1	GRCh37	3	52436342	52436342	1	Missense_Mutation	SNP	Missense_Mutation	G	G	A	A	17/17	718	12	32	0.375
TCGA-06-5416	TCGA-GBM	MC3	BAP1	GRCh37	3	52443617	52443617	1	Missense_Mutation	SNP	Missense_Mutation	C	C	A	A	3/17	25	125	543	0.230203
TCGA-CN-5364	TCGA-HNSC	MC3	BAP1	GRCh37	3	52437288	52437288	1	Missense_Mutation	SNP	Missense_Mutation	T	T	G	G	14/17	586	17	57	0.298246
TCGA-CV-7263	TCGA-HNSC	MC3	BAP1	GRCh37	3	52439912	52439913	2	Frame_Shift_Del	DEL	Other_Mutation	TG	TG	-	-	10/17	267	19	76	0.25
TCGA-A3-3308	TCGA-KIRC	MC3	BAP1	GRCh37	3	52436801	52436803	3	In_Frame_Del	DEL	Other_Mutation	CTT	CTT	-	-	15/17	659	58	176	0.329545
TCGA-A3-3317	TCGA-KIRC	MC3	BAP1	GRCh37	3	52438515	52438515	1	Nonsense_Mutation	SNP	Other_Mutation	C	C	A	A	12/17	402	21	72	0.291667
TCGA-B0-4827	TCGA-KIRC	MC3	BAP1	GRCh37	3	52439864	52439864	1	Frame_Shift_Del	DEL	Other_Mutation	T	T	-	-	10/17	283	13	59	0.220339
TCGA-B0-5092	TCGA-KIRC	MC3	BAP1	GRCh37	3	52439913	52439913	1	Nonsense_Mutation	SNP	Other_Mutation	G	G	A	A	10/17	267	15	63	0.238095
TCGA-B0-5096	TCGA-KIRC	MC3	BAP1	GRCh37	3	52443894	52443894	1	Translation_Start_Site	SNP	Other_Mutation	T	T	C	C	1/17	1	14	66	0.212121
TCGA-B0-5097	TCGA-KIRC	MC3	BAP1	GRCh37	3	52441262	52441262	1	Missense_Mutation	SNP	Missense_Mutation	A	A	C	C	7/17	170	11	49	0.22449
TCGA-B0-5107	TCGA-KIRC	MC3	BAP1	GRCh37	3	52442512	52442512	1	Missense_Mutation	SNP	Missense_Mutation	T	T	C	C	4/17	78	5	12	0.416667
TCGA-B8-4143	TCGA-KIRC	MC3	BAP1	GRCh37	3	52437163	52437163	1	Nonsense_Mutation	SNP	Other_Mutation	G	G	C	C	14/17	627	21	37	0.567568
TCGA-B8-4151	TCGA-KIRC	MC3	BAP1	GRCh37	3	52436345	52436345	1	Frame_Shift_Del	DEL	Other_Mutation	G	G	-	-	17/17	717	13	22	0.590909
TCGA-B8-5550	TCGA-KIRC	MC3	BAP1	GRCh37	3	52438502	52438503	2	Frame_Shift_Ins	INS	Other_Mutation	-	-	C	C	12/17	406	35	159	0.220126
TCGA-B8-A54G	TCGA-KIRC	MC3	BAP1	GRCh37	3	52436624	52436624	1	Nonsense_Mutation	SNP	Other_Mutation	G	G	A	A	16/17	684	47	153	0.30719
TCGA-BP-4962	TCGA-KIRC	MC3	BAP1	GRCh37	3	52443892	52443892	1	Translation_Start_Site	SNP	Other_Mutation	C	C	T	T	1/17	1	9	42	0.214286
TCGA-BP-4985	TCGA-KIRC	MC3	BAP1	GRCh37	3	52436628	52436641	14	Frame_Shift_Del	DEL	Other_Mutation	CAGCATGGAGATAA	CAGCATGGAGATAA	-	-	16/17	678-682	33	102	0.323529
TCGA-BP-5182	TCGA-KIRC	MC3	BAP1	GRCh37	3	52443892	52443892	1	Translation_Start_Site	SNP	Other_Mutation	C	C	T	T	1/17	1	18	57	0.315789
TCGA-CJ-4869	TCGA-KIRC	MC3	BAP1	GRCh37	3	52439196	52439196	1	Frame_Shift_Del	DEL	Other_Mutation	T	T	-	-	11/17	349	28	78	0.358974
TCGA-CJ-5680	TCGA-KIRC	MC3	BAP1	GRCh37	3	52442523	52442523	1	Frame_Shift_Del	DEL	Other_Mutation	A	A	-	-	4/17	74	13	30	0.433333
TCGA-CZ-4864	TCGA-KIRC	MC3	BAP1	GRCh37	3	52442029	52442029	1	Missense_Mutation	SNP	Missense_Mutation	T	T	A	A	5/17	107	13	25	0.52
TCGA-CZ-4866	TCGA-KIRC	MC3	BAP1	GRCh37	3	52441418	52441418	1	Missense_Mutation	SNP	Missense_Mutation	G	G	C	C	6/17	145	28	80	0.35
TCGA-CZ-4866	TCGA-KIRC	MC3	BAP1	GRCh37	3	52443568	52443568	1	Splice_Site	SNP	Other_Mutation	A	A	T	T	.	.	42	86	0.488372
TCGA-CZ-5469	TCGA-KIRC	MC3	BAP1	GRCh37	3	52441261	52441261	1	Missense_Mutation	SNP	Missense_Mutation	A	A	C	C	7/17	170	34	46	0.73913
TCGA-CZ-5470	TCGA-KIRC	MC3	BAP1	GRCh37	3	52443623	52443647	25	Splice_Site	DEL	Other_Mutation	ACCTGCGATGAGGAAAGGAAAGCAG	ACCTGCGATGAGGAAAGGAAAGCAG	-	-	3/17	?-23	15	33	0.454545
TCGA-CZ-5985	TCGA-KIRC	MC3	BAP1	GRCh37	3	52439311	52439311	1	Splice_Site	SNP	Other_Mutation	C	C	A	A	.	.	41	104	0.394231
TCGA-DV-A4W0	TCGA-KIRC	MC3	BAP1	GRCh37	3	52437795	52437795	1	Nonsense_Mutation	SNP	Other_Mutation	G	G	A	A	13/17	456	11	38	0.289474
TCGA-G6-A5PC	TCGA-KIRC	MC3	BAP1	GRCh37	3	52437191	52437191	1	Frame_Shift_Del	DEL	Other_Mutation	G	G	-	-	14/17	618	10	49	0.204082
TCGA-2Z-A9J2	TCGA-KIRP	MC3	BAP1	GRCh37	3	52443600	52443600	1	Missense_Mutation	SNP	Missense_Mutation	T	T	C	C	3/17	31	17	47	0.361702
TCGA-2Z-A9JD	TCGA-KIRP	MC3	BAP1	GRCh37	3	52437652	52437657	6	Frame_Shift_Del	DEL	Other_Mutation	GAAAGC	GAAAGC	AAAGG	AAAGG	13/17	502-503	28	75	0.373333
TCGA-2Z-A9JE	TCGA-KIRP	MC3	BAP1	GRCh37	3	52439781	52439781	1	Missense_Mutation	SNP	Missense_Mutation	C	C	A	A	10/17	311	49	55	0.890909
TCGA-BQ-5875	TCGA-KIRP	MC3	BAP1	GRCh37	3	52441190	52441190	1	Missense_Mutation	SNP	Missense_Mutation	C	C	T	T	7/17	194	30	46	0.652174
TCGA-BQ-5877	TCGA-KIRP	MC3	BAP1	GRCh37	3	52439900	52439900	1	Missense_Mutation	SNP	Missense_Mutation	A	A	G	G	10/17	271	12	33	0.363636
TCGA-BQ-5892	TCGA-KIRP	MC3	BAP1	GRCh37	3	52443866	52443866	1	Missense_Mutation	SNP	Missense_Mutation	C	C	T	T	1/17	10	21	41	0.512195
TCGA-G7-A8LD	TCGA-KIRP	MC3	BAP1	GRCh37	3	52437709	52437709	1	Frame_Shift_Del	DEL	Other_Mutation	G	G	-	-	13/17	484	28	68	0.411765
TCGA-MH-A560	TCGA-KIRP	MC3	BAP1	GRCh37	3	52439274	52439275	2	Frame_Shift_Del	DEL	Other_Mutation	GC	GC	A	A	11/17	323	46	100	0.46
TCGA-UZ-A9PK	TCGA-KIRP	MC3	BAP1	GRCh37	3	52439133	52439133	1	Missense_Mutation	SNP	Missense_Mutation	G	G	T	T	11/17	370	36	140	0.257143
TCGA-Y8-A8RZ	TCGA-KIRP	MC3	BAP1	GRCh37	3	52437846	52437846	1	Missense_Mutation	SNP	Missense_Mutation	C	C	A	A	13/17	439	12	23	0.521739
TCGA-2Y-A9GU	TCGA-LIHC	MC3	BAP1	GRCh37	3	52440899	52440899	1	Missense_Mutation	SNP	Missense_Mutation	C	C	A	A	8/17	202	27	43	0.627907
TCGA-2Y-A9H2	TCGA-LIHC	MC3	BAP1	GRCh37	3	52439158	52439167	10	Frame_Shift_Del	DEL	Other_Mutation	CTAGAAAGGC	CTAGAAAGGC	-	-	11/17	359-362	13	42	0.309524
TCGA-2Y-A9H3	TCGA-LIHC	MC3	BAP1	GRCh37	3	52436677	52436708	32	Splice_Site	DEL	Other_Mutation	CTCTGGTCATCAATCTGTAGGAGAGAAGAAGA	CTCTGGTCATCAATCTGTAGGAGAGAAGAAGA	-	-	16/17	?-666	22	73	0.30137
TCGA-2Y-A9H6	TCGA-LIHC	MC3	BAP1	GRCh37	3	52442001	52442005	5	Frame_Shift_Del	DEL	Other_Mutation	CTTCA	CTTCA	-	-	5/17	115-116	64	150	0.426667
TCGA-BC-A10Q	TCGA-LIHC	MC3	BAP1	GRCh37	3	52440340	52440348	9	In_Frame_Del	DEL	Other_Mutation	TGCGGTCGG	TGCGGTCGG	-	-	9/17	235-238	17	21	0.809524
TCGA-BC-A10R	TCGA-LIHC	MC3	BAP1	GRCh37	3	52436687	52436688	2	Frame_Shift_Ins	INS	Other_Mutation	-	-	A	A	16/17	662-663	56	124	0.451613
TCGA-CC-5260	TCGA-LIHC	MC3	BAP1	GRCh37	3	52437456	52437456	1	Frame_Shift_Del	DEL	Other_Mutation	C	C	-	-	13/17	569	15	44	0.340909
TCGA-DD-A118	TCGA-LIHC	MC3	BAP1	GRCh37	3	52440295	52440295	1	Nonsense_Mutation	SNP	Other_Mutation	G	G	A	A	9/17	253	57	99	0.575758
TCGA-DD-A1EF	TCGA-LIHC	MC3	BAP1	GRCh37	3	52440270	52440276	7	Frame_Shift_Del	DEL	Other_Mutation	TGCTGCA	TGCTGCA	-	-	9/17	259-261	21	46	0.456522
TCGA-DD-A3A9	TCGA-LIHC	MC3	BAP1	GRCh37	3	52441334	52441334	1	Splice_Site	SNP	Other_Mutation	T	T	A	A	.	.	56	91	0.615385
TCGA-DD-A4NA	TCGA-LIHC	MC3	BAP1	GRCh37	3	52440918	52440918	1	Missense_Mutation	SNP	Missense_Mutation	A	A	C	C	8/17	196	50	88	0.568182
TCGA-DD-A73G	TCGA-LIHC	MC3	BAP1	GRCh37	3	52441263	52441263	1	Missense_Mutation	SNP	Missense_Mutation	G	G	C	C	7/17	169	30	52	0.576923
TCGA-DD-AA3A	TCGA-LIHC	MC3	BAP1	GRCh37	3	52437901	52437901	1	Frame_Shift_Del	DEL	Other_Mutation	C	C	-	-	13/17	420	13	37	0.351351
TCGA-DD-AADA	TCGA-LIHC	MC3	BAP1	GRCh37	3	52437795	52437795	1	Nonsense_Mutation	SNP	Other_Mutation	G	G	A	A	13/17	456	18	40	0.45
TCGA-DD-AADA	TCGA-LIHC	MC3	BAP1	GRCh37	3	52441304	52441304	1	Nonsense_Mutation	SNP	Other_Mutation	G	G	A	A	7/17	156	45	123	0.365854
TCGA-DD-AAVR	TCGA-LIHC	MC3	BAP1	GRCh37	3	52436363	52436363	1	Nonsense_Mutation	SNP	Other_Mutation	T	T	A	A	17/17	711	13	56	0.232143
TCGA-DD-AAVR	TCGA-LIHC	MC3	BAP1	GRCh37	3	52442612	52442612	1	Missense_Mutation	SNP	Missense_Mutation	C	C	T	T	4/17	45	27	103	0.262136
TCGA-ED-A7PX	TCGA-LIHC	MC3	BAP1	GRCh37	3	52436639	52436640	2	Frame_Shift_Ins	INS	Other_Mutation	-	-	A	A	16/17	678-679	32	94	0.340426
TCGA-G3-A25T	TCGA-LIHC	MC3	BAP1	GRCh37	3	52439874	52439874	1	Nonsense_Mutation	SNP	Other_Mutation	G	G	A	A	10/17	280	16	26	0.615385
TCGA-WQ-A9G7	TCGA-LIHC	MC3	BAP1	GRCh37	3	52437802	52437803	2	Frame_Shift_Del	DEL	Other_Mutation	TT	TT	-	-	13/17	453	20	63	0.31746
TCGA-49-4510	TCGA-LUAD	MC3	BAP1	GRCh37	3	52441235	52441235	1	Missense_Mutation	SNP	Missense_Mutation	G	G	A	A	7/17	179	28	56	0.5
TCGA-73-4670	TCGA-LUAD	MC3	BAP1	GRCh37	3	52439224	52439224	1	Missense_Mutation	SNP	Missense_Mutation	C	C	T	T	11/17	340	116	192	0.604167
TCGA-73-4670	TCGA-LUAD	MC3	BAP1	GRCh37	3	52442492	52442492	1	Nonsense_Mutation	SNP	Other_Mutation	G	G	A	A	4/17	85	3	13	0.230769
TCGA-95-7948	TCGA-LUAD	MC3	BAP1	GRCh37	3	52437500	52437500	1	Frame_Shift_Del	DEL	Other_Mutation	C	C	-	-	13/17	554	73	165	0.442424
TCGA-97-A4M0	TCGA-LUAD	MC3	BAP1	GRCh37	3	52442491	52442491	1	Missense_Mutation	SNP	Missense_Mutation	T	T	C	C	4/17	85	8	15	0.533333
TCGA-21-1078	TCGA-LUSC	MC3	BAP1	GRCh37	3	52440372	52440372	1	Missense_Mutation	SNP	Missense_Mutation	C	C	T	T	9/17	227	25	50	0.5
TCGA-21-1078	TCGA-LUSC	MC3	BAP1	GRCh37	3	52441280	52441300	21	In_Frame_Del	DEL	Other_Mutation	TCCGCACTGCACTAAGGCCAT	TCCGCACTGCACTAAGGCCAT	-	-	7/17	157-164	40	98	0.408163
TCGA-77-7335	TCGA-LUSC	MC3	BAP1	GRCh37	3	52438562	52438563	2	Frame_Shift_Ins	INS	Other_Mutation	-	-	CT	CT	12/17	386	7	32	0.21875
TCGA-85-A4CL	TCGA-LUSC	MC3	BAP1	GRCh37	3	52442611	52442611	1	Missense_Mutation	SNP	Missense_Mutation	C	C	G	G	4/17	45	6	10	0.6
TCGA-98-A539	TCGA-LUSC	MC3	BAP1	GRCh37	3	52442053	52442053	1	Missense_Mutation	SNP	Missense_Mutation	A	A	T	T	5/17	99	9	20	0.45
TCGA-3H-AB3K	TCGA-MESO	MC3	BAP1	GRCh37	3	52442605	52442606	2	Frame_Shift_Del	DEL	Other_Mutation	AT	AT	-	-	4/17	47	26	62	0.419355
TCGA-3H-AB3T	TCGA-MESO	MC3	BAP1	GRCh37	3	52439862	52439862	1	Nonsense_Mutation	SNP	Other_Mutation	C	C	A	A	10/17	284	9	36	0.25
TCGA-3H-AB3U	TCGA-MESO	MC3	BAP1	GRCh37	3	52437899	52437908	10	Frame_Shift_Del	DEL	Other_Mutation	TTCCCCTTAT	TTCCCCTTAT	-	-	13/17	418-421	57	78	0.730769
TCGA-3U-A98H	TCGA-MESO	MC3	BAP1	GRCh37	3	52441265	52441265	1	Frame_Shift_Del	DEL	Other_Mutation	G	G	-	-	7/17	169	23	115	0.2
TCGA-LK-A4NW	TCGA-MESO	MC3	BAP1	GRCh37	3	52441226	52441226	1	Missense_Mutation	SNP	Missense_Mutation	C	C	T	T	7/17	182	9	28	0.321429
TCGA-LK-A4O2	TCGA-MESO	MC3	BAP1	GRCh37	3	52438545	52438545	1	Nonsense_Mutation	SNP	Other_Mutation	G	G	A	A	12/17	392	23	88	0.261364
TCGA-LK-A4O7	TCGA-MESO	MC3	BAP1	GRCh37	3	52437795	52437795	1	Nonsense_Mutation	SNP	Other_Mutation	G	G	A	A	13/17	456	52	74	0.702703
TCGA-MQ-A4KX	TCGA-MESO	MC3	BAP1	GRCh37	3	52442078	52442078	1	Missense_Mutation	SNP	Missense_Mutation	A	A	C	C	5/17	91	9	36	0.25
TCGA-MQ-A4LV	TCGA-MESO	MC3	BAP1	GRCh37	3	52443865	52443865	1	Missense_Mutation	SNP	Missense_Mutation	G	G	T	T	1/17	10	16	38	0.421053
TCGA-TS-A7P1	TCGA-MESO	MC3	BAP1	GRCh37	3	52436847	52436847	1	Frame_Shift_Del	DEL	Other_Mutation	G	G	-	-	15/17	644	29	83	0.349398
TCGA-UD-AAC4	TCGA-MESO	MC3	BAP1	GRCh37	3	52440394	52440394	1	Splice_Site	SNP	Other_Mutation	T	T	C	C	.	.	24	87	0.275862
TCGA-UT-A88C	TCGA-MESO	MC3	BAP1	GRCh37	3	52439874	52439874	1	Nonsense_Mutation	SNP	Other_Mutation	G	G	A	A	10/17	280	7	28	0.25
TCGA-UT-A88D	TCGA-MESO	MC3	BAP1	GRCh37	3	52440300	52440300	1	Frame_Shift_Del	DEL	Other_Mutation	T	T	-	-	9/17	251	50	197	0.253807
TCGA-YS-A95C	TCGA-MESO	MC3	BAP1	GRCh37	3	52440872	52440874	3	In_Frame_Del	DEL	Other_Mutation	ATG	ATG	-	-	8/17	210-211	18	57	0.315789
TCGA-ZN-A9VU	TCGA-MESO	MC3	BAP1	GRCh37	3	52436297	52436305	9	Missense_Mutation	DEL	Missense_Mutation	GCAGTCCTC	GCAGTCCTC	-	-	17/17	730-?	62	116	0.534483
TCGA-ZN-A9VV	TCGA-MESO	MC3	BAP1	GRCh37	3	52439815	52439836	22	Frame_Shift_Del	DEL	Other_Mutation	GTTTGCTTCCAGCACCAGCGGG	GTTTGCTTCCAGCACCAGCGGG	-	-	10/17	292-299	20	24	0.833333
TCGA-FZ-5922	TCGA-PAAD	MC3	BAP1	GRCh37	3	52439312	52439312	1	Splice_Site	SNP	Other_Mutation	T	T	G	G	.	.	165	705	0.234043
TCGA-BF-A1PZ	TCGA-SKCM	MC3	BAP1	GRCh37	3	52436850	52436850	1	Missense_Mutation	SNP	Missense_Mutation	A	A	G	G	15/17	643	44	97	0.453608
TCGA-BF-AAP8	TCGA-SKCM	MC3	BAP1	GRCh37	3	52436607	52436620	14	Splice_Site	DEL	Other_Mutation	CATCCCCTCACCTT	CATCCCCTCACCTT	-	-	16/17	685-?	12	30	0.4
TCGA-D3-A5GO	TCGA-SKCM	MC3	BAP1	GRCh37	3	52437159	52437159	1	Missense_Mutation	SNP	Missense_Mutation	G	G	A	A	14/17	629	25	60	0.416667
TCGA-D3-A5GU	TCGA-SKCM	MC3	BAP1	GRCh37	3	52441477	52441477	1	Splice_Site	SNP	Other_Mutation	C	C	T	T	.	.	17	52	0.326923
TCGA-EE-A2A2	TCGA-SKCM	MC3	BAP1	GRCh37	3	52443604	52443604	1	Missense_Mutation	SNP	Missense_Mutation	C	C	T	T	3/17	30	869	2372	0.366358
TCGA-EE-A2A5	TCGA-SKCM	MC3	BAP1	GRCh37	3	52438473	52438473	1	Missense_Mutation	SNP	Missense_Mutation	G	G	A	A	12/17	416	24	52	0.461538
TCGA-FW-A3R5	TCGA-SKCM	MC3	BAP1	GRCh37	3	52441424	52441424	1	Missense_Mutation	SNP	Missense_Mutation	C	C	T	T	6/17	143	35	135	0.259259
TCGA-RP-A693	TCGA-SKCM	MC3	BAP1	GRCh37	3	52442570	52442570	1	Missense_Mutation	SNP	Missense_Mutation	G	G	A	A	4/17	59	5	17	0.294118
TCGA-W3-AA1Q	TCGA-SKCM	MC3	BAP1	GRCh37	3	52437871	52437871	1	Missense_Mutation	SNP	Missense_Mutation	G	G	C	C	13/17	430	22	76	0.289474
TCGA-YG-AA3O	TCGA-SKCM	MC3	BAP1	GRCh37	3	52443588	52443588	1	Missense_Mutation	SNP	Missense_Mutation	A	A	C	C	3/17	35	83	226	0.367257
TCGA-BR-8361	TCGA-STAD	MC3	BAP1	GRCh37	3	52442054	52442054	1	Missense_Mutation	SNP	Missense_Mutation	C	C	T	T	5/17	99	7	22	0.318182
TCGA-BR-8680	TCGA-STAD	MC3	BAP1	GRCh37	3	52441282	52441282	1	Missense_Mutation	SNP	Missense_Mutation	C	C	T	T	7/17	163	24	73	0.328767
TCGA-CD-8536	TCGA-STAD	MC3	BAP1	GRCh37	3	52441246	52441246	1	Missense_Mutation	SNP	Missense_Mutation	G	G	T	T	7/17	175	18	65	0.276923
TCGA-FP-A4BE	TCGA-STAD	MC3	BAP1	GRCh37	3	52436395	52436395	1	Missense_Mutation	SNP	Missense_Mutation	C	C	T	T	17/17	700	6	13	0.461538
TCGA-FP-A4BE	TCGA-STAD	MC3	BAP1	GRCh37	3	52437509	52437509	1	Missense_Mutation	SNP	Missense_Mutation	C	C	T	T	13/17	551	30	90	0.333333
TCGA-IN-7808	TCGA-STAD	MC3	BAP1	GRCh37	3	52443593	52443593	1	Nonsense_Mutation	SNP	Other_Mutation	G	G	T	T	3/17	33	119	412	0.288835
TCGA-VQ-A8P2	TCGA-STAD	MC3	BAP1	GRCh37	3	52437525	52437525	1	Missense_Mutation	SNP	Missense_Mutation	A	A	G	G	13/17	546	16	43	0.372093
TCGA-VQ-A91D	TCGA-STAD	MC3	BAP1	GRCh37	3	52438517	52438517	1	Missense_Mutation	SNP	Missense_Mutation	T	T	C	C	12/17	401	15	40	0.375
TCGA-2G-AAG7	TCGA-TGCT	MC3	BAP1	GRCh37	3	52443757	52443757	1	Frame_Shift_Del	DEL	Other_Mutation	G	G	-	-	2/17	14	17	63	0.269841
TCGA-A5-A2K5	TCGA-UCEC	MC3	BAP1	GRCh37	3	52442502	52442502	1	Missense_Mutation	SNP	Missense_Mutation	G	G	T	T	4/17	81	8	24	0.333333
TCGA-AJ-A3BH	TCGA-UCEC	MC3	BAP1	GRCh37	3	52436329	52436329	1	Missense_Mutation	SNP	Missense_Mutation	C	C	T	T	17/17	722	12	25	0.48
TCGA-AJ-A3BH	TCGA-UCEC	MC3	BAP1	GRCh37	3	52437608	52437608	1	Missense_Mutation	SNP	Missense_Mutation	C	C	T	T	13/17	518	18	48	0.375
TCGA-AJ-A3OJ	TCGA-UCEC	MC3	BAP1	GRCh37	3	52442579	52442579	1	Missense_Mutation	SNP	Missense_Mutation	G	G	A	A	4/17	56	9	30	0.3
TCGA-AP-A059	TCGA-UCEC	MC3	BAP1	GRCh37	3	52436618	52436618	1	Missense_Mutation	SNP	Missense_Mutation	C	C	A	A	16/17	686	87	327	0.266055
TCGA-AP-A059	TCGA-UCEC	MC3	BAP1	GRCh37	3	52438524	52438524	1	Missense_Mutation	SNP	Missense_Mutation	C	C	T	T	12/17	399	40	200	0.2
TCGA-AP-A0LP	TCGA-UCEC	MC3	BAP1	GRCh37	3	52436395	52436395	1	Missense_Mutation	SNP	Missense_Mutation	C	C	T	T	17/17	700	6	12	0.5
TCGA-AX-A2HD	TCGA-UCEC	MC3	BAP1	GRCh37	3	52437714	52437714	1	Nonsense_Mutation	SNP	Other_Mutation	G	G	A	A	13/17	483	44	118	0.372881
TCGA-AX-A2HG	TCGA-UCEC	MC3	BAP1	GRCh37	3	52437672	52437672	1	Missense_Mutation	SNP	Missense_Mutation	A	A	G	G	13/17	497	32	102	0.313725
TCGA-AX-A2HG	TCGA-UCEC	MC3	BAP1	GRCh37	3	52443880	52443880	1	Nonsense_Mutation	SNP	Other_Mutation	C	C	T	T	1/17	5	5	15	0.333333
TCGA-B5-A0JY	TCGA-UCEC	MC3	BAP1	GRCh37	3	52443599	52443599	1	Missense_Mutation	SNP	Missense_Mutation	C	C	A	A	3/17	31	110	315	0.349206
TCGA-B5-A11H	TCGA-UCEC	MC3	BAP1	GRCh37	3	52440873	52440873	1	Missense_Mutation	SNP	Missense_Mutation	T	T	C	C	8/17	211	13	44	0.295455
TCGA-B5-A11Y	TCGA-UCEC	MC3	BAP1	GRCh37	3	52437677	52437677	1	Missense_Mutation	SNP	Missense_Mutation	G	G	A	A	13/17	495	25	111	0.225225
TCGA-B5-A1MX	TCGA-UCEC	MC3	BAP1	GRCh37	3	52436319	52436319	1	Missense_Mutation	SNP	Missense_Mutation	C	C	A	A	17/17	725	10	33	0.30303
TCGA-B5-A3FA	TCGA-UCEC	MC3	BAP1	GRCh37	3	52439167	52439167	1	Missense_Mutation	SNP	Missense_Mutation	C	C	T	T	11/17	359	10	20	0.5
TCGA-B5-A3FA	TCGA-UCEC	MC3	BAP1	GRCh37	3	52439916	52439916	1	Missense_Mutation	SNP	Missense_Mutation	T	T	C	C	10/17	266	23	52	0.442308
TCGA-B5-A3FC	TCGA-UCEC	MC3	BAP1	GRCh37	3	52436396	52436396	1	Missense_Mutation	SNP	Missense_Mutation	G	G	A	A	17/17	700	9	20	0.45
TCGA-B5-A3FC	TCGA-UCEC	MC3	BAP1	GRCh37	3	52437639	52437639	1	Missense_Mutation	SNP	Missense_Mutation	G	G	A	A	13/17	508	16	42	0.380952
TCGA-BK-A6W3	TCGA-UCEC	MC3	BAP1	GRCh37	3	52442521	52442521	1	Missense_Mutation	SNP	Missense_Mutation	T	T	G	G	4/17	75	12	37	0.324324
TCGA-BS-A0U7	TCGA-UCEC	MC3	BAP1	GRCh37	3	52438493	52438493	1	Missense_Mutation	SNP	Missense_Mutation	A	A	G	G	12/17	409	39	136	0.286765
TCGA-DI-A1BU	TCGA-UCEC	MC3	BAP1	GRCh37	3	52440348	52440348	1	Missense_Mutation	SNP	Missense_Mutation	G	G	A	A	9/17	235	21	76	0.276316
TCGA-EO-A3B0	TCGA-UCEC	MC3	BAP1	GRCh37	3	52440297	52440297	1	Missense_Mutation	SNP	Missense_Mutation	C	C	T	T	9/17	252	23	63	0.365079
TCGA-EY-A1G7	TCGA-UCEC	MC3	BAP1	GRCh37	3	52436356	52436356	1	Missense_Mutation	SNP	Missense_Mutation	C	C	A	A	17/17	713	7	19	0.368421
TCGA-EY-A1GI	TCGA-UCEC	MC3	BAP1	GRCh37	3	52436660	52436660	1	Missense_Mutation	SNP	Missense_Mutation	C	C	T	T	16/17	672	12	33	0.363636
TCGA-EY-A215	TCGA-UCEC	MC3	BAP1	GRCh37	3	52441445	52441445	1	Missense_Mutation	SNP	Missense_Mutation	T	T	C	C	6/17	136	14	34	0.411765
TCGA-FI-A2D0	TCGA-UCEC	MC3	BAP1	GRCh37	3	52436396	52436396	1	Missense_Mutation	SNP	Missense_Mutation	G	G	A	A	17/17	700	13	31	0.419355
TCGA-V4-A9EF	TCGA-UVM	MC3	BAP1	GRCh37	3	52440383	52440383	1	Nonsense_Mutation	SNP	Other_Mutation	G	G	C	C	9/17	223	33	35	0.942857
TCGA-V4-A9EI	TCGA-UVM	MC3	BAP1	GRCh37	3	52436650	52436659	10	Frame_Shift_Del	DEL	Other_Mutation	ATGAACTCAT	ATGAACTCAT	-	-	16/17	672-675	31	38	0.815789
TCGA-V4-A9EO	TCGA-UVM	MC3	BAP1	GRCh37	3	52436620	52436620	1	Missense_Mutation	SNP	Missense_Mutation	T	T	A	A	16/17	685	40	41	0.97561
TCGA-V4-A9EU	TCGA-UVM	MC3	BAP1	GRCh37	3	52437840	52437840	1	Nonsense_Mutation	SNP	Other_Mutation	G	G	A	A	13/17	441	27	30	0.9
TCGA-V4-A9EX	TCGA-UVM	MC3	BAP1	GRCh37	3	52443574	52443574	1	Nonsense_Mutation	SNP	Other_Mutation	G	G	A	A	3/17	40	97	122	0.795082
TCGA-V4-A9F0	TCGA-UVM	MC3	BAP1	GRCh37	3	52437791	52437795	5	Frame_Shift_Del	DEL	Other_Mutation	TTCTG	TTCTG	CTCT	CTCT	13/17	456-457	13	32	0.40625
TCGA-V4-A9F1	TCGA-UVM	MC3	BAP1	GRCh37	3	52443593	52443593	1	Nonsense_Mutation	SNP	Other_Mutation	G	G	C	C	3/17	33	68	94	0.723404
TCGA-V4-A9F8	TCGA-UVM	MC3	BAP1	GRCh37	3	52442542	52442542	1	Missense_Mutation	SNP	Missense_Mutation	T	T	C	C	4/17	68	11	12	0.916667
TCGA-VD-A8KK	TCGA-UVM	MC3	BAP1	GRCh37	3	52441978	52441978	1	Frame_Shift_Del	DEL	Other_Mutation	G	G	-	-	5/17	124	18	37	0.486486
TCGA-VD-A8KL	TCGA-UVM	MC3	BAP1	GRCh37	3	52443612	52443613	2	Frame_Shift_Ins	INS	Other_Mutation	-	-	C	C	3/17	27	141	282	0.5
TCGA-WC-AA9A	TCGA-UVM	MC3	BAP1	GRCh37	3	52441217	52441217	1	Missense_Mutation	SNP	Missense_Mutation	C	C	G	G	7/17	185	21	21	1
TCGA-YZ-A980	TCGA-UVM	MC3	BAP1	GRCh37	3	52439229	52439229	1	Frame_Shift_Del	DEL	Other_Mutation	G	G	-	-	11/17	338	24	98	0.244898
TCGA-YZ-A984	TCGA-UVM	MC3	BAP1	GRCh37	3	52437899	52437899	1	Frame_Shift_Del	DEL	Other_Mutation	T	T	-	-	13/17	421	46	92	0.5
