# Supplementary material for: Expanded detection and impact of BAP1 alterations in cancer
Source: NAR Cancer. 2024 Nov 15;6(4):zcae045. doi: 10.1093/narcan/zcae045 (PMC11567159; doi:10.1093/narcan/zcae045)
Supplement: zcae045_Supplemental_Files [file zcae045_supplemental_files.zip › Table S3 Pan-cancer cohort-level summary and per-sample annotations.xlsx]

## Sheet: Data dictionary
Table S3 Pan-cancer cohort-level summary and per-sample annotations
Tab name	Description
S3A. Pan-cancer summary	Summary of BAP1 alterations across TCGA pan-cancer dataset.
S3B. Per-sample annotations	Per-sample annotations used for downstream analyses.
Variable	Variable name	Description
Cancer type	Cohort	Cancer type; see https://gdc.cancer.gov/resources-tcga-users/tcga-code-tables/tcga-study-abbreviations for abbreviations.
Number of samples with mutations only	Mutation only	Number of samples with BAP1 mutations only.
Number of samples with copy number loss only	Copynumber only	Number of samples with BAP1 copy number loss only.
Number of samples with mutation and copy number loss	Mutation+Copynumber	Number of samples with both BAP1 mutation and copy number loss.
Total number of altered samples	Altered	Total number of BAP1-altered samples.
Total number of unaltered samples	Unaltered	Total number of BAP1-unaltered samples.
Total number of samples of indicated cancer type	Cohort size	Total number of samples of indicated cancer type.
Percentage of altered samples in cancer type	% cohort altered	Percentage of BAP1 altered samples in cancer type.
TCGA sample ID	tcga_id	12-character short identifier for individual patients in TCGA.
Cancer subtype	subtype	Histological or molecular-based cancer subtype.
Source for cancer subtype	subtype_sourcePMCID	PMCID reference source for cancer subtype information.
Tumor purity	purity	Estimated tumor purity from ABSOLUTE; see https://gdc.cancer.gov/about-data/publications/pancanatlas TCGA_mastercalls.abs_tables_JSedit.fixed.txt.
BAP1 altered status	altered_status	BAP1 altered status; either altered or unaltered (or NA if unable to call).
BAP1 alteration type	alteration_type	BAP1 alteration type; includes mutation, copynumber, mutation+copynumber, or unaltered.
log2-transformed BAP1 RNA expression	log2_bap1	Log2-transformed BAP1 RNA expression.
Gene-level BAP1 copy number estimate	copynumber_absolute_bap1	Gene-level BAP1 copy number estimated fro.m the TCGA GDC ABSOLUTE hg38 LiftOver workflow.
Copy number segment width	bap1_segment_width	Copy number segment width for the segment containing the BAP1 locus, derived from the TCGA GDC DNAcopy workflow.
Copy number segment genomic location	bap1_segment_location	Copy number segment genomic location for the segment containing the BAP1 locus, derived from the TCGA GDC DNAcopy workflow.
BAP1 activity score	bap1_activity_score	Expression-based BAP1 activity score.
BAP1 activity classification	bap1_activity_class	Classification of BAP1 activity scores as Mutant-like or Wildtype-like, based on mclust-identified multiple distributions in per-cancer type BAP1 mutation score data.

## Sheet: Subtype source literature
cohort	subtype_sourcePMCID
TCGA-ACC	PMC4864952
TCGA-BLCA	PMC5687509
TCGA-BRCA	PMC3465532
TCGA-CESC	PMC5354998
TCGA-CHOL	NA
TCGA-COAD	PMC7328015
TCGA-DLBC	NA
TCGA-ESCA	PMC5651175
TCGA-GBM	PMC7328015
TCGA-HNSC	PMC4311405
TCGA-KICH	PMC6075733
TCGA-KIRC	PMC3771322
TCGA-KIRP	PMC4775252
TCGA-LAML	PMC3767041
TCGA-LGG	PMC7328015
TCGA-LIHC	PMC8490450
TCGA-LUAD	PMC4231481
TCGA-LUSC	PMC3466113
TCGA-MESO	PMC6310008
TCGA-OV	PMC3163504
TCGA-PAAD	PMC5964983
TCGA-PCPG	PMC5643159
TCGA-PRAD	PMC4695400
TCGA-READ	PMC7328015
TCGA-SARC	PMC7328015
TCGA-SKCM	PMC4580370
TCGA-STAD	PMC7328015
TCGA-TGCT	PMC6075738
TCGA-THCA	NA
TCGA-THYM	PMC5994906
TCGA-UCEC	PMC7328015
TCGA-UCS	PMC5599133
TCGA-UVM	PMC5619925

## Sheet: S3A. Pan-cancer summary
Cohort	Mutation only	Copynumber only	Mutation+Copynumber	Altered	Unaltered	Cohort size	% cohort altered
KIRC	7	217	24	248	84	332	74.7
CHOL	5	17	5	27	10	37	72.97
MESO	8	25	16	49	31	80	61.25
UVM	3	10	28	41	39	80	51.25
LUSC	3	201	3	207	284	491	42.16
HNSC	2	180	1	183	316	499	36.67
ESCA	0	48	0	48	114	162	29.63
ACC	0	24	1	25	65	90	27.78
CESC	2	67	5	74	220	294	25.17
PCPG	0	40	0	40	121	161	24.84
KICH	0	15	0	15	51	66	22.73
PAAD	0	30	1	31	133	164	18.9
LUAD	5	78	0	83	420	503	16.5
BRCA	7	145	3	155	848	1003	15.45
STAD	7	55	1	63	365	428	14.72
SARC	0	30	0	30	214	244	12.3
OV	2	49	0	51	376	427	11.94
BLCA	10	34	0	44	358	402	10.95
SKCM	12	37	1	50	412	462	10.82
KIRP	6	18	6	30	254	284	10.56
UCEC	27	27	0	54	479	533	10.13
UCS	0	5	0	5	50	55	9.09
LIHC	18	8	5	31	333	364	8.52
COAD	5	18	1	24	398	422	5.69
THYM	0	6	0	6	100	106	5.66
DLBC	0	2	0	2	35	37	5.41
READ	0	8	0	8	142	150	5.33
GBM	2	16	0	18	357	375	4.8
LGG	0	17	0	17	490	507	3.35
LAML	0	4	0	4	119	123	3.25
PRAD	0	14	0	14	459	473	2.96
TGCT	1	1	0	2	147	149	1.34
THCA	0	0	0	0	468	468	0

## Sheet: S3B. Per-sample annotations
tcga_id	cohort	subtype	purity	altered_status	alteration_type	log2_bap1	low_expresser	copynumber_absolute_bap1	bap1_segment_width	bap1_segment_location	bap1_activity_score	bap1_activity_class
TCGA-OR-A5J1-01	TCGA-ACC	ACC_COC3	0.9	unaltered	unaltered	12.4099781883624	FALSE	2	115277113	chr3:2170634-117447746	-1529.21667007006	Wildtype-like
TCGA-OR-A5J2-01	TCGA-ACC	ACC_COC3	0.89	unaltered	unaltered	13.4286937170901	FALSE	2	82700814	chr3:2170634-84871447	-1480.6549642044	Wildtype-like
TCGA-OR-A5J3-01	TCGA-ACC	ACC_COC2	0.93	altered	copynumber	12.3416814346083	FALSE	1	151577003	chr3:2170634-153747636	-2038.73759941338	Wildtype-like
TCGA-OR-A5J4-01	TCGA-ACC	ACC_NA	0.87	unaltered	unaltered	NA	FALSE	2	622144	chr3:52269846-52891989	NA	NA
TCGA-OR-A5J5-01	TCGA-ACC	ACC_COC2	0.93	unaltered	unaltered	11.8245388132362	FALSE	2	195641768	chr3:2170634-197812401	-2246.29889039744	Wildtype-like
TCGA-OR-A5J6-01	TCGA-ACC	ACC_COC1	0.69	unaltered	unaltered	12.4315867497731	FALSE	3	88265853	chr3:2170634-90436486	-1172.10883764494	Wildtype-like
TCGA-OR-A5J7-01	TCGA-ACC	ACC_COC3	0.84	unaltered	unaltered	13.6879141435357	FALSE	3	719597	chr3:51818835-52538431	-2019.57236810802	Wildtype-like
TCGA-OR-A5J8-01	TCGA-ACC	ACC_COC2	0.76	altered	copynumber	11.9975995516457	FALSE	1	3683672	chr3:51382990-55066661	-1548.20320879043	Wildtype-like
TCGA-OR-A5J9-01	TCGA-ACC	ACC_COC3	0.84	unaltered	unaltered	11.9470040765468	FALSE	2	45788321	chr3:27958607-73746927	-2049.40657646336	Wildtype-like
TCGA-OR-A5JA-01	TCGA-ACC	ACC_COC1	0.75	unaltered	unaltered	11.8193610624964	FALSE	4	22644037	chr3:30793275-53437311	-1883.23879034944	Wildtype-like
TCGA-OR-A5JB-01	TCGA-ACC	ACC_COC2	0.75	altered	copynumber	11.0319327005511	TRUE	1	25997411	chr3:36650252-62647662	-1595.01620493306	Wildtype-like
TCGA-OR-A5JC-01	TCGA-ACC	ACC_COC1	0.75	unaltered	unaltered	11.4267636404669	TRUE	2	33928060	chr3:37350112-71278171	-1521.79813577944	Wildtype-like
TCGA-OR-A5JD-01	TCGA-ACC	ACC_COC1	0.7	unaltered	unaltered	12.5644079485826	FALSE	4	23027297	chr3:50284408-73311704	-1683.24615884483	Wildtype-like
TCGA-OR-A5JE-01	TCGA-ACC	ACC_COC3	0.72	unaltered	unaltered	13.0582775373223	FALSE	3	91041104	chr3:48077751-139118854	-1963.73643723389	Wildtype-like
TCGA-OR-A5JF-01	TCGA-ACC	ACC_COC2	0.87	altered	copynumber	11.5328182429122	TRUE	1	12251182	chr3:41837336-54088517	-1870.35738182922	Wildtype-like
TCGA-OR-A5JG-01	TCGA-ACC	ACC_COC3	0.76	unaltered	unaltered	12.0685178728433	FALSE	4	6716879	chr3:46705702-53422580	-2274.61457238322	Wildtype-like
TCGA-OR-A5JH-01	TCGA-ACC	ACC_NA	0.52	unaltered	unaltered	NA	FALSE	2	64810576	chr3:52257719-117068294	NA	NA
TCGA-OR-A5JI-01	TCGA-ACC	ACC_COC2	0.62	unaltered	unaltered	11.6403895116815	TRUE	3	149925725	chr3:47886677-197812401	-1226.36811887822	Wildtype-like
TCGA-OR-A5JJ-01	TCGA-ACC	ACC_COC2	0.9	altered	copynumber	11.8177757482563	FALSE	1	19071013	chr3:46696489-65767501	-1825.91669367858	Wildtype-like
TCGA-OR-A5JK-01	TCGA-ACC	ACC_COC1	0.74	altered	copynumber	11.5839071748776	TRUE	1	113183208	chr3:2170634-115353841	-1627.0100219945	Wildtype-like
TCGA-OR-A5JL-01	TCGA-ACC	ACC_COC1	0.82	altered	copynumber	12.7293470953921	FALSE	1	7847056	chr3:46384782-54231837	-2140.47989542665	Wildtype-like
TCGA-OR-A5JM-01	TCGA-ACC	ACC_COC3	0.97	unaltered	unaltered	12.1738074448258	FALSE	3	39788128	chr3:13046907-52835034	-1306.68739872119	Wildtype-like
TCGA-OR-A5JO-01	TCGA-ACC	ACC_COC2	0.55	unaltered	unaltered	12.3117943100382	FALSE	2	194207959	chr3:3604443-197812401	-1285.10249352306	Wildtype-like
TCGA-OR-A5JP-01	TCGA-ACC	ACC_COC3	0.8	unaltered	unaltered	11.905032315388	FALSE	2	9547297	chr3:51593852-61141148	-2175.86647202043	Wildtype-like
TCGA-OR-A5JQ-01	TCGA-ACC	ACC_COC1	0.77	unaltered	unaltered	12.5044070824895	FALSE	2	30575565	chr3:52287296-82862860	-1297.71001679944	Wildtype-like
TCGA-OR-A5JR-01	TCGA-ACC	ACC_COC1	0.88	altered	copynumber	12.6823697736235	FALSE	1	10387038	chr3:50751623-61138660	-1564.77795443316	Wildtype-like
TCGA-OR-A5JS-01	TCGA-ACC	ACC_COC3	0.85	unaltered	unaltered	13.3377192578253	FALSE	4	6751908	chr3:46910770-53662677	-1427.99761767171	Wildtype-like
TCGA-OR-A5JT-01	TCGA-ACC	ACC_COC1	0.88	unaltered	unaltered	12.0711564755996	FALSE	2	5265176	chr3:47975411-53240586	-1874.57991606628	Wildtype-like
TCGA-OR-A5JU-01	TCGA-ACC	ACC_NA	0.2	unaltered	unaltered	NA	FALSE	2	91810471	chr3:2204875-94015345	NA	NA
TCGA-OR-A5JV-01	TCGA-ACC	ACC_COC1	0.46	unaltered	unaltered	12.5727335435921	FALSE	3	12220906	chr3:41667325-53888230	-1439.69339210099	Wildtype-like
TCGA-OR-A5JW-01	TCGA-ACC	ACC_COC2	0.88	altered	copynumber	11.5455212360761	TRUE	1	141303259	chr3:11720790-153024048	-1901.66486895024	Wildtype-like
TCGA-OR-A5JX-01	TCGA-ACC	ACC_COC1	0.89	unaltered	unaltered	11.8237496760048	FALSE	3	103563068	chr3:12866701-116429768	-1295.5619456219	Wildtype-like
TCGA-OR-A5JY-01	TCGA-ACC	ACC_COC3	0.84	unaltered	unaltered	11.7944766085351	FALSE	3	20014482	chr3:46659223-66673704	-1401.08469703283	Wildtype-like
TCGA-OR-A5JZ-01	TCGA-ACC	ACC_COC1	0.95	altered	copynumber	11.6517279489723	TRUE	1	4275779	chr3:48892104-53167882	-1548.95417546201	Wildtype-like
TCGA-OR-A5K0-01	TCGA-ACC	ACC_COC3	1	unaltered	unaltered	12.3709987127385	FALSE	2	6198284	chr3:46885905-53084188	-1479.42221549508	Wildtype-like
TCGA-OR-A5K1-01	TCGA-ACC	ACC_COC1	0.89	altered	copynumber	11.9220640047624	FALSE	1	10731428	chr3:42509159-53240586	-1628.17997469057	Wildtype-like
TCGA-OR-A5K2-01	TCGA-ACC	ACC_COC3	0.83	unaltered	unaltered	12.2425353284024	FALSE	3	15398928	chr3:37480435-52879362	-1860.36818928166	Wildtype-like
TCGA-OR-A5K3-01	TCGA-ACC	ACC_COC1	0.91	altered	copynumber	11.8663523022062	FALSE	1	64588898	chr3:2170634-66759531	-2002.51338838645	Wildtype-like
TCGA-OR-A5K4-01	TCGA-ACC	ACC_COC1	0.97	altered	copynumber	12.319384892667	FALSE	1	8462834	chr3:44682359-53145192	-1649.43888852968	Wildtype-like
TCGA-OR-A5K5-01	TCGA-ACC	ACC_COC3	0.88	unaltered	unaltered	12.2922088131638	FALSE	3	39713888	chr3:18420590-58134477	-1876.90921615996	Wildtype-like
TCGA-OR-A5K6-01	TCGA-ACC	ACC_COC3	0.91	unaltered	unaltered	13.3308005662481	FALSE	2	36483235	chr3:37479302-73962536	-1600.9382041245	Wildtype-like
TCGA-OR-A5K8-01	TCGA-ACC	ACC_COC1	0.95	altered	copynumber	11.8358032111971	FALSE	1	11970417	chr3:41808789-53779205	-2154.88977198559	Wildtype-like
TCGA-OR-A5K9-01	TCGA-ACC	ACC_COC3	0.94	unaltered	unaltered	12.4734569397296	FALSE	2	86673362	chr3:29478207-116151568	-1856.21775058731	Wildtype-like
TCGA-OR-A5KB-01	TCGA-ACC	ACC_NA	0.59	unaltered	unaltered	NA	FALSE	2	20861454	chr3:37127794-57989247	NA	NA
TCGA-OR-A5KO-01	TCGA-ACC	ACC_COC1	0.96	altered	copynumber	11.5837620256455	TRUE	1	8310444	chr3:44854555-53164998	-1635.71863455597	Wildtype-like
TCGA-OR-A5KP-01	TCGA-ACC	ACC_NA	0.69	unaltered	unaltered	NA	FALSE	2	92273962	chr3:24950202-117224163	NA	NA
TCGA-OR-A5KQ-01	TCGA-ACC	ACC_NA	0.8	unaltered	unaltered	NA	FALSE	2	71666345	chr3:2170634-73836978	NA	NA
TCGA-OR-A5KS-01	TCGA-ACC	ACC_NA	0.87	unaltered	unaltered	NA	FALSE	3	113753797	chr3:2170634-115924430	NA	NA
TCGA-OR-A5KT-01	TCGA-ACC	ACC_COC2	0.65	unaltered	unaltered	12.3058815928084	FALSE	2	195641768	chr3:2170634-197812401	-1663.74640102298	Wildtype-like
TCGA-OR-A5KU-01	TCGA-ACC	ACC_COC2	0.82	unaltered	unaltered	11.6444650930597	TRUE	2	114019000	chr3:2170634-116189633	-1764.73856253003	Wildtype-like
TCGA-OR-A5KV-01	TCGA-ACC	ACC_COC3	0.91	unaltered	unaltered	12.7544420714097	FALSE	2	195641768	chr3:2170634-197812401	-2785.79368779581	Mutant-like
TCGA-OR-A5KW-01	TCGA-ACC	ACC_COC1	0.95	altered	copynumber	11.7199551199299	FALSE	1	74005256	chr3:2170634-76175889	-2209.72692404088	Wildtype-like
TCGA-OR-A5KX-01	TCGA-ACC	ACC_COC3	0.92	unaltered	unaltered	12.1268539040202	FALSE	4	363971	chr3:52057238-52421208	-1440.88771345692	Wildtype-like
TCGA-OR-A5KY-01	TCGA-ACC	ACC_COC2	0.74	unaltered	unaltered	11.8135020621362	FALSE	2	142784512	chr3:49552031-192336542	-2152.34621256261	Wildtype-like
TCGA-OR-A5KZ-01	TCGA-ACC	ACC_COC2	0.95	unaltered	unaltered	12.4430963736244	FALSE	2	15576986	chr3:39959939-55536924	-1301.32958205431	Wildtype-like
TCGA-OR-A5L1-01	TCGA-ACC	ACC_NA	0.82	unaltered	unaltered	NA	FALSE	2	70466306	chr3:2170634-72636939	NA	NA
TCGA-OR-A5L2-01	TCGA-ACC	ACC_NA	0.3	unaltered	unaltered	NA	FALSE	6	1802803	chr3:51751930-53554732	NA	NA
TCGA-OR-A5L3-01	TCGA-ACC	ACC_COC2	0.81	unaltered	unaltered	12.7502093550193	FALSE	2	72959979	chr3:2170634-75130612	-1592.50040856692	Wildtype-like
TCGA-OR-A5L4-01	TCGA-ACC	ACC_COC1	0.81	unaltered	unaltered	11.5063819829687	TRUE	2	195641768	chr3:2170634-197812401	-1625.56488960594	Wildtype-like
TCGA-OR-A5L5-01	TCGA-ACC	ACC_COC1	0.52	unaltered	unaltered	11.4522148759445	TRUE	2	109345441	chr3:2170634-111516074	-1376.081420645	Wildtype-like
TCGA-OR-A5L6-01	TCGA-ACC	ACC_COC2	0.8	unaltered	unaltered	11.447294944311	TRUE	3	114230954	chr3:2170634-116401587	-1479.80654150147	Wildtype-like
TCGA-OR-A5L8-01	TCGA-ACC	ACC_COC1	0.91	unaltered	unaltered	12.175526637259	FALSE	3	172832428	chr3:2170634-175003061	-1456.6022138734	Wildtype-like
TCGA-OR-A5L9-01	TCGA-ACC	ACC_COC1	0.82	altered	copynumber	11.3103407372711	TRUE	1	51071128	chr3:2170634-53241761	-1469.69150669839	Wildtype-like
TCGA-OR-A5LA-01	TCGA-ACC	ACC_COC1	0.55	unaltered	unaltered	12.272207883409	FALSE	2	11778345	chr3:41202169-52980513	-1861.64066652741	Wildtype-like
TCGA-OR-A5LB-01	TCGA-ACC	ACC_COC2	0.96	altered	copynumber	11.8414568448289	FALSE	1	41692559	chr3:25001355-66693913	-1920.37612348017	Wildtype-like
TCGA-OR-A5LC-01	TCGA-ACC	ACC_COC2	0.92	unaltered	unaltered	12.634998822372	FALSE	3	69398419	chr3:2170634-71569052	-2200.16779960213	Wildtype-like
TCGA-OR-A5LD-01	TCGA-ACC	ACC_COC3	0.94	unaltered	unaltered	12.6815550906746	FALSE	3	3758187	chr3:48687680-52445866	-2034.28054383621	Wildtype-like
TCGA-OR-A5LE-01	TCGA-ACC	ACC_COC3	0.97	unaltered	unaltered	13.3382965942282	FALSE	2	6462180	chr3:46668608-53130787	-1625.37329000816	Wildtype-like
TCGA-OR-A5LF-01	TCGA-ACC	ACC_NA	0.72	unaltered	unaltered	NA	FALSE	2	4958664	chr3:48782757-53741420	NA	NA
TCGA-OR-A5LG-01	TCGA-ACC	ACC_COC3	0.92	unaltered	unaltered	12.5955272114135	FALSE	2	144995227	chr3:2170634-147165860	-1893.90791208783	Wildtype-like
TCGA-OR-A5LH-01	TCGA-ACC	ACC_COC1	0.85	altered	copynumber	12.7514603450177	FALSE	1	9604514	chr3:44399449-54003962	-1635.12233700574	Wildtype-like
TCGA-OR-A5LI-01	TCGA-ACC	ACC_NA	0.9	unaltered	unaltered	NA	FALSE	5	410612	chr3:52286896-52697507	NA	NA
TCGA-OR-A5LJ-01	TCGA-ACC	ACC_COC3	0.93	altered	copynumber	12.20672572821	FALSE	1	2419695	chr3:50009136-52428830	-1919.98716757315	Wildtype-like
TCGA-OR-A5LK-01	TCGA-ACC	ACC_COC1	0.57	unaltered	unaltered	12.4612112211223	FALSE	4	38108663	chr3:36390703-74499365	-1368.96966119447	Wildtype-like
TCGA-OR-A5LL-01	TCGA-ACC	ACC_COC3	0.77	unaltered	unaltered	12.3472811046352	FALSE	3	195641768	chr3:2170634-197812401	-1746.05782957634	Wildtype-like
TCGA-OR-A5LM-01	TCGA-ACC	ACC_COC1	0.76	unaltered	unaltered	11.405297103458	TRUE	3	12993693	chr3:41202919-54196611	-1853.10196947193	Wildtype-like
TCGA-OR-A5LN-01	TCGA-ACC	ACC_COC1	0.71	unaltered	unaltered	11.9855095443981	FALSE	3	72060421	chr3:2170634-74231054	-1614.1610659448	Wildtype-like
TCGA-OR-A5LO-01	TCGA-ACC	ACC_COC3	0.87	unaltered	unaltered	12.022031603791	FALSE	3	342666	chr3:52286896-52629561	-1895.25808076539	Wildtype-like
TCGA-OR-A5LP-01	TCGA-ACC	ACC_COC1	0.76	altered	copynumber	11.8574363754851	FALSE	1	157812084	chr3:40000318-197812401	-1865.88562332246	Wildtype-like
TCGA-OR-A5LR-01	TCGA-ACC	ACC_COC1	0.89	altered	copynumber	11.6547340988705	TRUE	1	38977180	chr3:14593588-53570767	-1507.05324452864	Wildtype-like
TCGA-OR-A5LS-01	TCGA-ACC	ACC_COC2	0.84	unaltered	unaltered	12.2538975082555	FALSE	2	78956202	chr3:11480611-90436812	-2120.85444772207	Wildtype-like
TCGA-OR-A5LT-01	TCGA-ACC	ACC_COC1	0.92	unaltered	unaltered	11.5045545452545	TRUE	3	35804956	chr3:50407420-86212375	-1281.52149954511	Wildtype-like
TCGA-OU-A5PI-01	TCGA-ACC	ACC_COC2	0.89	altered	copynumber	11.5019725694476	TRUE	1	89291666	chr3:2170634-91462299	-1894.39252326123	Wildtype-like
TCGA-P6-A5OF-01	TCGA-ACC	ACC_NA	NA	NA	NA	11.8990049565285	FALSE	NA		NA	-1845.58196756145	Wildtype-like
TCGA-P6-A5OG-01	TCGA-ACC	ACC_NA	0.38	unaltered	unaltered	11.7804860300793	FALSE	2	37010486	chr3:24102006-61112491	-1175.60707431565	Wildtype-like
TCGA-P6-A5OH-01	TCGA-ACC	ACC_NA	0.8	unaltered	unaltered	NA	FALSE	3	3650594	chr3:48795273-52445866	NA	NA
TCGA-PA-A5YG-01	TCGA-ACC	ACC_COC1	0.73	altered	copynumber	11.4870672589574	TRUE	1	127979258	chr3:2170634-130149891	-1456.65841299171	Wildtype-like
TCGA-PK-A5H8-01	TCGA-ACC	ACC_NA	NA	NA	NA	11.439741291633	TRUE	NA		NA	-1324.10072291827	Wildtype-like
TCGA-PK-A5H9-01	TCGA-ACC	ACC_COC1	0.8	unaltered	unaltered	12.1249431324232	FALSE	2	73474692	chr3:31447667-104922358	-1638.97667932593	Wildtype-like
TCGA-PK-A5HA-01	TCGA-ACC	ACC_COC1	0.83	unaltered	unaltered	12.4968294214569	FALSE	2	543334	chr3:52230891-52774224	-1629.63234675635	Wildtype-like
TCGA-PK-A5HB-01	TCGA-ACC	ACC_COC3	0.89	altered	mutation+copynumber	9.40850350340119	TRUE	1	182863320	chr3:14949082-197812401	-2691.19509373331	Mutant-like
TCGA-PK-A5HC-01	TCGA-ACC	ACC_NA	0.59	unaltered	unaltered	NA	FALSE	3	4094054	chr3:50120462-54214515	NA	NA
TCGA-2F-A9KO-01	TCGA-BLCA	BLCA_Luminal_infiltrated	0.36	unaltered	unaltered	10.8372864234373	TRUE	2	42117345	chr3:47758265-89875609	-1026.02624016844	Wildtype-like
TCGA-2F-A9KP-01	TCGA-BLCA	BLCA_Luminal_papillary	0.64	unaltered	unaltered	11.5512554116672	FALSE	4	2822448	chr3:50689088-53511535	-1349.99262410789	Wildtype-like
TCGA-2F-A9KQ-01	TCGA-BLCA	BLCA_Luminal_papillary	0.96	unaltered	unaltered	11.312216845763	TRUE	2	6594753	chr3:46706963-53301715	-1875.80372458047	Wildtype-like
TCGA-2F-A9KR-01	TCGA-BLCA	BLCA_Luminal_papillary	0.89	unaltered	unaltered	12.1032873998614	FALSE	2	2238840	chr3:50244897-52483736	-1559.40755422079	Wildtype-like
TCGA-2F-A9KT-01	TCGA-BLCA	BLCA_Luminal_papillary	0.41	unaltered	unaltered	12.23398980531	FALSE	4	139779008	chr3:48469855-188248862	-1476.14021624885	Wildtype-like
TCGA-2F-A9KW-01	TCGA-BLCA	BLCA_Luminal	0.58	unaltered	unaltered	12.0371234598182	FALSE	4	3838447	chr3:48946000-52784446	-1392.81411042557	Wildtype-like
TCGA-4Z-AA7M-01	TCGA-BLCA	BLCA_Luminal_papillary	0.6	unaltered	unaltered	12.0102473412507	FALSE	4	10762256	chr3:42863657-53625912	-768.888259797523	Wildtype-like
TCGA-4Z-AA7N-01	TCGA-BLCA	BLCA_Luminal_infiltrated	NA	NA	NA	11.6654963989732	FALSE	NA	164419264	chr3:33393138-197812401	-1330.25299501821	Wildtype-like
TCGA-4Z-AA7O-01	TCGA-BLCA	BLCA_Luminal_papillary	0.84	unaltered	unaltered	11.9380076602661	FALSE	2	6493149	chr3:46886248-53379396	-1329.63974023476	Wildtype-like
TCGA-4Z-AA7Q-01	TCGA-BLCA	BLCA_Basal_squamous	0.29	unaltered	unaltered	11.7267078480471	FALSE	2	5825520	chr3:48322696-54148215	-988.147229701859	Wildtype-like
TCGA-4Z-AA7R-01	TCGA-BLCA	BLCA_Neuronal	0.93	unaltered	unaltered	11.273157453505	TRUE	3	20428537	chr3:39291582-59720118	-893.906527686326	Wildtype-like
TCGA-4Z-AA7S-01	TCGA-BLCA	BLCA_Luminal_papillary	0.87	unaltered	unaltered	11.6765816330634	FALSE	4	88283079	chr3:2170634-90453712	-1573.79640580543	Wildtype-like
TCGA-4Z-AA7W-01	TCGA-BLCA	BLCA_Basal_squamous	0.32	unaltered	unaltered	12.3415827612955	FALSE	2	39068595	chr3:20584167-59652761	-1665.19196115298	Wildtype-like
TCGA-4Z-AA7Y-01	TCGA-BLCA	BLCA_Luminal_papillary	0.94	unaltered	unaltered	12.0804567623247	FALSE	2	21578079	chr3:37730503-59308581	-1515.7257903877	Wildtype-like
TCGA-4Z-AA80-01	TCGA-BLCA	BLCA_Luminal_papillary	0.47	unaltered	unaltered	11.2472684254962	TRUE	4	3430156	chr3:50614187-54044342	-1113.20836797874	Wildtype-like
TCGA-4Z-AA81-01	TCGA-BLCA	BLCA_Basal_squamous	0.55	unaltered	unaltered	11.4554774578517	TRUE	3	47119065	chr3:12450038-59569102	-2242.98614653659	Wildtype-like
TCGA-4Z-AA82-01	TCGA-BLCA	BLCA_Basal_squamous	0.58	unaltered	unaltered	11.344514188558	TRUE	2	53330113	chr3:12097266-65427378	-1771.09242918989	Wildtype-like
TCGA-4Z-AA83-01	TCGA-BLCA	BLCA_Luminal_papillary	0.84	unaltered	unaltered	12.2746534917357	FALSE	2	98441	chr3:52353576-52452016	-1916.24644427904	Wildtype-like
TCGA-4Z-AA84-01	TCGA-BLCA	BLCA_Basal_squamous	0.43	unaltered	unaltered	11.3630059641401	TRUE	5	22917901	chr3:39170971-62088871	-1311.04495688725	Wildtype-like
TCGA-4Z-AA86-01	TCGA-BLCA	BLCA_Basal_squamous	0.28	unaltered	unaltered	12.4036886696867	FALSE	3	47356072	chr3:26741745-74097816	-1566.96262838885	Wildtype-like
TCGA-4Z-AA87-01	TCGA-BLCA	BLCA_Luminal_infiltrated	0.61	unaltered	unaltered	11.090794008212	TRUE	3	10111511	chr3:49573409-59684919	-1665.89240776991	Wildtype-like
TCGA-4Z-AA89-01	TCGA-BLCA	BLCA_Luminal_papillary	0.87	unaltered	unaltered	11.6292791461098	FALSE	2	45957014	chr3:30305863-76262876	-2042.01367785795	Wildtype-like
TCGA-5N-A9KI-01	TCGA-BLCA	BLCA_Luminal_infiltrated	0.58	unaltered	unaltered	12.1761869604838	FALSE	4	21693576	chr3:40402037-62095612	-1156.39340651193	Wildtype-like
TCGA-5N-A9KM-01	TCGA-BLCA	BLCA_Luminal_infiltrated	0.72	unaltered	unaltered	11.3827253433425	TRUE	2	7936042	chr3:45317863-53253904	-996.317291037994	Wildtype-like
TCGA-BL-A0C8-01	TCGA-BLCA	BLCA_Luminal	0.59	unaltered	unaltered	10.9844292182846	TRUE	7	23681924	chr3:46585099-70267022	-945.918626321651	Wildtype-like
TCGA-BL-A13I-01	TCGA-BLCA	BLCA_Basal_squamous	0.33	unaltered	unaltered	11.5255473858941	TRUE	3	195641768	chr3:2170634-197812401	-1182.66143004077	Wildtype-like
TCGA-BL-A13J-01	TCGA-BLCA	BLCA_Luminal_infiltrated	0.56	unaltered	unaltered	10.2520935565496	TRUE	4	25893993	chr3:37620483-63514475	-1011.11342561585	Wildtype-like
TCGA-BL-A3JM-01	TCGA-BLCA	BLCA_Neuronal	0.76	unaltered	unaltered	11.7480625572378	FALSE	2	21357657	chr3:50875415-72233071	-1191.41437897447	Wildtype-like
TCGA-BL-A5ZZ-01	TCGA-BLCA	BLCA_Basal_squamous	0.38	unaltered	unaltered	12.1664275654893	FALSE	2	9794992	chr3:45259865-55054856	-1332.03736426648	Wildtype-like
TCGA-BT-A0S7-01	TCGA-BLCA	BLCA_Neuronal	0.29	unaltered	unaltered	11.9503077295004	FALSE	5	65990588	chr3:2170634-68161221	-985.585885515051	Wildtype-like
TCGA-BT-A0YX-01	TCGA-BLCA	BLCA_Basal_squamous	0.49	unaltered	unaltered	12.3361523490499	FALSE	2	62702422	chr3:28759878-91462299	-1743.16884354664	Wildtype-like
TCGA-BT-A20J-01	TCGA-BLCA	BLCA_Basal_squamous	0.4	unaltered	unaltered	12.4009121298393	FALSE	3	15645013	chr3:51058714-66703726	-1190.46837097783	Wildtype-like
TCGA-BT-A20N-01	TCGA-BLCA	BLCA_Luminal_papillary	0.72	altered	copynumber	11.6657292377111	FALSE	1	10046024	chr3:43258461-53304484	-1081.08575121659	Wildtype-like
TCGA-BT-A20O-01	TCGA-BLCA	BLCA_Basal_squamous	0.16	unaltered	unaltered	11.8163694712169	FALSE	2	195641768	chr3:2170634-197812401	-1149.57668882227	Wildtype-like
TCGA-BT-A20P-01	TCGA-BLCA	BLCA_Luminal_papillary	0.93	unaltered	unaltered	12.1206702050552	FALSE	2	44449569	chr3:22719654-67169222	-1435.38134571294	Wildtype-like
TCGA-BT-A20Q-01	TCGA-BLCA	BLCA_Luminal_infiltrated	0.68	unaltered	unaltered	11.618139194603	FALSE	2	100691324	chr3:2170634-102861957	-1510.18328183156	Wildtype-like
TCGA-BT-A20R-01	TCGA-BLCA	BLCA_Luminal_infiltrated	0.46	unaltered	unaltered	10.7470740447056	TRUE	3	6690295	chr3:47016378-53706672	-768.208470645492	Wildtype-like
TCGA-BT-A20T-01	TCGA-BLCA	BLCA_Luminal_infiltrated	0.75	altered	copynumber	11.1586774772234	TRUE	1	46341593	chr3:32344243-78685835	-1963.63497203309	Wildtype-like
TCGA-BT-A20U-01	TCGA-BLCA	BLCA_Basal_squamous	0.5	unaltered	unaltered	12.280653586791	FALSE	2	93610478	chr3:2170634-95781111	-1602.50416092324	Wildtype-like
TCGA-BT-A20V-01	TCGA-BLCA	BLCA_Basal_squamous	0.66	unaltered	unaltered	12.2460270786773	FALSE	2	8155588	chr3:45343141-53498728	-1528.32999919341	Wildtype-like
TCGA-BT-A20W-01	TCGA-BLCA	BLCA_Luminal	0.72	unaltered	unaltered	11.5649574812213	FALSE	2	5179582	chr3:47241627-52421208	-1483.51296270336	Wildtype-like
TCGA-BT-A20X-01	TCGA-BLCA	BLCA_Basal_squamous	0.37	unaltered	unaltered	10.7094368008302	TRUE	2	84879690	chr3:2170634-87050323	-1375.33436064194	Wildtype-like
TCGA-BT-A2LA-01	TCGA-BLCA	BLCA_Neuronal	0.95	unaltered	unaltered	12.7296024524042	FALSE	4	48922846	chr3:4362340-53285185	-520.347385151064	Wildtype-like
TCGA-BT-A2LB-01	TCGA-BLCA	BLCA_Luminal_infiltrated	0.5	unaltered	unaltered	11.7915020652679	FALSE	3	11532145	chr3:48167862-59700006	-1298.75326499293	Wildtype-like
TCGA-BT-A2LD-01	TCGA-BLCA	BLCA_Basal_squamous	0.59	unaltered	unaltered	12.5527011196078	FALSE	2	13004608	chr3:46457375-59461982	-1570.09881075278	Wildtype-like
TCGA-BT-A3PH-01	TCGA-BLCA	BLCA_Luminal	0.83	unaltered	unaltered	11.9718938115121	FALSE	6	20575472	chr3:38469331-59044802	-1323.85183509041	Wildtype-like
TCGA-BT-A3PJ-01	TCGA-BLCA	BLCA_Basal_squamous	0.51	unaltered	unaltered	11.929683522322	FALSE	3	45453177	chr3:8156605-53609781	-1114.4951569588	Wildtype-like
TCGA-BT-A3PK-01	TCGA-BLCA	BLCA_Basal_squamous	0.28	unaltered	unaltered	12.587708586745	FALSE	2	58870194	chr3:2170634-61040827	-1369.25649559443	Wildtype-like
TCGA-BT-A42B-01	TCGA-BLCA	BLCA_ND	0.78	unaltered	unaltered	NA	FALSE	2	1731731	chr3:51880142-53611872	NA	NA
TCGA-BT-A42C-01	TCGA-BLCA	BLCA_Luminal_papillary	0.66	unaltered	unaltered	11.4345564079317	TRUE	2	24788130	chr3:37699181-62487310	-1170.14916086336	Wildtype-like
TCGA-BT-A42E-01	TCGA-BLCA	BLCA_Basal_squamous	0.48	unaltered	unaltered	11.574621297589	FALSE	2	55588168	chr3:34612166-90200333	-1636.36530083943	Wildtype-like
TCGA-BT-A42F-01	TCGA-BLCA	BLCA_Basal_squamous	0.22	unaltered	unaltered	12.509730358483	FALSE	3	64777833	chr3:7444334-72222166	-1718.53219718223	Wildtype-like
TCGA-C4-A0EZ-01	TCGA-BLCA	BLCA_Neuronal	0.93	unaltered	unaltered	11.9479669506328	FALSE	3	22611016	chr3:36147481-58758496	-1502.66987871324	Wildtype-like
TCGA-C4-A0F0-01	TCGA-BLCA	BLCA_Basal_squamous	0.39	unaltered	unaltered	11.6929582350252	FALSE	5	22014863	chr3:39025432-61040294	-1492.52374156749	Wildtype-like
TCGA-C4-A0F1-01	TCGA-BLCA	BLCA_Basal_squamous	NA	NA	NA	11.9551376968699	FALSE	NA	20178061	chr3:36294891-56472951	-1034.80567346475	Wildtype-like
TCGA-C4-A0F6-01	TCGA-BLCA	BLCA_Luminal	0.68	unaltered	unaltered	11.7206051334997	FALSE	3	62759689	chr3:4696861-67456549	-1484.21641051564	Wildtype-like
TCGA-C4-A0F7-01	TCGA-BLCA	BLCA_Neuronal	NA	NA	NA	11.480166324236	TRUE	NA	12657404	chr3:41789686-54447089	-1332.91660788801	Wildtype-like
TCGA-CF-A1HR-01	TCGA-BLCA	BLCA_Luminal_papillary	0.4	unaltered	unaltered	12.4730041521561	FALSE	6	18999378	chr3:34504111-53503488	-1495.95425322818	Wildtype-like
TCGA-CF-A1HS-01	TCGA-BLCA	BLCA_Basal_squamous	0.54	unaltered	unaltered	11.0005606185627	TRUE	2	8719434	chr3:49174488.5-57893921.5	-1454.24914795489	Wildtype-like
TCGA-CF-A27C-01	TCGA-BLCA	BLCA_Luminal_papillary	0.98	unaltered	unaltered	12.0915624703337	FALSE	2	48296860	chr3:27808943-76105802	-1544.49112565081	Wildtype-like
TCGA-CF-A3MF-01	TCGA-BLCA	BLCA_Luminal_papillary	0.78	unaltered	unaltered	13.1901222725446	FALSE	5	40017847	chr3:50350952-90368798	-1655.04988699078	Wildtype-like
TCGA-CF-A3MG-01	TCGA-BLCA	BLCA_Luminal_papillary	0.8	unaltered	unaltered	12.0135548076598	FALSE	4	71550612	chr3:2170634-73721245	-1456.70635926411	Wildtype-like
TCGA-CF-A3MH-01	TCGA-BLCA	BLCA_Luminal_papillary	0.87	unaltered	unaltered	12.144246724303	FALSE	2	71870218	chr3:2170634-74040851	-1806.14868269566	Wildtype-like
TCGA-CF-A3MI-01	TCGA-BLCA	BLCA_Luminal_papillary	0.79	unaltered	unaltered	12.1829585633807	FALSE	5	10431276	chr3:43244549-53675824	-1781.10470174853	Wildtype-like
TCGA-CF-A47S-01	TCGA-BLCA	BLCA_Luminal_papillary	0.62	unaltered	unaltered	11.6147296945605	FALSE	2	195641768	chr3:2170634-197812401	-1931.64130644832	Wildtype-like
TCGA-CF-A47T-01	TCGA-BLCA	BLCA_Luminal_papillary	0.94	unaltered	unaltered	11.8139479081922	FALSE	2	104768692	chr3:11194316-115963007	-1845.71637594744	Wildtype-like
TCGA-CF-A47V-01	TCGA-BLCA	BLCA_Luminal_papillary	0.93	unaltered	unaltered	12.4665617136921	FALSE	2	180105499	chr3:17706903-197812401	-1913.58524127133	Wildtype-like
TCGA-CF-A47W-01	TCGA-BLCA	BLCA_Luminal_papillary	0.94	unaltered	unaltered	11.8094863066464	FALSE	2	91118751	chr3:42174077-133292827	-1961.60314251476	Wildtype-like
TCGA-CF-A47X-01	TCGA-BLCA	BLCA_Luminal_papillary	0.88	unaltered	unaltered	11.0173971381426	TRUE	2	2793873	chr3:51310724-54104596	-1865.49215412596	Wildtype-like
TCGA-CF-A47Y-01	TCGA-BLCA	BLCA_Luminal_papillary	0.92	unaltered	unaltered	11.7922652572219	FALSE	2	195641768	chr3:2170634-197812401	-1639.22267798957	Wildtype-like
TCGA-CF-A5U8-01	TCGA-BLCA	BLCA_Luminal_papillary	0.97	unaltered	unaltered	11.7757617095274	FALSE	2	161538091	chr3:36274311-197812401	-1771.93643233547	Wildtype-like
TCGA-CF-A5UA-01	TCGA-BLCA	BLCA_Luminal_papillary	0.92	unaltered	unaltered	12.4493732690528	FALSE	2	97725588	chr3:2170634-99896221	-2020.60165750084	Wildtype-like
TCGA-CF-A7I0-01	TCGA-BLCA	BLCA_Luminal_papillary	0.68	unaltered	unaltered	12.1081109403272	FALSE	2	77936377	chr3:2170634-80107010	-1711.72679588417	Wildtype-like
TCGA-CF-A8HX-01	TCGA-BLCA	BLCA_Luminal_papillary	0.95	altered	copynumber	11.4070808142669	TRUE	1	2757968	chr3:50001870-52759837	-1783.75795743046	Wildtype-like
TCGA-CF-A8HY-01	TCGA-BLCA	BLCA_Luminal_papillary	0.87	unaltered	unaltered	12.0776691232989	FALSE	3	8973543	chr3:44398077-53371619	-2074.04825999526	Wildtype-like
TCGA-CF-A9FF-01	TCGA-BLCA	BLCA_Luminal_papillary	0.73	unaltered	unaltered	11.637369141783	FALSE	2	195641768	chr3:2170634-197812401	-1719.21298374531	Wildtype-like
TCGA-CF-A9FH-01	TCGA-BLCA	BLCA_Luminal_papillary	0.95	unaltered	unaltered	11.8389239164806	FALSE	2	195641768	chr3:2170634-197812401	-1621.45644741448	Wildtype-like
TCGA-CF-A9FL-01	TCGA-BLCA	BLCA_Luminal_papillary	0.85	unaltered	unaltered	11.6795138388364	FALSE	2	109547900	chr3:4962849-114510748	-1429.34626610186	Wildtype-like
TCGA-CF-A9FM-01	TCGA-BLCA	BLCA_Luminal_papillary	0.96	unaltered	unaltered	11.4789512061129	TRUE	2	78212590	chr3:2170634-80383223	-1719.81817611923	Wildtype-like
TCGA-CU-A0YN-01	TCGA-BLCA	BLCA_Basal_squamous	0.4	unaltered	unaltered	11.6034886614386	FALSE	2	60282636	chr3:17995202-78277837	-1259.66121404823	Wildtype-like
TCGA-CU-A0YO-01	TCGA-BLCA	BLCA_Luminal_infiltrated	0.33	altered	copynumber	11.3605900976894	TRUE	1	12597077	chr3:45593386-58190462	-1473.91538730218	Wildtype-like
TCGA-CU-A0YR-01	TCGA-BLCA	BLCA_Luminal_infiltrated	0.47	altered	mutation	11.2906423930641	TRUE	2	16214466	chr3:50179660-66394125	-2102.18736966549	Wildtype-like
TCGA-CU-A3KJ-01	TCGA-BLCA	BLCA_Basal_squamous	0.75	unaltered	unaltered	11.9547714047333	FALSE	2	15903966	chr3:47218910-63122875	-1029.49829669734	Wildtype-like
TCGA-CU-A3QU-01	TCGA-BLCA	BLCA_Luminal_papillary	0.9	unaltered	unaltered	11.5211585306037	TRUE	4	13431573	chr3:52075652-65507224	-1139.02657103493	Wildtype-like
TCGA-CU-A3YL-01	TCGA-BLCA	BLCA_Luminal_papillary	0.73	altered	copynumber	11.5963518298863	FALSE	1	28865021	chr3:42174077-71039097	-1644.22804751251	Wildtype-like
TCGA-CU-A5W6-01	TCGA-BLCA	BLCA_Luminal_papillary	0.47	unaltered	unaltered	11.9233583259646	FALSE	4	108029600	chr3:51250763-159280362	-1177.9478379922	Wildtype-like
TCGA-CU-A72E-01	TCGA-BLCA	BLCA_Basal_squamous	0.69	unaltered	unaltered	12.624238936127	FALSE	2	19777028	chr3:49745398-69522425	-1390.36359518047	Wildtype-like
TCGA-DK-A1A3-01	TCGA-BLCA	BLCA_Luminal_infiltrated	0.43	unaltered	unaltered	11.7433454398208	FALSE	4	6896143	chr3:46535908-53432050	-1152.89262228463	Wildtype-like
TCGA-DK-A1A5-01	TCGA-BLCA	BLCA_Luminal_infiltrated	0.59	unaltered	unaltered	11.8643087900162	FALSE	4	69592314	chr3:2170634-71762947	-1263.86104290597	Wildtype-like
TCGA-DK-A1A6-01	TCGA-BLCA	BLCA_Luminal_infiltrated	NA	unaltered	unaltered	10.756613021172	TRUE	2	17479560	chr3:42174077-59653636	-2278.57656898352	Wildtype-like
TCGA-DK-A1A7-01	TCGA-BLCA	BLCA_Luminal	0.74	unaltered	unaltered	11.360578338767	TRUE	3	2676153	chr3:50800518-53476670	-1208.3253355843	Wildtype-like
TCGA-DK-A1AA-01	TCGA-BLCA	BLCA_Luminal_papillary	0.93	unaltered	unaltered	11.7691253845311	FALSE	2	189602020	chr3:2170634-191772653	-1455.53457998715	Wildtype-like
TCGA-DK-A1AB-01	TCGA-BLCA	BLCA_Basal_squamous	0.56	altered	copynumber	11.2777747588046	TRUE	1	64523214	chr3:2170634-66693847	-1811.11864837859	Wildtype-like
TCGA-DK-A1AC-01	TCGA-BLCA	BLCA_Luminal_infiltrated	0.69	unaltered	unaltered	11.0580842799884	TRUE	3	37329342	chr3:35440410-72769751	-917.604102756088	Wildtype-like
TCGA-DK-A1AD-01	TCGA-BLCA	BLCA_Luminal	0.73	unaltered	unaltered	11.3102463328563	TRUE	4	9448505	chr3:51662048-61110552	-656.826489778323	Wildtype-like
TCGA-DK-A1AE-01	TCGA-BLCA	BLCA_Basal_squamous	0.83	unaltered	unaltered	12.2127799987851	FALSE	2	37228600	chr3:23838371-61066970	-1337.21520665238	Wildtype-like
TCGA-DK-A1AF-01	TCGA-BLCA	BLCA_Luminal_infiltrated	0.13	unaltered	unaltered	11.5475322651637	FALSE	2	5643747	chr3:47069475-52713221	-1419.0630035361	Wildtype-like
TCGA-DK-A1AG-01	TCGA-BLCA	BLCA_Luminal_papillary	0.92	unaltered	unaltered	12.488212785743	FALSE	2	43989264	chr3:21526400-65515663	-1549.5291809912	Wildtype-like
TCGA-DK-A2HX-01	TCGA-BLCA	BLCA_Luminal_infiltrated	0.49	unaltered	unaltered	12.1997445742442	FALSE	5	6372352	chr3:46860164-53232515	-1319.80884915223	Wildtype-like
TCGA-DK-A2I1-01	TCGA-BLCA	BLCA_Luminal_infiltrated	0.58	unaltered	unaltered	11.2957217184209	TRUE	3	5032326	chr3:47529076-52561401	-1231.79463040673	Wildtype-like
TCGA-DK-A2I2-01	TCGA-BLCA	BLCA_Basal_squamous	0.3	unaltered	unaltered	11.4472914673355	TRUE	2	56452470	chr3:17416447-73868916	-1262.47850976513	Wildtype-like
TCGA-DK-A2I4-01	TCGA-BLCA	BLCA_Basal_squamous	0.29	unaltered	unaltered	11.7644094691421	FALSE	3	40173131	chr3:16819686-56992816	-1223.60714174197	Wildtype-like
TCGA-DK-A2I6-01	TCGA-BLCA	BLCA_Basal_squamous	0.54	unaltered	unaltered	12.655563489758	FALSE	7	2356685	chr3:50621081-52977765	-1188.84330602481	Wildtype-like
TCGA-DK-A3IK-01	TCGA-BLCA	BLCA_Luminal	0.5	unaltered	unaltered	11.3743968347816	TRUE	3	3712254	chr3:50187596-53899849	-1408.7135745697	Wildtype-like
TCGA-DK-A3IL-01	TCGA-BLCA	BLCA_Luminal	0.74	unaltered	unaltered	11.8580921996227	FALSE	3	10089624	chr3:43214861-53304484	-1452.24431984383	Wildtype-like
TCGA-DK-A3IM-01	TCGA-BLCA	BLCA_Basal_squamous	0.83	unaltered	unaltered	11.7059236981719	FALSE	2	2024567	chr3:51293378-53317944	-1586.0130760712	Wildtype-like
TCGA-DK-A3IN-01	TCGA-BLCA	BLCA_Basal_squamous	0.39	unaltered	unaltered	12.0806399068745	FALSE	4	15483336	chr3:38122577-53605912	-994.477312567729	Wildtype-like
TCGA-DK-A3IQ-01	TCGA-BLCA	BLCA_Luminal_infiltrated	0.35	altered	copynumber	12.1026993592707	FALSE	1	22645052	chr3:50835445-73480496	-1342.54763581181	Wildtype-like
TCGA-DK-A3IS-01	TCGA-BLCA	BLCA_Luminal_papillary	0.9	unaltered	unaltered	12.0785620968213	FALSE	4	9394856	chr3:51645439-61040294	-1162.42750289382	Wildtype-like
TCGA-DK-A3IT-01	TCGA-BLCA	BLCA_Luminal_infiltrated	0.46	unaltered	unaltered	11.8184623270865	FALSE	4	28119102	chr3:30966630-59085731	-1182.78764346974	Wildtype-like
TCGA-DK-A3IU-01	TCGA-BLCA	BLCA_Basal_squamous	0.27	unaltered	unaltered	12.2108705010435	FALSE	3	20534083	chr3:44629725-65163807	-1187.35154049114	Wildtype-like
TCGA-DK-A3IV-01	TCGA-BLCA	BLCA_Luminal_papillary	0.56	unaltered	unaltered	11.9137366491236	FALSE	2	55637898	chr3:25779906-81417803	-990.236110711998	Wildtype-like
TCGA-DK-A3WW-01	TCGA-BLCA	BLCA_Basal_squamous	0.5	unaltered	unaltered	12.0347163846008	FALSE	2	143717154	chr3:2170634-145887787	-1471.86893302776	Wildtype-like
TCGA-DK-A3WX-01	TCGA-BLCA	BLCA_Basal_squamous	0.37	altered	copynumber	11.7480009739914	FALSE	1	165769797	chr3:32042605-197812401	-1684.28951189837	Wildtype-like
TCGA-DK-A3WY-01	TCGA-BLCA	BLCA_Basal_squamous	NA	NA	NA	12.0742379565991	FALSE	NA	30933242	chr3:39822101-70755342	-1170.37251297282	Wildtype-like
TCGA-DK-A3X1-01	TCGA-BLCA	BLCA_Luminal_papillary	0.47	unaltered	unaltered	10.9516841969504	TRUE	2	7238175	chr3:47705609-54943783	-1244.60349276214	Wildtype-like
TCGA-DK-A3X2-01	TCGA-BLCA	BLCA_Luminal_papillary	0.92	altered	mutation	11.7566965744126	FALSE	4	36136281	chr3:50538195-86674475	-1883.65222473797	Wildtype-like
TCGA-DK-A6AV-01	TCGA-BLCA	BLCA_Luminal_papillary	0.5	altered	mutation	12.0112003082353	FALSE	2	7299321	chr3:45197451-52496771	-2051.10609749053	Wildtype-like
TCGA-DK-A6AW-01	TCGA-BLCA	BLCA_Luminal_papillary	0.93	unaltered	unaltered	NA	FALSE	2	125056134	chr3:2170634-127226767	NA	NA
TCGA-DK-A6B0-01	TCGA-BLCA	BLCA_Luminal_papillary	0.9	unaltered	unaltered	11.5345338766104	TRUE	2	187129671	chr3:2170634-189300304	-1732.90417934399	Wildtype-like
TCGA-DK-A6B1-01	TCGA-BLCA	BLCA_Luminal_papillary	0.83	unaltered	unaltered	11.4383589960283	TRUE	3	59627529	chr3:2170634-61798162	-966.670632969077	Wildtype-like
TCGA-DK-A6B2-01	TCGA-BLCA	BLCA_Luminal_infiltrated	0.49	unaltered	unaltered	11.455935386972	TRUE	3	19794012	chr3:41693201-61487212	-1151.89424816145	Wildtype-like
TCGA-DK-A6B5-01	TCGA-BLCA	BLCA_Basal_squamous	0.76	altered	copynumber	11.4180466088656	TRUE	1	1300887	chr3:51326140-52627026	-1490.51752478389	Wildtype-like
TCGA-DK-A6B6-01	TCGA-BLCA	BLCA_Luminal_papillary	0.52	unaltered	unaltered	11.7626908732383	FALSE	4	7058514	chr3:46378746-53437259	-1424.56021473035	Wildtype-like
TCGA-DK-AA6L-01	TCGA-BLCA	BLCA_Basal_squamous	0.64	unaltered	unaltered	11.5653704681958	FALSE	2	32839476	chr3:48735965-81575440	-1303.66470499151	Wildtype-like
TCGA-DK-AA6M-01	TCGA-BLCA	BLCA_Basal_squamous	0.65	unaltered	unaltered	12.3272173838624	FALSE	2	13905760	chr3:44741839-58647598	-1963.43189235099	Wildtype-like
TCGA-DK-AA6P-01	TCGA-BLCA	BLCA_Luminal_papillary	0.83	unaltered	unaltered	11.2269984812073	TRUE	5	7602825	chr3:45552630-53155454	-1950.61083940928	Wildtype-like
TCGA-DK-AA6Q-01	TCGA-BLCA	BLCA_Basal_squamous	0.73	altered	copynumber	11.8905692003891	FALSE	1	74308428	chr3:2170634-76479061	-2206.76534924074	Wildtype-like
TCGA-DK-AA6R-01	TCGA-BLCA	BLCA_Basal_squamous	0.58	unaltered	unaltered	11.7419387981953	FALSE	2	26962241	chr3:31130594-58092834	-1307.33585211919	Wildtype-like
TCGA-DK-AA6S-01	TCGA-BLCA	BLCA_Basal_squamous	0.68	unaltered	unaltered	12.3990925872448	FALSE	2	6772901	chr3:46460279-53233179	-1268.18635327759	Wildtype-like
TCGA-DK-AA6T-01	TCGA-BLCA	BLCA_Luminal_infiltrated	0.8	unaltered	unaltered	12.2837894836992	FALSE	2	13060537	chr3:40079717-53140253	-1459.78722417358	Wildtype-like
TCGA-DK-AA6U-01	TCGA-BLCA	BLCA_Luminal_papillary	0.77	unaltered	unaltered	11.9567007372112	FALSE	2	16082248	chr3:38999905-55082152	-1243.54358047042	Wildtype-like
TCGA-DK-AA6W-01	TCGA-BLCA	BLCA_Neuronal	0.8	unaltered	unaltered	11.8946065647341	FALSE	2	10229958	chr3:42669035-52898992	-1203.78609001138	Wildtype-like
TCGA-DK-AA6X-01	TCGA-BLCA	BLCA_Luminal_infiltrated	0.44	unaltered	unaltered	11.9357695505469	FALSE	2	77986599	chr3:2170634-80157232	-1056.87994468897	Wildtype-like
TCGA-DK-AA71-01	TCGA-BLCA	BLCA_Luminal_papillary	0.67	altered	mutation	11.7882016363085	FALSE	3	195641768	chr3:2170634-197812401	-1666.90913354076	Wildtype-like
TCGA-DK-AA74-01	TCGA-BLCA	BLCA_Basal_squamous	0.21	unaltered	unaltered	12.4384196421866	FALSE	2	31369684	chr3:25704534-57074217	-1376.13343965233	Wildtype-like
TCGA-DK-AA75-01	TCGA-BLCA	BLCA_Luminal_papillary	NA	NA	NA	11.5430755201858	FALSE	NA	28829211	chr3:52389173-81218383	-1415.07665901013	Wildtype-like
TCGA-DK-AA76-01	TCGA-BLCA	BLCA_Luminal_papillary	0.93	unaltered	unaltered	12.1029819193923	FALSE	2	2044091	chr3:51250763-53294853	-1327.75209335137	Wildtype-like
TCGA-DK-AA77-01	TCGA-BLCA	BLCA_Luminal_papillary	0.88	altered	copynumber	10.7944088874953	TRUE	1	43160195	chr3:47293518-90453712	-1800.59944175866	Wildtype-like
TCGA-E5-A2PC-01	TCGA-BLCA	BLCA_Basal_squamous	0.79	unaltered	unaltered	12.0666126621838	FALSE	3	47693269	chr3:12026850-59720118	-1217.00861968951	Wildtype-like
TCGA-E5-A4TZ-01	TCGA-BLCA	BLCA_Luminal_papillary	0.67	unaltered	unaltered	13.4249176954371	FALSE	7	4992034	chr3:49520424-54512457	-756.883530271012	Wildtype-like
TCGA-E5-A4U1-01	TCGA-BLCA	BLCA_Luminal_papillary	0.78	unaltered	unaltered	12.8021854298969	FALSE	4	12200243	chr3:50694971-62895213	-1349.09328448068	Wildtype-like
TCGA-E7-A3X6-01	TCGA-BLCA	BLCA_Basal_squamous	0.71	unaltered	unaltered	12.0436862360412	FALSE	2	6393390	chr3:46905597-53298986	-1686.96928446969	Wildtype-like
TCGA-E7-A3Y1-01	TCGA-BLCA	BLCA_Luminal_papillary	0.82	unaltered	unaltered	12.1719201223444	FALSE	2	195641768	chr3:2170634-197812401	-1509.78202719974	Wildtype-like
TCGA-E7-A4IJ-01	TCGA-BLCA	BLCA_Luminal_papillary	0.48	unaltered	unaltered	11.9565411753546	FALSE	5	6702729	chr3:46136273-52839001	-1195.26466312174	Wildtype-like
TCGA-E7-A4XJ-01	TCGA-BLCA	BLCA_Luminal_papillary	0.84	unaltered	unaltered	11.8357641054835	FALSE	2	195641768	chr3:2170634-197812401	-1919.68460382997	Wildtype-like
TCGA-E7-A519-01	TCGA-BLCA	BLCA_Luminal_papillary	0.64	unaltered	unaltered	12.7533173089103	FALSE	2	125056134	chr3:2170634-127226767	-2026.52203405366	Wildtype-like
TCGA-E7-A541-01	TCGA-BLCA	BLCA_Luminal_papillary	0.39	unaltered	unaltered	11.6803175318863	FALSE	4	36644489	chr3:38534260-75178748	-1634.84895476146	Wildtype-like
TCGA-E7-A5KE-01	TCGA-BLCA	BLCA_Luminal_papillary	0.92	unaltered	unaltered	12.344730866453	FALSE	5	99353	chr3:52373535-52472887	-1306.29083094489	Wildtype-like
TCGA-E7-A5KF-01	TCGA-BLCA	BLCA_Luminal_papillary	0.98	unaltered	unaltered	11.7993852116988	FALSE	2	195641768	chr3:2170634-197812401	-2050.37121993332	Wildtype-like
TCGA-E7-A677-01	TCGA-BLCA	BLCA_Luminal_papillary	0.86	unaltered	unaltered	11.7898955959389	FALSE	2	136768152	chr3:42971851-179740002	-1404.96873678853	Wildtype-like
TCGA-E7-A678-01	TCGA-BLCA	BLCA_Luminal_papillary	0.92	unaltered	unaltered	11.8608393863747	FALSE	2	193853238	chr3:2170634-196023871	-1660.95295625499	Wildtype-like
TCGA-E7-A6MD-01	TCGA-BLCA	BLCA_Luminal_infiltrated	0.47	unaltered	unaltered	12.0604421378806	FALSE	3	10622712	chr3:50417583-61040294	-1237.35873675702	Wildtype-like
TCGA-E7-A6ME-01	TCGA-BLCA	BLCA_Luminal_papillary	0.79	unaltered	unaltered	11.9551320070851	FALSE	2	74152970	chr3:4797429-78950398	-659.068172207819	Wildtype-like
TCGA-E7-A6MF-01	TCGA-BLCA	BLCA_Luminal_papillary	0.88	unaltered	unaltered	12.2648912026189	FALSE	2	195641768	chr3:2170634-197812401	-1301.07182110977	Wildtype-like
TCGA-E7-A7DU-01	TCGA-BLCA	BLCA_Luminal_papillary	0.84	unaltered	unaltered	12.4188712977408	FALSE	4	57432882	chr3:2170634-59603515	-1641.88958362895	Wildtype-like
TCGA-E7-A7DV-01	TCGA-BLCA	BLCA_Basal_squamous	0.35	unaltered	unaltered	11.8634795463678	FALSE	2	41629571	chr3:35110668-76740238	-1464.03208498485	Wildtype-like
TCGA-E7-A7PW-01	TCGA-BLCA	BLCA_Luminal_papillary	0.84	unaltered	unaltered	12.1513602002338	FALSE	4	50418669	chr3:34288035-84706703	-1020.50228741199	Wildtype-like
TCGA-E7-A7XN-01	TCGA-BLCA	BLCA_Basal_squamous	0.32	unaltered	unaltered	12.3160989774059	FALSE	2	195641768	chr3:2170634-197812401	-2041.73752875652	Wildtype-like
TCGA-E7-A85H-01	TCGA-BLCA	BLCA_Luminal_infiltrated	0.74	altered	copynumber	10.2304462611788	TRUE	1	5650668	chr3:47429079-53079746	-1921.91537430997	Wildtype-like
TCGA-E7-A8O7-01	TCGA-BLCA	BLCA_Luminal_papillary	0.84	unaltered	unaltered	11.8748024517611	FALSE	2	78398809	chr3:2170634-80569442	-1792.83896474248	Wildtype-like
TCGA-E7-A8O8-01	TCGA-BLCA	BLCA_Luminal_papillary	NA	NA	NA	11.1258157632853	TRUE	NA	6084864	chr3:51767007-57851870	-1616.61020723926	Wildtype-like
TCGA-E7-A97P-01	TCGA-BLCA	BLCA_Basal_squamous	0.45	unaltered	unaltered	12.20928294111	FALSE	2	113929392	chr3:2170634-116100025	-1353.63571699472	Wildtype-like
TCGA-E7-A97Q-01	TCGA-BLCA	BLCA_Luminal	0.65	unaltered	unaltered	NA	FALSE	2	14434654	chr3:39093955-53528608	NA	NA
TCGA-FD-A3B3-01	TCGA-BLCA	BLCA_Basal_squamous	0.21	unaltered	unaltered	12.2793957284081	FALSE	2	59372083	chr3:39224630-98596712	-972.896980539297	Wildtype-like
TCGA-FD-A3B4-01	TCGA-BLCA	BLCA_Basal_squamous	0.62	altered	copynumber	11.9132623008983	FALSE	1	6434507	chr3:47037515-53472021	-1698.7649039941	Wildtype-like
TCGA-FD-A3B5-01	TCGA-BLCA	BLCA_Basal_squamous	0.52	unaltered	unaltered	12.2504859694288	FALSE	6	7012546	chr3:45658140-52670685	-1081.47423632027	Wildtype-like
TCGA-FD-A3B6-01	TCGA-BLCA	BLCA_Basal_squamous	0.42	unaltered	unaltered	11.739075938835	FALSE	2	27990926	chr3:46240253-74231178	-1284.3141857002	Wildtype-like
TCGA-FD-A3B7-01	TCGA-BLCA	BLCA_Basal_squamous	0.28	unaltered	unaltered	12.0015911665185	FALSE	2	183353166	chr3:14459236-197812401	-1024.90762441397	Wildtype-like
TCGA-FD-A3B8-01	TCGA-BLCA	BLCA_Basal_squamous	NA	NA	NA	11.8679510485297	FALSE	NA	79579616	chr3:14459236-94038851	-954.097504332094	Wildtype-like
TCGA-FD-A3N5-01	TCGA-BLCA	BLCA_Basal_squamous	0.66	unaltered	unaltered	11.8444870481946	FALSE	2	1712374	chr3:51899162-53611535	-1579.98421260104	Wildtype-like
TCGA-FD-A3N6-01	TCGA-BLCA	BLCA_Basal_squamous	0.83	unaltered	unaltered	11.9432015581787	FALSE	2	182371608	chr3:2170634-184542241	-1821.62027409609	Wildtype-like
TCGA-FD-A3NA-01	TCGA-BLCA	BLCA_Basal_squamous	0.43	unaltered	unaltered	11.5571257591082	FALSE	3	8143783	chr3:50661849-58805631	-1278.13838193008	Wildtype-like
TCGA-FD-A3SJ-01	TCGA-BLCA	BLCA_Luminal	0.46	unaltered	unaltered	11.1579526346256	TRUE	2	23574781	chr3:50412393-73987173	-974.60632892172	Wildtype-like
TCGA-FD-A3SL-01	TCGA-BLCA	BLCA_Luminal_infiltrated	0.42	unaltered	unaltered	11.2639159269302	TRUE	4	7901025	chr3:45579074-53480098	-801.594137065771	Wildtype-like
TCGA-FD-A3SM-01	TCGA-BLCA	BLCA_Luminal_infiltrated	0.69	unaltered	unaltered	11.7842601007196	FALSE	2	62191032	chr3:14459236-76650267	-1335.81231688236	Wildtype-like
TCGA-FD-A3SN-01	TCGA-BLCA	BLCA_Basal_squamous	0.73	unaltered	unaltered	13.0888483148411	FALSE	2	95080	chr3:52397741-52492820	-1491.84063544722	Wildtype-like
TCGA-FD-A3SO-01	TCGA-BLCA	BLCA_Basal_squamous	0.57	unaltered	unaltered	12.4515692068719	FALSE	2	37289162	chr3:28606437-65895598	-1405.49633165991	Wildtype-like
TCGA-FD-A3SP-01	TCGA-BLCA	BLCA_Basal_squamous	0.32	unaltered	unaltered	12.3038195598788	FALSE	2	39367167	chr3:21690594-61057760	-1248.60612688927	Wildtype-like
TCGA-FD-A3SQ-01	TCGA-BLCA	BLCA_Luminal_infiltrated	0.5	unaltered	unaltered	11.8393065432996	FALSE	2	195641768	chr3:2170634-197812401	-1275.0818918061	Wildtype-like
TCGA-FD-A3SR-01	TCGA-BLCA	BLCA_Luminal_infiltrated	0.57	unaltered	unaltered	12.3574815239157	FALSE	3	6619294	chr3:46164284-52783577	-885.256236255493	Wildtype-like
TCGA-FD-A3SS-01	TCGA-BLCA	BLCA_Basal_squamous	0.76	unaltered	unaltered	12.3817800799259	FALSE	2	43118998	chr3:30683888-73802885	-1045.39016674179	Wildtype-like
TCGA-FD-A43N-01	TCGA-BLCA	BLCA_Luminal	0.5	unaltered	unaltered	11.4841561042169	TRUE	6	10184131	chr3:50913796-61097926	-1335.50356501495	Wildtype-like
TCGA-FD-A43P-01	TCGA-BLCA	BLCA_Luminal_infiltrated	0.42	unaltered	unaltered	11.7870002772409	FALSE	3	34037744	chr3:39832114-73869857	-921.000013186058	Wildtype-like
TCGA-FD-A43S-01	TCGA-BLCA	BLCA_Luminal_infiltrated	1	unaltered	unaltered	12.1918187135001	FALSE	2	195641768	chr3:2170634-197812401	-1426.96451838588	Wildtype-like
TCGA-FD-A43U-01	TCGA-BLCA	BLCA_Luminal_infiltrated	0.2	unaltered	unaltered	12.148372644451	FALSE	4	13515572	chr3:48380284-61895855	-1358.22174730368	Wildtype-like
TCGA-FD-A43X-01	TCGA-BLCA	BLCA_Luminal_papillary	0.94	unaltered	unaltered	12.1833007045764	FALSE	4	12947127	chr3:41096181-54043307	-1638.78347794804	Wildtype-like
TCGA-FD-A43Y-01	TCGA-BLCA	BLCA_Basal_squamous	0.44	altered	copynumber	11.539557608566	FALSE	1	35301386	chr3:31362601-66663986	-1513.58869258855	Wildtype-like
TCGA-FD-A5BR-01	TCGA-BLCA	BLCA_Luminal_infiltrated	0.44	unaltered	unaltered	12.0137280720682	FALSE	4	112578354	chr3:6379292-118957645	-1008.69496867433	Wildtype-like
TCGA-FD-A5BS-01	TCGA-BLCA	BLCA_Basal_squamous	0.59	unaltered	unaltered	12.1095277578519	FALSE	2	35041816	chr3:20049856-55091671	-1294.31700062902	Wildtype-like
TCGA-FD-A5BT-01	TCGA-BLCA	BLCA_Basal_squamous	0.18	unaltered	unaltered	12.6719232922752	FALSE	2	164891840	chr3:2170634-167062473	-1474.18478549393	Wildtype-like
TCGA-FD-A5BU-01	TCGA-BLCA	BLCA_Basal_squamous	0.4	unaltered	unaltered	12.9634824465724	FALSE	2	139777199	chr3:2170634-141947832	-1642.15038061277	Wildtype-like
TCGA-FD-A5BV-01	TCGA-BLCA	BLCA_Luminal_papillary	0.89	altered	copynumber	11.0363522782802	TRUE	1	47929813	chr3:39822643-87752455	-1107.37561154026	Wildtype-like
TCGA-FD-A5BX-01	TCGA-BLCA	BLCA_Basal_squamous	0.57	unaltered	unaltered	12.5491124215296	FALSE	2	56803316	chr3:2170634-58973949	-1537.40760039693	Wildtype-like
TCGA-FD-A5BY-01	TCGA-BLCA	BLCA_Basal_squamous	0.58	unaltered	unaltered	11.303222346321	TRUE	2	70534145	chr3:47470208-118004352	-1162.58378480304	Wildtype-like
TCGA-FD-A5BZ-01	TCGA-BLCA	BLCA_Luminal_infiltrated	0.42	unaltered	unaltered	11.7402505480627	FALSE	3	6819880	chr3:46609369-53429248	-1221.79614690554	Wildtype-like
TCGA-FD-A5C0-01	TCGA-BLCA	BLCA_Luminal_infiltrated	0.58	unaltered	unaltered	12.9585403467648	FALSE	4	6832214	chr3:46547183-53379396	-1042.86773340146	Wildtype-like
TCGA-FD-A5C1-01	TCGA-BLCA	BLCA_Basal_squamous	0.49	altered	copynumber	11.8605058703277	FALSE	1	147943989	chr3:2170634-150114622	-1758.39755008893	Wildtype-like
TCGA-FD-A62N-01	TCGA-BLCA	BLCA_Basal_squamous	0.25	unaltered	unaltered	12.2202243026271	FALSE	2	146115718	chr3:2170634-148286351	-1427.87181097028	Wildtype-like
TCGA-FD-A62O-01	TCGA-BLCA	BLCA_Luminal_papillary	0.85	unaltered	unaltered	11.6836894987726	FALSE	4	105825151	chr3:2170634-107995784	-1434.90152252207	Wildtype-like
TCGA-FD-A62P-01	TCGA-BLCA	BLCA_Luminal_infiltrated	0.19	unaltered	unaltered	11.8630522997238	FALSE	4	31081230	chr3:46381878-77463107	-1626.64898518451	Wildtype-like
TCGA-FD-A62S-01	TCGA-BLCA	BLCA_Basal_squamous	0.36	unaltered	unaltered	12.33181108697	FALSE	2	91888400	chr3:2170634-94059033	-1385.27418028267	Wildtype-like
TCGA-FD-A6TA-01	TCGA-BLCA	BLCA_Luminal_infiltrated	0.6	unaltered	unaltered	11.2423106359284	TRUE	2	6511020	chr3:51089949-57600968	-1304.88261557464	Wildtype-like
TCGA-FD-A6TB-01	TCGA-BLCA	BLCA_Luminal_infiltrated	0.28	unaltered	unaltered	12.4772908711161	FALSE	2	195641768	chr3:2170634-197812401	-961.102628307697	Wildtype-like
TCGA-FD-A6TC-01	TCGA-BLCA	BLCA_Luminal_infiltrated	0.57	unaltered	unaltered	12.0008252782826	FALSE	3	38304777	chr3:42515694-80820470	-1028.85292359689	Wildtype-like
TCGA-FD-A6TD-01	TCGA-BLCA	BLCA_Basal_squamous	0.37	unaltered	unaltered	11.8609490139703	FALSE	3	1281471	chr3:51706524-52987994	-1339.41110178623	Wildtype-like
TCGA-FD-A6TE-01	TCGA-BLCA	BLCA_Luminal_papillary	0.82	unaltered	unaltered	11.5938471278093	FALSE	4	3863247	chr3:50231204-54094450	-711.308009120383	Wildtype-like
TCGA-FD-A6TF-01	TCGA-BLCA	BLCA_Luminal_infiltrated	0.31	unaltered	unaltered	12.334787964886	FALSE	4	4784278	chr3:48201192-52985469	-1389.81877850851	Wildtype-like
TCGA-FD-A6TG-01	TCGA-BLCA	BLCA_Luminal_infiltrated	0.39	unaltered	unaltered	11.4714138153386	TRUE	2	9190716	chr3:50284408-59475123	-1532.70909071412	Wildtype-like
TCGA-FD-A6TH-01	TCGA-BLCA	BLCA_Basal_squamous	0.77	unaltered	unaltered	12.5567417545115	FALSE	4	29647613	chr3:30005149-59652761	-1700.05367932512	Wildtype-like
TCGA-FD-A6TI-01	TCGA-BLCA	BLCA_Luminal_papillary	0.5	unaltered	unaltered	11.7335846161201	FALSE	6	143657825	chr3:2170634-145828458	-1177.42595955508	Wildtype-like
TCGA-FD-A6TK-01	TCGA-BLCA	BLCA_Basal_squamous	0.22	unaltered	unaltered	11.833539126958	FALSE	3	50572015	chr3:2170634-52742648	-1439.4203255678	Wildtype-like
TCGA-FJ-A3Z7-01	TCGA-BLCA	BLCA_Neuronal	0.54	unaltered	unaltered	11.6629639388663	FALSE	3	44196361	chr3:44616294-88812654	-1017.42058007018	Wildtype-like
TCGA-FJ-A3Z9-01	TCGA-BLCA	BLCA_Luminal_papillary	0.85	unaltered	unaltered	11.5321865695937	TRUE	2	24268889	chr3:34050418-58319306	-2101.70441665472	Wildtype-like
TCGA-FJ-A3ZE-01	TCGA-BLCA	BLCA_Luminal_papillary	0.96	altered	copynumber	11.1452047016243	TRUE	1	19202935	chr3:40517184-59720118	-1439.16102524912	Wildtype-like
TCGA-FJ-A3ZF-01	TCGA-BLCA	BLCA_Luminal_papillary	0.88	unaltered	unaltered	12.0305495606911	FALSE	4	18863308	chr3:47706792-66570099	-1278.38237713145	Wildtype-like
TCGA-FJ-A871-01	TCGA-BLCA	BLCA_Neuronal	0.81	unaltered	unaltered	12.8158014337903	FALSE	2	73962638	chr3:2170634-76133271	-2044.82573320709	Wildtype-like
TCGA-FT-A3EE-01	TCGA-BLCA	BLCA_Basal_squamous	0.61	unaltered	unaltered	12.1143688146086	FALSE	4	52238520	chr3:2170634-54409153	-1689.60620803224	Wildtype-like
TCGA-FT-A61P-01	TCGA-BLCA	BLCA_Basal_squamous	0.31	unaltered	unaltered	11.8740144937797	FALSE	4	48895731	chr3:12268740-61164470	-1453.88130416049	Wildtype-like
TCGA-G2-A2EC-01	TCGA-BLCA	BLCA_Luminal_infiltrated	NA	NA	NA	11.8264039033911	FALSE	NA	60933220	chr3:46729956-107663175	-1478.95588689029	Wildtype-like
TCGA-G2-A2EF-01	TCGA-BLCA	BLCA_Basal_squamous	0.61	unaltered	unaltered	11.5135764207349	TRUE	2	9042566	chr3:49017246-58059811	-1102.27768564894	Wildtype-like
TCGA-G2-A2EJ-01	TCGA-BLCA	BLCA_Basal_squamous	0.61	altered	copynumber	11.8721194445901	FALSE	1	35957380	chr3:28810977-64768356	-1847.58000592478	Wildtype-like
TCGA-G2-A2EK-01	TCGA-BLCA	BLCA_Luminal_papillary	0.54	unaltered	unaltered	11.3364297495534	TRUE	2	59931073	chr3:2170634-62101706	-1343.79613780904	Wildtype-like
TCGA-G2-A2EL-01	TCGA-BLCA	BLCA_Neuronal	0.98	altered	copynumber	11.066482178004	TRUE	1	6607363	chr3:46907540-53514902	-875.37806802187	Wildtype-like
TCGA-G2-A2EO-01	TCGA-BLCA	BLCA_Luminal_infiltrated	0.37	unaltered	unaltered	11.4989346748187	TRUE	3	23764159	chr3:45128142-68892300	-1373.13977890484	Wildtype-like
TCGA-G2-A2ES-01	TCGA-BLCA	BLCA_Basal_squamous	0.55	altered	copynumber	11.4054616008975	TRUE	1	13836676	chr3:52121716-65958391	-2046.46981457138	Wildtype-like
TCGA-G2-A3IB-01	TCGA-BLCA	BLCA_Basal_squamous	0.91	altered	copynumber	11.9607198563248	FALSE	1	41405561	chr3:36353166-77758726	-1950.37363435212	Wildtype-like
TCGA-G2-A3IE-01	TCGA-BLCA	BLCA_Luminal_papillary	0.69	unaltered	unaltered	12.6358788766813	FALSE	3	20136468	chr3:39583651-59720118	-1570.05387114869	Wildtype-like
TCGA-G2-A3VY-01	TCGA-BLCA	BLCA_Luminal_papillary	0.9	unaltered	unaltered	11.3413679446154	TRUE	2	13050869	chr3:42473356-55524224	-1385.03346841655	Wildtype-like
TCGA-G2-AA3B-01	TCGA-BLCA	BLCA_Luminal_papillary	0.84	altered	copynumber	11.0044891102414	TRUE	1	2224119	chr3:50943764-53167882	-1758.23953502705	Wildtype-like
TCGA-G2-AA3C-01	TCGA-BLCA	BLCA_Basal_squamous	0.56	unaltered	unaltered	12.3710546187865	FALSE	2	52962061	chr3:2170634-55132694	-1846.22362985405	Wildtype-like
TCGA-G2-AA3D-01	TCGA-BLCA	BLCA_Luminal_papillary	0.69	unaltered	unaltered	12.2555238199011	FALSE	2	13452251	chr3:39567490-53019740	-1733.15855522877	Wildtype-like
TCGA-G2-AA3F-01	TCGA-BLCA	BLCA_Luminal_papillary	0.68	unaltered	unaltered	11.1241272434805	TRUE	2	22456881	chr3:37263238-59720118	-2392.16332389141	Wildtype-like
TCGA-GC-A3BM-01	TCGA-BLCA	BLCA_Luminal_papillary	0.86	unaltered	unaltered	11.6744077161836	FALSE	3	2910932	chr3:50511464-53422395	-1225.98548138873	Wildtype-like
TCGA-GC-A3I6-01	TCGA-BLCA	BLCA_Basal_squamous	0.73	unaltered	unaltered	11.4595650352929	TRUE	2	16070998	chr3:37725730-53796727	-1319.65374770036	Wildtype-like
TCGA-GC-A3OO-01	TCGA-BLCA	BLCA_Luminal_infiltrated	0.33	unaltered	unaltered	12.015308671164	FALSE	3	69946054	chr3:2170634-72116687	-864.121278593404	Wildtype-like
TCGA-GC-A3RB-01	TCGA-BLCA	BLCA_Luminal_papillary	0.85	altered	mutation	11.4532053861112	TRUE	2	69413672	chr3:28124602-97538273	-1982.90628820309	Wildtype-like
TCGA-GC-A3RC-01	TCGA-BLCA	BLCA_Basal_squamous	0.69	unaltered	unaltered	12.5164942119578	FALSE	3	24305957	chr3:49044217-73350173	-1556.39258759058	Wildtype-like
TCGA-GC-A3RD-01	TCGA-BLCA	BLCA_Luminal_papillary	0.71	unaltered	unaltered	11.9251086722505	FALSE	3	8225800	chr3:45158972-53384771	-1262.64851556931	Wildtype-like
TCGA-GC-A3WC-01	TCGA-BLCA	BLCA_Basal_squamous	0.38	altered	copynumber	11.3880739915719	TRUE	1	89291666	chr3:2170634-91462299	-1364.09999193431	Wildtype-like
TCGA-GC-A3YS-01	TCGA-BLCA	BLCA_Basal_squamous	0.48	unaltered	unaltered	11.8886287145598	FALSE	3	73708781	chr3:2170634-75879414	-1172.15583939509	Wildtype-like
TCGA-GC-A4ZW-01	TCGA-BLCA	BLCA_Luminal_papillary	0.85	unaltered	unaltered	12.9142696961877	FALSE	6	37696377	chr3:38679225-76375601	-1478.05472233411	Wildtype-like
TCGA-GC-A6I1-01	TCGA-BLCA	BLCA_Basal_squamous	0.31	unaltered	unaltered	12.0443829033214	FALSE	3	24262816	chr3:50040095-74302910	-1442.69883770982	Wildtype-like
TCGA-GC-A6I3-01	TCGA-BLCA	BLCA_Luminal_infiltrated	0.32	unaltered	unaltered	12.2869388474728	FALSE	3	10411103	chr3:50871345-61282447	-1502.69977357728	Wildtype-like
TCGA-GD-A2C5-01	TCGA-BLCA	BLCA_Luminal	1	unaltered	unaltered	11.5131214020356	TRUE	5	7002762	chr3:46411372-53414133	-1450.03729698825	Wildtype-like
TCGA-GD-A3OP-01	TCGA-BLCA	BLCA_Luminal_infiltrated	0.24	unaltered	unaltered	11.9391445875142	FALSE	4	83864600	chr3:2170634-86035233	-1156.31100100566	Wildtype-like
TCGA-GD-A3OQ-01	TCGA-BLCA	BLCA_Basal_squamous	0.78	unaltered	unaltered	12.0435702644766	FALSE	2	49485973	chr3:22422637-71908609	-1616.00788817368	Wildtype-like
TCGA-GD-A3OS-01	TCGA-BLCA	BLCA_Neuronal	0.72	unaltered	unaltered	12.2051160221034	FALSE	2	24473805	chr3:45073253-69547057	-1369.94953057931	Wildtype-like
TCGA-GD-A6C6-01	TCGA-BLCA	BLCA_Luminal_papillary	0.92	unaltered	unaltered	12.9451203344489	FALSE	2	12094783	chr3:50734361-62829143	-1620.44503905285	Wildtype-like
TCGA-GD-A76B-01	TCGA-BLCA	BLCA_Luminal_papillary	0.48	unaltered	unaltered	12.5581717075503	FALSE	3	148843004	chr3:48969398-197812401	-1052.01549865799	Wildtype-like
TCGA-GU-A42P-01	TCGA-BLCA	BLCA_Luminal_papillary	0.8	unaltered	unaltered	12.0654810723082	FALSE	6	103649683	chr3:28620112-132269794	-813.969949421917	Wildtype-like
TCGA-GU-A42Q-01	TCGA-BLCA	BLCA_Basal_squamous	0.45	unaltered	unaltered	12.0091529478602	FALSE	2	56373953	chr3:2170634-58544586	-1317.69366981874	Wildtype-like
TCGA-GU-A42R-01	TCGA-BLCA	BLCA_Luminal_papillary	0.78	altered	copynumber	10.8671632443079	TRUE	1	12425094	chr3:47295025-59720118	-1883.64245095955	Wildtype-like
TCGA-GU-A762-01	TCGA-BLCA	BLCA_Basal_squamous	0.31	unaltered	unaltered	13.022588015056	FALSE	4	50003143	chr3:8567682-58570824	-1454.32354829085	Wildtype-like
TCGA-GU-A763-01	TCGA-BLCA	BLCA_Luminal_papillary	0.96	unaltered	unaltered	12.3753571176805	FALSE	2	172294384	chr3:2170634-174465017	-1579.71816201608	Wildtype-like
TCGA-GU-A764-01	TCGA-BLCA	BLCA_Basal_squamous	0.23	unaltered	unaltered	12.0045644350528	FALSE	2	54224285	chr3:31578630-85802914	-1296.85640308867	Wildtype-like
TCGA-GU-A766-01	TCGA-BLCA	BLCA_Basal_squamous	0.39	unaltered	unaltered	12.1227276239366	FALSE	2	5449963	chr3:47793697-53243659	-1428.04081819421	Wildtype-like
TCGA-GU-A767-01	TCGA-BLCA	BLCA_Luminal	0.3	unaltered	unaltered	11.4426096525352	TRUE	3	22996611	chr3:48278096-71274706	-1600.00235192202	Wildtype-like
TCGA-GU-AATO-01	TCGA-BLCA	BLCA_Luminal_infiltrated	0.52	unaltered	unaltered	12.1923148009336	FALSE	4	74425274	chr3:2170634-76595907	-1104.15469120476	Wildtype-like
TCGA-GU-AATP-01	TCGA-BLCA	BLCA_Luminal_infiltrated	0.65	unaltered	unaltered	11.7252146706633	FALSE	3	3743460	chr3:51669593-55413052	-1387.40836347688	Wildtype-like
TCGA-GU-AATQ-01	TCGA-BLCA	BLCA_Basal_squamous	0.75	unaltered	unaltered	12.167752287515	FALSE	3	54040884	chr3:7068407-61109290	-1295.17681338829	Wildtype-like
TCGA-GV-A3JV-01	TCGA-BLCA	BLCA_Luminal	0.66	unaltered	unaltered	12.2400678626046	FALSE	4	10828590	chr3:50330306-61158895	-1600.27353554128	Wildtype-like
TCGA-GV-A3JW-01	TCGA-BLCA	BLCA_Luminal_papillary	0.84	unaltered	unaltered	11.4610080108121	TRUE	2	22328804	chr3:37391315-59720118	-1551.23263993745	Wildtype-like
TCGA-GV-A3JX-01	TCGA-BLCA	BLCA_Luminal_papillary	0.9	unaltered	unaltered	12.0927478228657	FALSE	2	21357895	chr3:37074167-58432061	-1166.86812504769	Wildtype-like
TCGA-GV-A3JZ-01	TCGA-BLCA	BLCA_Neuronal	0.82	unaltered	unaltered	11.516087790655	TRUE	3	6082216	chr3:46455825-52538040	-1564.76823424368	Wildtype-like
TCGA-GV-A3QF-01	TCGA-BLCA	BLCA_Luminal_papillary	0.54	unaltered	unaltered	12.1350769525211	FALSE	4	5156173	chr3:50259429-55415601	-1207.38150974891	Wildtype-like
TCGA-GV-A3QG-01	TCGA-BLCA	BLCA_Basal_squamous	0.46	unaltered	unaltered	11.831403754931	FALSE	2	37698754	chr3:52176856-89875609	-1283.31964286413	Wildtype-like
TCGA-GV-A3QH-01	TCGA-BLCA	BLCA_Luminal_papillary	0.48	unaltered	unaltered	12.2188945631171	FALSE	6	6225332	chr3:46401695-52627026	-1434.93221537867	Wildtype-like
TCGA-GV-A3QI-01	TCGA-BLCA	BLCA_Luminal_papillary	0.95	unaltered	unaltered	11.2683078981656	TRUE	3	21697593	chr3:46665706-68363298	-1326.05249796897	Wildtype-like
TCGA-GV-A3QK-01	TCGA-BLCA	BLCA_Luminal_papillary	0.71	unaltered	unaltered	11.8513981707692	FALSE	3	7583105	chr3:45631761-53214865	-1437.41793658859	Wildtype-like
TCGA-GV-A40E-01	TCGA-BLCA	BLCA_Basal_squamous	0.34	unaltered	unaltered	12.0436186570813	FALSE	5	48729420	chr3:15255097-63984516	-1453.26887992696	Wildtype-like
TCGA-GV-A40G-01	TCGA-BLCA	BLCA_Luminal_papillary	0.73	unaltered	unaltered	12.3706315041147	FALSE	4	2831942	chr3:50369913-53201854	-1142.19049773735	Wildtype-like
TCGA-GV-A6ZA-01	TCGA-BLCA	BLCA_Luminal_papillary	0.7	unaltered	unaltered	11.8932683456157	FALSE	3	26235230	chr3:33484180-59719409	-1607.28529144382	Wildtype-like
TCGA-H4-A2HO-01	TCGA-BLCA	BLCA_Luminal_papillary	0.63	unaltered	unaltered	11.4980328496198	TRUE	2	4520165	chr3:49108427-53628591	-1391.4430490758	Wildtype-like
TCGA-H4-A2HQ-01	TCGA-BLCA	BLCA_Luminal_papillary	0.8	unaltered	unaltered	10.9224653369617	TRUE	3	11335707	chr3:42362535-53698241	-1157.36470482171	Wildtype-like
TCGA-HQ-A2OE-01	TCGA-BLCA	BLCA_Luminal_papillary	0.8	altered	mutation	10.9776305426359	TRUE	2	2096236	chr3:51288536-53384771	-1696.65248733147	Wildtype-like
TCGA-HQ-A2OF-01	TCGA-BLCA	BLCA_Luminal_papillary	0.93	unaltered	unaltered	12.2788034206868	FALSE	3	195641768	chr3:2170634-197812401	-1517.58285032115	Wildtype-like
TCGA-HQ-A5ND-01	TCGA-BLCA	BLCA_Basal_squamous	0.63	unaltered	unaltered	11.2326217532543	TRUE	2	11555313	chr3:42210883-53766195	-1258.74370954381	Wildtype-like
TCGA-HQ-A5NE-01	TCGA-BLCA	BLCA_Basal_squamous	0.26	unaltered	unaltered	12.1244099259894	FALSE	4	6028248	chr3:46439467-52467714	-886.832084593323	Wildtype-like
TCGA-K4-A3WS-01	TCGA-BLCA	BLCA_Luminal_infiltrated	0.4	unaltered	unaltered	11.4812269349751	TRUE	4	17604464	chr3:41862178-59466641	-1191.06588160379	Wildtype-like
TCGA-K4-A3WU-01	TCGA-BLCA	BLCA_Luminal_infiltrated	0.58	unaltered	unaltered	11.3579789550528	TRUE	2	38472574	chr3:44686061-83158634	-880.255199314841	Wildtype-like
TCGA-K4-A3WV-01	TCGA-BLCA	BLCA_Neuronal	0.67	unaltered	unaltered	11.5686608039851	FALSE	2	11509527	chr3:41789150-53298676	-1432.72269972316	Wildtype-like
TCGA-K4-A4AB-01	TCGA-BLCA	BLCA_Luminal_infiltrated	0.56	unaltered	unaltered	12.005904468692	FALSE	4	87066211	chr3:2170634-89236844	-1249.79696813496	Wildtype-like
TCGA-K4-A4AC-01	TCGA-BLCA	BLCA_Basal_squamous	0.32	unaltered	unaltered	12.592432783699	FALSE	2	48681878	chr3:31228867-79910744	-1651.46407800322	Wildtype-like
TCGA-K4-A54R-01	TCGA-BLCA	BLCA_Luminal_infiltrated	0.46	altered	mutation	11.0157377360131	TRUE	4	8111195	chr3:45494192-53605386	-1398.10998506985	Wildtype-like
TCGA-K4-A5RH-01	TCGA-BLCA	BLCA_Basal_squamous	0.48	unaltered	unaltered	12.7669780693121	FALSE	3	28537978	chr3:45849542-74387519	-1193.48987084625	Wildtype-like
TCGA-K4-A5RI-01	TCGA-BLCA	BLCA_Basal_squamous	0.71	altered	copynumber	11.493693353699	TRUE	1	83466316	chr3:2170634-85636949	-1479.35389731422	Wildtype-like
TCGA-K4-A5RJ-01	TCGA-BLCA	BLCA_Basal_squamous	0.33	unaltered	unaltered	12.452391469882	FALSE	3	52120696	chr3:2170634-54291329	-1187.77183643019	Wildtype-like
TCGA-K4-A6FZ-01	TCGA-BLCA	BLCA_Basal_squamous	0.33	unaltered	unaltered	11.9246106438864	FALSE	3	104548558	chr3:2170634-106719191	-1425.33288444027	Wildtype-like
TCGA-K4-A6MB-01	TCGA-BLCA	BLCA_Luminal	0.75	unaltered	unaltered	12.4474846217997	FALSE	4	22191427	chr3:37059015-59250441	-1422.18909636149	Wildtype-like
TCGA-K4-A83P-01	TCGA-BLCA	BLCA_Luminal_infiltrated	0.09	unaltered	unaltered	11.4543336549039	TRUE	4	55907203	chr3:5148016-61055218	-1362.31117439852	Wildtype-like
TCGA-K4-AAQO-01	TCGA-BLCA	BLCA_Luminal_infiltrated	0.33	unaltered	unaltered	11.2958232638186	TRUE	4	28212309	chr3:50001870-78214178	-742.350132750871	Wildtype-like
TCGA-KQ-A41N-01	TCGA-BLCA	BLCA_Luminal_papillary	0.76	unaltered	unaltered	11.8987771995239	FALSE	2	19877217	chr3:42181346-62058562	-1438.53181803932	Wildtype-like
TCGA-KQ-A41O-01	TCGA-BLCA	BLCA_Luminal_papillary	0.93	unaltered	unaltered	11.9998022512935	FALSE	5	17917712	chr3:50923776-68841487	-908.538815529695	Wildtype-like
TCGA-KQ-A41P-01	TCGA-BLCA	BLCA_Luminal_papillary	0.77	unaltered	unaltered	11.586832772696	FALSE	2	42294902	chr3:15579636-57874537	-1589.73041000865	Wildtype-like
TCGA-KQ-A41Q-01	TCGA-BLCA	BLCA_Luminal_papillary	0.6	unaltered	unaltered	10.8147841087461	TRUE	2	22154093	chr3:51325239-73479331	-1154.63894186627	Wildtype-like
TCGA-KQ-A41R-01	TCGA-BLCA	BLCA_Luminal_papillary	0.71	unaltered	unaltered	12.3624642950494	FALSE	4	14956144	chr3:39448160-54404303	-1482.14544852135	Wildtype-like
TCGA-KQ-A41S-01	TCGA-BLCA	BLCA_Luminal_infiltrated	0.41	unaltered	unaltered	11.7517773369125	FALSE	6	16522275	chr3:42193248-58715522	-1160.91204957513	Wildtype-like
TCGA-LC-A66R-01	TCGA-BLCA	BLCA_Basal_squamous	0.37	unaltered	unaltered	11.6836968588083	FALSE	2	46691354	chr3:14389961-61081314	-1282.45546458534	Wildtype-like
TCGA-LT-A5Z6-01	TCGA-BLCA	BLCA_Luminal_papillary	0.86	unaltered	unaltered	11.7190985325565	FALSE	2	56759524	chr3:23877951-80637474	-1072.68359769617	Wildtype-like
TCGA-LT-A8JT-01	TCGA-BLCA	BLCA_Luminal_papillary	0.87	unaltered	unaltered	11.5745582539111	FALSE	2	79503225	chr3:2170634-81673858	-1855.88501217692	Wildtype-like
TCGA-MV-A51V-01	TCGA-BLCA	BLCA_Luminal_papillary	0.75	unaltered	unaltered	11.7349459387393	FALSE	5	7405866	chr3:46146447-53552312	-863.809665745895	Wildtype-like
TCGA-PQ-A6FI-01	TCGA-BLCA	BLCA_Basal_squamous	0.75	unaltered	unaltered	12.3054911914201	FALSE	2	13042186	chr3:40511632-53553817	-1374.6424480821	Wildtype-like
TCGA-PQ-A6FN-01	TCGA-BLCA	BLCA_Basal_squamous	0.22	unaltered	unaltered	12.2970328926393	FALSE	2	32501024	chr3:20984872-53485895	-1567.53194340182	Wildtype-like
TCGA-R3-A69X-01	TCGA-BLCA	BLCA_Luminal_infiltrated	0.22	unaltered	unaltered	12.1351461979483	FALSE	4	151412143	chr3:2170634-153582776	-1220.32956351228	Wildtype-like
TCGA-S5-A6DX-01	TCGA-BLCA	BLCA_Luminal_infiltrated	0.39	unaltered	unaltered	11.5134956896167	TRUE	2	4244533	chr3:49771548-54016080	-1547.04053738785	Wildtype-like
TCGA-S5-AA26-01	TCGA-BLCA	BLCA_Luminal_papillary	0.95	unaltered	unaltered	12.0257579728895	FALSE	4	2768369	chr3:51748084-54516452	-1111.82493214857	Wildtype-like
TCGA-SY-A9G0-01	TCGA-BLCA	BLCA_Luminal_infiltrated	0.17	unaltered	unaltered	11.8084297592603	FALSE	4	195641768	chr3:2170634-197812401	-1026.09333938737	Wildtype-like
TCGA-SY-A9G5-01	TCGA-BLCA	BLCA_Basal_squamous	0.36	unaltered	unaltered	12.5768172425648	FALSE	3	71905633	chr3:6143031-78048663	-1620.06729393477	Wildtype-like
TCGA-UY-A78K-01	TCGA-BLCA	BLCA_Luminal_infiltrated	0.27	unaltered	unaltered	12.2277752245597	FALSE	7	35571892	chr3:24020722-59592613	-1276.63012248476	Wildtype-like
TCGA-UY-A78L-01	TCGA-BLCA	BLCA_Basal_squamous	0.49	unaltered	unaltered	12.0949643167319	FALSE	3	15011448	chr3:38729973-53741420	-1335.14683156624	Wildtype-like
TCGA-UY-A78M-01	TCGA-BLCA	BLCA_Luminal	0.69	altered	mutation	11.6795239018485	FALSE	2	9579191	chr3:44653014-54232204	-2429.40798306028	Wildtype-like
TCGA-UY-A78N-01	TCGA-BLCA	BLCA_Luminal	0.78	unaltered	unaltered	12.0039227014994	FALSE	4	20026547	chr3:38999905-59026451	-1325.48960774352	Wildtype-like
TCGA-UY-A78O-01	TCGA-BLCA	BLCA_Luminal_papillary	0.76	unaltered	unaltered	10.6732425661598	TRUE	2	693868	chr3:52223619-52917486	-1753.10582315927	Wildtype-like
TCGA-UY-A78P-01	TCGA-BLCA	BLCA_Basal_squamous	0.26	altered	copynumber	11.4475028037381	TRUE	1	28406726	chr3:46907698-75314423	-1613.08515415329	Wildtype-like
TCGA-UY-A8OB-01	TCGA-BLCA	BLCA_Basal_squamous	0.72	unaltered	unaltered	12.574756061846	FALSE	2	17297137	chr3:41761797-59058933	-1760.32969574047	Wildtype-like
TCGA-UY-A8OC-01	TCGA-BLCA	BLCA_Basal_squamous	0.55	unaltered	unaltered	12.0421874820651	FALSE	2	32191444	chr3:38102860-70294303	-1500.4171139602	Wildtype-like
TCGA-UY-A8OD-01	TCGA-BLCA	BLCA_Luminal_infiltrated	0.54	unaltered	unaltered	11.4114095057753	TRUE	3	9105901	chr3:47088954-56194854	-1558.44847110273	Wildtype-like
TCGA-UY-A9PA-01	TCGA-BLCA	BLCA_Basal_squamous	0.18	unaltered	unaltered	11.8057270262753	FALSE	2	53336304	chr3:2170634-55506937	-1488.06694259405	Wildtype-like
TCGA-UY-A9PB-01	TCGA-BLCA	BLCA_Basal_squamous	0.33	unaltered	unaltered	11.5608294709646	FALSE	2	25774336	chr3:49519618-75293953	-1233.09970599411	Wildtype-like
TCGA-UY-A9PD-01	TCGA-BLCA	BLCA_Luminal	0.63	unaltered	unaltered	12.0515943156763	FALSE	5	8226801	chr3:45284735-53511535	-1202.61117993023	Wildtype-like
TCGA-UY-A9PE-01	TCGA-BLCA	BLCA_Luminal	0.48	unaltered	unaltered	13.1736228732492	FALSE	7	1998093	chr3:51425190-53423282	-1100.89586860111	Wildtype-like
TCGA-UY-A9PF-01	TCGA-BLCA	BLCA_Luminal_papillary	0.37	unaltered	unaltered	11.3957921376022	TRUE	4	125529642	chr3:2170634-127700275	-1259.17215070109	Wildtype-like
TCGA-UY-A9PH-01	TCGA-BLCA	BLCA_Luminal_infiltrated	0.44	unaltered	unaltered	11.9818208207488	FALSE	4	25257078	chr3:29735559-54992636	-1402.35851756327	Wildtype-like
TCGA-XF-A8HB-01	TCGA-BLCA	BLCA_Luminal_papillary	0.96	unaltered	unaltered	11.9867808229536	FALSE	2	12083358	chr3:47135898-59219255	-1649.13488076116	Wildtype-like
TCGA-XF-A8HC-01	TCGA-BLCA	BLCA_Luminal_papillary	0.96	unaltered	unaltered	12.2661023963413	FALSE	5	2338186	chr3:50940837-53279022	-694.053174930747	Wildtype-like
TCGA-XF-A8HD-01	TCGA-BLCA	BLCA_Basal_squamous	0.43	unaltered	unaltered	11.0995586949419	TRUE	2	67275643	chr3:14453947-81729589	-1344.00098959628	Wildtype-like
TCGA-XF-A8HE-01	TCGA-BLCA	BLCA_Basal_squamous	0.37	unaltered	unaltered	11.9584763791746	FALSE	2	63162896	chr3:19093870-82256765	-1594.64733154694	Wildtype-like
TCGA-XF-A8HF-01	TCGA-BLCA	BLCA_Luminal_infiltrated	0.69	unaltered	unaltered	11.913987327649	FALSE	5	95087435	chr3:46368145-141455579	-1037.50880536248	Wildtype-like
TCGA-XF-A8HG-01	TCGA-BLCA	BLCA_Luminal_papillary	0.84	unaltered	unaltered	11.0368495756691	TRUE	5	70672591	chr3:2170634-72843224	-1212.73665309497	Wildtype-like
TCGA-XF-A8HH-01	TCGA-BLCA	BLCA_Luminal	0.43	unaltered	unaltered	11.4699944535992	TRUE	5	10379439	chr3:43781249-54160687	-1325.41414648997	Wildtype-like
TCGA-XF-A8HI-01	TCGA-BLCA	BLCA_Luminal_papillary	0.91	altered	mutation	11.5123522579175	TRUE	2	1797682	chr3:50967941-52765622	-1988.22042347559	Wildtype-like
TCGA-XF-A9SG-01	TCGA-BLCA	BLCA_ND	0.5	unaltered	unaltered	NA	FALSE	4	11060961	chr3:42636422-53697382	NA	NA
TCGA-XF-A9SH-01	TCGA-BLCA	BLCA_Luminal_papillary	0.69	unaltered	unaltered	11.8796136580163	FALSE	2	173190096	chr3:2170634-175360729	-1668.02651063129	Wildtype-like
TCGA-XF-A9SI-01	TCGA-BLCA	BLCA_Basal_squamous	0.21	altered	copynumber	12.0325180677683	FALSE	1	144487344	chr3:2170634-146657977	-1310.3116208366	Wildtype-like
TCGA-XF-A9SJ-01	TCGA-BLCA	BLCA_Basal_squamous	0.56	unaltered	unaltered	11.4263669168658	TRUE	2	22418203	chr3:35013505-57431707	-1572.3994545612	Wildtype-like
TCGA-XF-A9SK-01	TCGA-BLCA	BLCA_Luminal_infiltrated	0.47	unaltered	unaltered	12.182327720759	FALSE	2	35573662	chr3:27101230-62674891	-1228.84862433189	Wildtype-like
TCGA-XF-A9SL-01	TCGA-BLCA	BLCA_Luminal_infiltrated	NA	NA	NA	11.9744957927493	FALSE	NA	195641768	chr3:2170634-197812401	-1258.88006085731	Wildtype-like
TCGA-XF-A9SM-01	TCGA-BLCA	BLCA_Basal_squamous	0.2	unaltered	unaltered	12.3791223994319	FALSE	2	19379719	chr3:34208480-53588198	-1157.69511426955	Wildtype-like
TCGA-XF-A9SP-01	TCGA-BLCA	BLCA_Luminal_infiltrated	0.26	unaltered	unaltered	11.94573580128	FALSE	5	24937395	chr3:45607178-70544572	-1010.90304695947	Wildtype-like
TCGA-XF-A9ST-01	TCGA-BLCA	BLCA_Neuronal	0.87	unaltered	unaltered	12.3179866997874	FALSE	3	2202362	chr3:50501788-52704149	-1543.94622530887	Wildtype-like
TCGA-XF-A9SU-01	TCGA-BLCA	BLCA_Luminal_infiltrated	0.26	unaltered	unaltered	11.5767955318629	FALSE	3	12689057	chr3:45185481-57874537	-1719.89996513626	Wildtype-like
TCGA-XF-A9SV-01	TCGA-BLCA	BLCA_Luminal	0.63	unaltered	unaltered	11.2673329819142	TRUE	5	146928769	chr3:50883633-197812401	-1393.158372044	Wildtype-like
TCGA-XF-A9SW-01	TCGA-BLCA	BLCA_Luminal_infiltrated	0.34	unaltered	unaltered	11.7226848014957	FALSE	2	75909400	chr3:2170634-78080033	-952.634992804087	Wildtype-like
TCGA-XF-A9SX-01	TCGA-BLCA	BLCA_Basal_squamous	0.5	unaltered	unaltered	12.3324263750543	FALSE	2	13572909	chr3:45030046-58602954	-1666.0946363336	Wildtype-like
TCGA-XF-A9SY-01	TCGA-BLCA	BLCA_Basal_squamous	0.18	unaltered	unaltered	11.6518847926728	FALSE	2	52193712	chr3:2170634-54364345	-1423.8874770304	Wildtype-like
TCGA-XF-A9SZ-01	TCGA-BLCA	BLCA_Luminal_infiltrated	0.46	unaltered	unaltered	11.9779966431605	FALSE	2	27481649	chr3:43493344-70974992	-1145.60201276953	Wildtype-like
TCGA-XF-A9T0-01	TCGA-BLCA	BLCA_Luminal_infiltrated	0.76	altered	mutation	10.7306092806545	TRUE	3	7793446	chr3:48977759-56771204	-2156.52804492067	Wildtype-like
TCGA-XF-A9T2-01	TCGA-BLCA	BLCA_Neuronal	0.84	unaltered	unaltered	12.0002215775799	FALSE	2	195641768	chr3:2170634-197812401	-1607.72357714063	Wildtype-like
TCGA-XF-A9T3-01	TCGA-BLCA	BLCA_Basal_squamous	0.41	unaltered	unaltered	12.259081701535	FALSE	3	51500343	chr3:2170634-53670976	-1190.9773441164	Wildtype-like
TCGA-XF-A9T4-01	TCGA-BLCA	BLCA_Basal_squamous	0.78	unaltered	unaltered	12.0831066676788	FALSE	2	195641768	chr3:2170634-197812401	-1477.38597585146	Wildtype-like
TCGA-XF-A9T5-01	TCGA-BLCA	BLCA_Basal_squamous	0.45	altered	copynumber	10.2350103122314	TRUE	0	223036	chr3:52315396-52538431	-2288.18058324773	Wildtype-like
TCGA-XF-A9T6-01	TCGA-BLCA	BLCA_Basal_squamous	0.83	unaltered	unaltered	12.5798491984193	FALSE	2	46761679	chr3:12958440-59720118	-1456.62868753097	Wildtype-like
TCGA-XF-A9T8-01	TCGA-BLCA	BLCA_Basal_squamous	0.44	unaltered	unaltered	11.8711151996564	FALSE	2	58870046	chr3:2170634-61040679	-1316.57596996232	Wildtype-like
TCGA-XF-AAME-01	TCGA-BLCA	BLCA_Basal_squamous	0.14	unaltered	unaltered	11.8475824970221	FALSE	2	91848103	chr3:2170634-94018736	-1026.78698247027	Wildtype-like
TCGA-XF-AAMF-01	TCGA-BLCA	BLCA_ND	0.72	unaltered	unaltered	NA	FALSE	3	59461228	chr3:30769420-90230647	NA	NA
TCGA-XF-AAMG-01	TCGA-BLCA	BLCA_Neuronal	0.75	unaltered	unaltered	11.1196497152869	TRUE	2	14029220	chr3:49044217-63073436	-1378.1238278726	Wildtype-like
TCGA-XF-AAMH-01	TCGA-BLCA	BLCA_Neuronal	0.88	unaltered	unaltered	12.1545350070331	FALSE	2	195641768	chr3:2170634-197812401	-1533.49687671276	Wildtype-like
TCGA-XF-AAMJ-01	TCGA-BLCA	BLCA_Luminal_infiltrated	0.24	unaltered	unaltered	12.3047323000806	FALSE	4	195641768	chr3:2170634-197812401	-1463.06717030185	Wildtype-like
TCGA-XF-AAML-01	TCGA-BLCA	BLCA_Luminal_papillary	0.74	unaltered	unaltered	12.4196122422853	FALSE	4	64371273	chr3:12574081-76945353	-1181.42947595266	Wildtype-like
TCGA-XF-AAMQ-01	TCGA-BLCA	BLCA_Luminal_papillary	0.7	unaltered	unaltered	11.3578478198974	TRUE	2	13049592	chr3:39374515-52424106	-1737.51801490775	Wildtype-like
TCGA-XF-AAMR-01	TCGA-BLCA	BLCA_Luminal_infiltrated	0.4	altered	copynumber	11.2907424205901	TRUE	1	9977549	chr3:48102364-58079912	-1149.57843601414	Wildtype-like
TCGA-XF-AAMT-01	TCGA-BLCA	BLCA_Basal_squamous	0.56	altered	copynumber	11.6023371466828	FALSE	1	27730675	chr3:51885003-79615677	-1106.00790252364	Wildtype-like
TCGA-XF-AAMW-01	TCGA-BLCA	BLCA_Basal_squamous	0.53	unaltered	unaltered	11.9215037003566	FALSE	3	26248214	chr3:34792081-61040294	-1543.52416728058	Wildtype-like
TCGA-XF-AAMX-01	TCGA-BLCA	BLCA_Luminal	0.86	unaltered	unaltered	11.5312965678325	TRUE	2	3727022	chr3:51247764-54974785	-1537.63030105562	Wildtype-like
TCGA-XF-AAMY-01	TCGA-BLCA	BLCA_Luminal	0.61	unaltered	unaltered	12.1207430136202	FALSE	5	20063621	chr3:32628740-52692360	-1218.55901577981	Wildtype-like
TCGA-XF-AAMZ-01	TCGA-BLCA	BLCA_Luminal_papillary	0.3	unaltered	unaltered	10.8542074488208	TRUE	2	4282227	chr3:48510604-52792830	-1842.72567266949	Wildtype-like
TCGA-XF-AAN0-01	TCGA-BLCA	BLCA_Luminal_infiltrated	0.52	unaltered	unaltered	12.0541766668569	FALSE	4	2867006	chr3:50438947-53305952	-1124.19321704937	Wildtype-like
TCGA-XF-AAN1-01	TCGA-BLCA	BLCA_Luminal_papillary	0.91	unaltered	unaltered	12.0722986060832	FALSE	2	63406351	chr3:12977485-76383835	-1860.93756319138	Wildtype-like
TCGA-XF-AAN2-01	TCGA-BLCA	BLCA_Basal_squamous	0.6	unaltered	unaltered	11.6878683482303	FALSE	4	72131851	chr3:2170634-74302484	-1491.30592337328	Wildtype-like
TCGA-XF-AAN3-01	TCGA-BLCA	BLCA_Basal_squamous	0.29	altered	copynumber	11.3967960563303	TRUE	1	89291666	chr3:2170634-91462299	-1734.40752940009	Wildtype-like
TCGA-XF-AAN4-01	TCGA-BLCA	BLCA_Basal_squamous	0.46	unaltered	unaltered	11.7945269885129	FALSE	2	69133457	chr3:20888423-90021879	-1141.68582290393	Wildtype-like
TCGA-XF-AAN5-01	TCGA-BLCA	BLCA_Basal_squamous	0.49	unaltered	unaltered	11.954595604443	FALSE	2	195641768	chr3:2170634-197812401	-1768.84467320651	Wildtype-like
TCGA-XF-AAN7-01	TCGA-BLCA	BLCA_Neuronal	0.87	unaltered	unaltered	12.2658598252007	FALSE	3	2265448	chr3:51645439-53910886	-707.034792181263	Wildtype-like
TCGA-XF-AAN8-01	TCGA-BLCA	BLCA_Basal_squamous	0.58	unaltered	unaltered	12.1999589882584	FALSE	2	144836033	chr3:23820972-168657004	-1148.88201163281	Wildtype-like
TCGA-YC-A89H-01	TCGA-BLCA	BLCA_Luminal_papillary	0.66	unaltered	unaltered	11.7227874826162	FALSE	2	29945186	chr3:31130594-61075779	-2111.95984253489	Wildtype-like
TCGA-YC-A8S6-01	TCGA-BLCA	BLCA_Luminal_infiltrated	0.23	unaltered	unaltered	11.7623075665269	FALSE	2	165462117	chr3:23997375-189459491	-1768.98247635732	Wildtype-like
TCGA-YC-A9TC-01	TCGA-BLCA	BLCA_Neuronal	0.8	unaltered	unaltered	12.2069930461582	FALSE	2	23479698	chr3:31263033-54742730	-1927.17504184464	Wildtype-like
TCGA-YF-AA3L-01	TCGA-BLCA	BLCA_Luminal_papillary	0.91	unaltered	unaltered	12.6108568521767	FALSE	4	6856139	chr3:46705547-53561685	-1475.21852338902	Wildtype-like
TCGA-YF-AA3M-01	TCGA-BLCA	BLCA_Luminal_papillary	0.68	unaltered	unaltered	12.0049793426137	FALSE	4	2940477	chr3:51018869-53959345	-1012.75701824127	Wildtype-like
TCGA-ZF-A9R0-01	TCGA-BLCA	BLCA_Luminal	0.51	unaltered	unaltered	11.5582483775685	FALSE	4	6990978	chr3:46247321-53238298	-1265.91770850549	Wildtype-like
TCGA-ZF-A9R1-01	TCGA-BLCA	BLCA_Luminal_papillary	0.64	unaltered	unaltered	11.712776426837	FALSE	2	19894756	chr3:34041680-53936435	-1492.30570548949	Wildtype-like
TCGA-ZF-A9R2-01	TCGA-BLCA	BLCA_Luminal_papillary	0.75	unaltered	unaltered	12.2220422943213	FALSE	3	6713287	chr3:46706963-53420249	-1733.63178251647	Wildtype-like
TCGA-ZF-A9R3-01	TCGA-BLCA	BLCA_Luminal_papillary	0.72	unaltered	unaltered	11.8962902052271	FALSE	2	94518369	chr3:2170634-96689002	-1401.11400957324	Wildtype-like
TCGA-ZF-A9R4-01	TCGA-BLCA	BLCA_Luminal_papillary	0.91	unaltered	unaltered	12.0611309123693	FALSE	4	6904955	chr3:45552477-52457431	-1434.39558401779	Wildtype-like
TCGA-ZF-A9R5-01	TCGA-BLCA	BLCA_Luminal_papillary	0.91	unaltered	unaltered	11.989248802059	FALSE	2	65869226	chr3:2170634-68039859	-1592.55802265658	Wildtype-like
TCGA-ZF-A9R7-01	TCGA-BLCA	BLCA_Luminal_papillary	0.49	unaltered	unaltered	12.4506033623083	FALSE	4	86313332	chr3:2170634-88483965	-1410.17588920284	Wildtype-like
TCGA-ZF-A9R9-01	TCGA-BLCA	BLCA_Luminal_infiltrated	0.82	unaltered	unaltered	11.2583014618383	TRUE	3	7179042	chr3:46292980-53472021	-1321.59639267446	Wildtype-like
TCGA-ZF-A9RC-01	TCGA-BLCA	BLCA_Luminal	0.2	unaltered	unaltered	12.3432060920112	FALSE	7	1577767	chr3:52096069-53673835	-1235.25121615596	Wildtype-like
TCGA-ZF-A9RD-01	TCGA-BLCA	BLCA_Basal_squamous	0.38	unaltered	unaltered	11.5616131528753	FALSE	2	7708330	chr3:45593386-53301715	-1670.26885419704	Wildtype-like
TCGA-ZF-A9RE-01	TCGA-BLCA	BLCA_Luminal_papillary	0.76	unaltered	unaltered	11.917020946037	FALSE	2	52041638	chr3:2170634-54212271	-1404.69530057017	Wildtype-like
TCGA-ZF-A9RF-01	TCGA-BLCA	BLCA_Basal_squamous	0.5	unaltered	unaltered	12.1816436756738	FALSE	2	3171038	chr3:50060904-53231941	-1326.13154570171	Wildtype-like
TCGA-ZF-A9RG-01	TCGA-BLCA	BLCA_ND	0.24	unaltered	unaltered	NA	FALSE	2	59280674	chr3:2170634-61451307	NA	NA
TCGA-ZF-A9RL-01	TCGA-BLCA	BLCA_Luminal_papillary	0.85	unaltered	unaltered	12.0637999700816	FALSE	5	39188960	chr3:20526745-59715704	-1064.98555601857	Wildtype-like
TCGA-ZF-A9RM-01	TCGA-BLCA	BLCA_Luminal_papillary	0.82	unaltered	unaltered	12.1267926147743	FALSE	5	1916472	chr3:51699110-53615581	-1197.5964575666	Wildtype-like
TCGA-ZF-A9RN-01	TCGA-BLCA	BLCA_Basal_squamous	0.81	altered	copynumber	10.6455440355671	TRUE	1	7522870	chr3:46575821-54098690	-1800.10167112788	Wildtype-like
TCGA-ZF-AA4N-01	TCGA-BLCA	BLCA_Basal_squamous	0.77	unaltered	unaltered	11.9610035630862	FALSE	2	5403229	chr3:49301040-54704268	-1456.45660064153	Wildtype-like
TCGA-ZF-AA4R-01	TCGA-BLCA	BLCA_Neuronal	0.66	altered	copynumber	11.1907492807166	TRUE	1	36280931	chr3:47403633-83684563	-995.169899550736	Wildtype-like
TCGA-ZF-AA4T-01	TCGA-BLCA	BLCA_Luminal_papillary	0.39	unaltered	unaltered	12.399649769123	FALSE	7	4740769	chr3:48749256-53490024	-632.297941105135	Wildtype-like
TCGA-ZF-AA4U-01	TCGA-BLCA	BLCA_Luminal_papillary	0.88	unaltered	unaltered	12.1274806093482	FALSE	4	2536790	chr3:50523496-53060285	-1397.5937006782	Wildtype-like
TCGA-ZF-AA4V-01	TCGA-BLCA	BLCA_Basal_squamous	0.64	unaltered	unaltered	11.4794729867977	TRUE	3	7477997	chr3:52242122-59720118	-1556.44855354952	Wildtype-like
TCGA-ZF-AA4W-01	TCGA-BLCA	BLCA_Basal_squamous	0.35	altered	copynumber	11.4353607630984	TRUE	1	54341775	chr3:37120525-91462299	-1815.19000132247	Wildtype-like
TCGA-ZF-AA4X-01	TCGA-BLCA	BLCA_Luminal_papillary	0.72	unaltered	unaltered	12.1933736422675	FALSE	4	46024832	chr3:13681136-59705967	-859.260637009489	Wildtype-like
TCGA-ZF-AA51-01	TCGA-BLCA	BLCA_Luminal_infiltrated	0.5	unaltered	unaltered	12.2415998455837	FALSE	5	2513637	chr3:50043613-52557249	-1493.30986270229	Wildtype-like
TCGA-ZF-AA52-01	TCGA-BLCA	BLCA_Luminal_infiltrated	0.33	unaltered	unaltered	12.6762522816927	FALSE	7	195641768	chr3:2170634-197812401	-994.524032707664	Wildtype-like
TCGA-ZF-AA53-01	TCGA-BLCA	BLCA_Basal_squamous	0.22	unaltered	unaltered	12.1201719609167	FALSE	4	2514996	chr3:52340022-54855017	-1192.61420053118	Wildtype-like
TCGA-ZF-AA54-01	TCGA-BLCA	BLCA_Basal_squamous	0.43	unaltered	unaltered	12.8931745244222	FALSE	4	23595980	chr3:31131679-54727658	-1647.43354476393	Wildtype-like
TCGA-ZF-AA56-01	TCGA-BLCA	BLCA_Basal_squamous	0.28	unaltered	unaltered	11.8443212164746	FALSE	2	74387795	chr3:2170634-76558428	-1584.49608005875	Wildtype-like
TCGA-ZF-AA58-01	TCGA-BLCA	BLCA_Basal_squamous	0.31	unaltered	unaltered	12.5553758020658	FALSE	3	7974644	chr3:46157279-54131922	-1372.51114395123	Wildtype-like
TCGA-ZF-AA5H-01	TCGA-BLCA	BLCA_Basal_squamous	0.58	unaltered	unaltered	11.6564100337743	FALSE	2	11104137	chr3:42515707-53619843	-1333.05638337489	Wildtype-like
TCGA-ZF-AA5N-01	TCGA-BLCA	BLCA_Basal_squamous	0.7	unaltered	unaltered	11.8289272224644	FALSE	2	195641768	chr3:2170634-197812401	-2293.37419379276	Wildtype-like
TCGA-ZF-AA5P-01	TCGA-BLCA	BLCA_Luminal_infiltrated	NA	NA	NA	11.8014485646612	FALSE	NA	25301135	chr3:35740270-61041404	-845.963369041165	Wildtype-like
TCGA-3C-AAAU-01	TCGA-BRCA	BRCA_LumA	0.81	unaltered	unaltered	12.3708216361138	FALSE	2	1989036	chr3:51343072-53332107	-1746.5798039888	Wildtype-like
TCGA-3C-AALI-01	TCGA-BRCA	BRCA_Her2	0.64	unaltered	unaltered	12.1487549652482	FALSE	2	11386754	chr3:42334642-53721395	-1690.38756286736	Wildtype-like
TCGA-3C-AALJ-01	TCGA-BRCA	BRCA_LumB	0.53	unaltered	unaltered	12.7111412764094	FALSE	4	76804884	chr3:3324928-80129811	-1855.75865196	Wildtype-like
TCGA-3C-AALK-01	TCGA-BRCA	BRCA_LumA	0.61	unaltered	unaltered	12.120452106105	FALSE	2	11219732	chr3:42186337-53406068	-1619.95373251723	Wildtype-like
TCGA-4H-AAAK-01	TCGA-BRCA	BRCA_LumA	0.47	unaltered	unaltered	12.5852299125367	FALSE	4	6845266	chr3:45939181-52784446	-1384.38037134698	Wildtype-like
TCGA-5L-AAT0-01	TCGA-BRCA	BRCA_LumA	0.53	unaltered	unaltered	12.523873588246	FALSE	2	1235703	chr3:51425190-52660892	-1574.58337167851	Wildtype-like
TCGA-5L-AAT1-01	TCGA-BRCA	BRCA_LumA	NA	NA	NA	12.6399218551006	FALSE	NA	195641768	chr3:2170634-197812401	-1598.58362757522	Wildtype-like
TCGA-5T-A9QA-01	TCGA-BRCA	BRCA_LumB	0.83	unaltered	unaltered	12.5781037851221	FALSE	3	10732606	chr3:42696512-53429117	-2126.79390039085	Wildtype-like
TCGA-A1-A0SD-01	TCGA-BRCA	BRCA_LumA	0.51	unaltered	unaltered	12.148436913545	FALSE	2	183354890	chr3:14457512-197812401	-1349.64400327373	Wildtype-like
TCGA-A1-A0SE-01	TCGA-BRCA	BRCA_LumA	0.47	unaltered	unaltered	12.1547136457769	FALSE	2	155569145	chr3:19791585-175360729	-1240.82025155025	Wildtype-like
TCGA-A1-A0SF-01	TCGA-BRCA	BRCA_LumA	0.44	unaltered	unaltered	11.6978508834063	TRUE	2	43020576	chr3:13184600-56205175	-1422.2136038653	Wildtype-like
TCGA-A1-A0SG-01	TCGA-BRCA	BRCA_LumA	0.64	unaltered	unaltered	12.3389772465436	FALSE	2	195641768	chr3:2170634-197812401	-1717.66266974016	Wildtype-like
TCGA-A1-A0SH-01	TCGA-BRCA	BRCA_LumA	0.44	altered	copynumber	12.1041458786777	FALSE	1	24531718	chr3:45892787-70424504	-1349.24918135845	Wildtype-like
TCGA-A1-A0SI-01	TCGA-BRCA	BRCA_LumB	0.54	unaltered	unaltered	12.2431918218191	FALSE	2	89291666	chr3:2170634-91462299	-1059.02669823529	Wildtype-like
TCGA-A1-A0SJ-01	TCGA-BRCA	BRCA_LumA	0.61	unaltered	unaltered	11.9222274432491	FALSE	3	92141905	chr3:2170634-94312538	-1381.83714338717	Wildtype-like
TCGA-A1-A0SK-01	TCGA-BRCA	BRCA_Basal	0.95	unaltered	unaltered	11.2599799807452	TRUE	2	28735708	chr3:51669048-80404755	-1306.27378125077	Wildtype-like
TCGA-A1-A0SM-01	TCGA-BRCA	BRCA_LumA	0.6	unaltered	unaltered	12.255636475698	FALSE	2	51266678	chr3:2170634-53437311	-1553.10376415669	Wildtype-like
TCGA-A1-A0SN-01	TCGA-BRCA	BRCA_LumB	0.51	unaltered	unaltered	12.2854927299915	FALSE	3	119806216	chr3:2170634-121976849	-1794.97893364495	Wildtype-like
TCGA-A1-A0SO-01	TCGA-BRCA	BRCA_Basal	NA	NA	NA	12.2931283363062	FALSE	NA	1434519	chr3:52274829-53709347	-346.984998137257	Wildtype-like
TCGA-A1-A0SP-01	TCGA-BRCA	BRCA_Basal	0.63	altered	copynumber	11.8688919591424	FALSE	1	22216083	chr3:50429251-72645333	-1297.11691439077	Wildtype-like
TCGA-A1-A0SQ-01	TCGA-BRCA	BRCA_LumA	0.81	unaltered	unaltered	12.2783018010435	FALSE	2	9693736	chr3:43787056-53480791	-1369.27081700757	Wildtype-like
TCGA-A2-A04N-01	TCGA-BRCA	BRCA_LumA	0.72	unaltered	unaltered	12.1371308787864	FALSE	2	195641768	chr3:2170634-197812401	-1286.42325282195	Wildtype-like
TCGA-A2-A04P-01	TCGA-BRCA	BRCA_Basal	0.6	unaltered	unaltered	12.0421673255538	FALSE	2	14149033	chr3:50150576-64299608	-1140.53924268779	Wildtype-like
TCGA-A2-A04Q-01	TCGA-BRCA	BRCA_Basal	0.2	unaltered	unaltered	12.092446633172	FALSE	2	12164079	chr3:50467115-62631193	-1267.82597481653	Wildtype-like
TCGA-A2-A04R-01	TCGA-BRCA	BRCA_LumB	0.88	unaltered	unaltered	12.086570972912	FALSE	2	40688814	chr3:30311789-71000602	-1524.43474049419	Wildtype-like
TCGA-A2-A04T-01	TCGA-BRCA	BRCA_Basal	0.61	unaltered	unaltered	12.3588171351517	FALSE	2	7064531	chr3:46439467-53503997	-1512.96207862009	Wildtype-like
TCGA-A2-A04U-01	TCGA-BRCA	BRCA_Basal	0.82	altered	copynumber	11.5122800985493	TRUE	1	8684224	chr3:48354819-57039042	-1411.16124414936	Wildtype-like
TCGA-A2-A04V-01	TCGA-BRCA	BRCA_LumA	0.84	unaltered	unaltered	12.5185459889177	FALSE	2	19796992	chr3:36434089-56231080	-1306.06390011559	Wildtype-like
TCGA-A2-A04W-01	TCGA-BRCA	BRCA_Her2	0.3	unaltered	unaltered	12.3628283266042	FALSE	3	58227423	chr3:14868562-73095984	-1972.38200414209	Wildtype-like
TCGA-A2-A04X-01	TCGA-BRCA	BRCA_Her2	0.59	unaltered	unaltered	12.0758577739958	FALSE	2	8528005	chr3:44812323-53340327	-1465.16367975748	Wildtype-like
TCGA-A2-A04Y-01	TCGA-BRCA	BRCA_LumB	0.6	unaltered	unaltered	11.6123863439312	TRUE	2	51522226	chr3:31018098-82540323	-1518.4330253172	Wildtype-like
TCGA-A2-A0CK-01	TCGA-BRCA	BRCA_LumA	0.69	unaltered	unaltered	12.6023500212513	FALSE	2	195641768	chr3:2170634-197812401	-1191.48501952128	Wildtype-like
TCGA-A2-A0CL-01	TCGA-BRCA	BRCA_Normal	0.14	unaltered	unaltered	11.8149677756183	TRUE	2	39864863	chr3:37395967-77260829	-1383.67620938387	Wildtype-like
TCGA-A2-A0CM-01	TCGA-BRCA	BRCA_Basal	0.38	unaltered	unaltered	12.1538097422522	FALSE	4	5761550	chr3:51043990-56805539	-1456.78628251461	Wildtype-like
TCGA-A2-A0CO-01	TCGA-BRCA	BRCA_LumA	0.63	unaltered	unaltered	12.5320085625922	FALSE	2	17010469	chr3:38255495-55265963	-1092.61769769566	Wildtype-like
TCGA-A2-A0CP-01	TCGA-BRCA	BRCA_LumA	0.47	unaltered	unaltered	12.2173995800944	FALSE	2	35063156	chr3:37477707-72540862	-1282.58780777365	Wildtype-like
TCGA-A2-A0CQ-01	TCGA-BRCA	BRCA_LumA	0.8	unaltered	unaltered	12.1701217737286	FALSE	2	195641768	chr3:2170634-197812401	-1594.12503971287	Wildtype-like
TCGA-A2-A0CR-01	TCGA-BRCA	BRCA_LumA	0.23	unaltered	unaltered	12.4913229838251	FALSE	2	79980685	chr3:2170634-82151318	-1420.5652889743	Wildtype-like
TCGA-A2-A0CS-01	TCGA-BRCA	BRCA_LumA	0.54	unaltered	unaltered	12.4227621357064	FALSE	4	8323396	chr3:45607434-53930829	-1479.31440367513	Wildtype-like
TCGA-A2-A0CT-01	TCGA-BRCA	BRCA_LumA	0.8	unaltered	unaltered	11.6043985768721	TRUE	2	38179553	chr3:43765390-81944942	-1486.72553488321	Wildtype-like
TCGA-A2-A0CU-01	TCGA-BRCA	BRCA_LumA	0.57	unaltered	unaltered	12.3472042288383	FALSE	3	61108599	chr3:2170634-63279232	-1381.41416727631	Wildtype-like
TCGA-A2-A0CV-01	TCGA-BRCA	BRCA_LumA	0.46	unaltered	unaltered	12.5134809912584	FALSE	4	20235701	chr3:38570735-58806435	-1037.45160995338	Wildtype-like
TCGA-A2-A0CW-01	TCGA-BRCA	BRCA_LumB	0.58	unaltered	unaltered	11.5463789915009	TRUE	2	29553403	chr3:51337739-80891141	-1983.1004298828	Wildtype-like
TCGA-A2-A0CX-01	TCGA-BRCA	BRCA_Her2	0.45	unaltered	unaltered	11.5602647860469	TRUE	2	15330789	chr3:39315814-54646602	-1738.17774451404	Wildtype-like
TCGA-A2-A0D0-01	TCGA-BRCA	BRCA_Basal	0.69	unaltered	unaltered	12.3362479543285	FALSE	2	28683250	chr3:31016757-59700006	-1659.73266692329	Wildtype-like
TCGA-A2-A0D1-01	TCGA-BRCA	BRCA_Her2	0.76	unaltered	unaltered	11.8794369362923	FALSE	2	43399113	chr3:36167942-79567054	-2388.56563016609	Wildtype-like
TCGA-A2-A0D2-01	TCGA-BRCA	BRCA_Basal	0.53	altered	copynumber	12.5802458099695	FALSE	1	12287731	chr3:41768872-54056602	-1250.32807677079	Wildtype-like
TCGA-A2-A0D3-01	TCGA-BRCA	BRCA_LumA	0.7	unaltered	unaltered	12.1331171929233	FALSE	2	195641768	chr3:2170634-197812401	-1715.62358341032	Wildtype-like
TCGA-A2-A0D4-01	TCGA-BRCA	BRCA_LumB	0.72	unaltered	unaltered	11.7371118929882	TRUE	2	18954329	chr3:50923305-69877633	-1822.50124589993	Wildtype-like
TCGA-A2-A0EM-01	TCGA-BRCA	BRCA_LumA	0.72	unaltered	unaltered	12.1653092327347	FALSE	2	77840594	chr3:2170634-80011227	-1566.11367427537	Wildtype-like
TCGA-A2-A0EN-01	TCGA-BRCA	BRCA_LumA	0.42	unaltered	unaltered	12.0366143558666	FALSE	2	74539022	chr3:2170634-76709655	-1217.41402805921	Wildtype-like
TCGA-A2-A0EO-01	TCGA-BRCA	BRCA_LumA	0.47	unaltered	unaltered	12.1724530058463	FALSE	3	115982211	chr3:2170634-118152844	-1162.63824413707	Wildtype-like
TCGA-A2-A0EP-01	TCGA-BRCA	BRCA_LumA	NA	NA	NA	12.2934115958567	FALSE	NA	59788270	chr3:2170634-61958903	-1208.27471586177	Wildtype-like
TCGA-A2-A0EQ-01	TCGA-BRCA	BRCA_Her2	0.38	altered	mutation	11.9855562835957	FALSE	2	64096423	chr3:2170634-66267056	-2017.02538572072	Wildtype-like
TCGA-A2-A0ER-01	TCGA-BRCA	BRCA_LumA	0.77	unaltered	unaltered	12.5822275651845	FALSE	2	6231788	chr3:46684600-52916387	-1320.34281324262	Wildtype-like
TCGA-A2-A0ES-01	TCGA-BRCA	BRCA_LumA	0.88	unaltered	unaltered	11.9750845013225	FALSE	2	195641768	chr3:2170634-197812401	-838.306483011318	Wildtype-like
TCGA-A2-A0ET-01	TCGA-BRCA	BRCA_LumA	0.81	unaltered	unaltered	12.085166545623	FALSE	3	6986423	chr3:46417998-53404420	-1299.02219177033	Wildtype-like
TCGA-A2-A0EU-01	TCGA-BRCA	BRCA_LumA	0.66	unaltered	unaltered	11.9107893521644	FALSE	4	8140459	chr3:45526065-53666523	-1469.34480837108	Wildtype-like
TCGA-A2-A0EV-01	TCGA-BRCA	BRCA_LumA	0.45	unaltered	unaltered	12.2397025209148	FALSE	3	7953472	chr3:45462835-53416306	-1171.06619623177	Wildtype-like
TCGA-A2-A0EW-01	TCGA-BRCA	BRCA_LumA	0.46	unaltered	unaltered	12.1699769109982	FALSE	2	115913163	chr3:2170634-118083796	-823.976058082208	Wildtype-like
TCGA-A2-A0EX-01	TCGA-BRCA	BRCA_LumA	0.61	unaltered	unaltered	12.2717481825106	FALSE	2	23892140	chr3:45963986-69856125	-1178.48580914619	Wildtype-like
TCGA-A2-A0EY-01	TCGA-BRCA	BRCA_LumB	0.51	unaltered	unaltered	12.0226316495212	FALSE	3	66303372	chr3:2170634-68474005	-1332.06955173294	Wildtype-like
TCGA-A2-A0ST-01	TCGA-BRCA	BRCA_Basal	NA	NA	NA	12.1228188886873	FALSE	NA	99964164	chr3:29638604-129602767	-1149.06702151481	Wildtype-like
TCGA-A2-A0SU-01	TCGA-BRCA	BRCA_LumA	0.56	unaltered	unaltered	12.1841332378194	FALSE	2	195641768	chr3:2170634-197812401	-1189.11017406914	Wildtype-like
TCGA-A2-A0SV-01	TCGA-BRCA	BRCA_LumB	0.63	unaltered	unaltered	12.6403322239796	FALSE	2	40379802	chr3:39776466-80156267	-1550.26311395285	Wildtype-like
TCGA-A2-A0SW-01	TCGA-BRCA	BRCA_LumB	0.52	altered	copynumber	11.4695474968965	TRUE	1	35124603	chr3:27515814-62640416	-1280.99227941494	Wildtype-like
TCGA-A2-A0SX-01	TCGA-BRCA	BRCA_Basal	0.57	altered	copynumber	11.6760616591456	TRUE	1	33992868	chr3:41227470-75220337	-1074.9007402377	Wildtype-like
TCGA-A2-A0SY-01	TCGA-BRCA	BRCA_LumA	0.65	unaltered	unaltered	12.2247654011937	FALSE	2	47004818	chr3:33229657-80234474	-1443.27611945286	Wildtype-like
TCGA-A2-A0T0-01	TCGA-BRCA	BRCA_Basal	0.56	unaltered	unaltered	12.0892697193806	FALSE	2	20874187	chr3:52155842-73030028	-1415.71581243232	Wildtype-like
TCGA-A2-A0T1-01	TCGA-BRCA	BRCA_Her2	0.19	unaltered	unaltered	12.1568354643401	FALSE	3	30149625	chr3:27639208-57788832	-1589.35040987916	Wildtype-like
TCGA-A2-A0T2-01	TCGA-BRCA	BRCA_Basal	0.7	unaltered	unaltered	11.6701202218342	TRUE	2	43697777	chr3:47764523-91462299	-1322.3322240801	Wildtype-like
TCGA-A2-A0T3-01	TCGA-BRCA	BRCA_LumB	0.51	unaltered	unaltered	12.1749214847775	FALSE	3	6337208	chr3:46472390-52809597	-1292.72223247518	Wildtype-like
TCGA-A2-A0T4-01	TCGA-BRCA	BRCA_LumA	0.49	unaltered	unaltered	12.2500982790267	FALSE	2	133171118	chr3:2170634-135341751	-1265.19480497132	Wildtype-like
TCGA-A2-A0T5-01	TCGA-BRCA	BRCA_LumA	0.6	unaltered	unaltered	12.1095756530104	FALSE	2	195641768	chr3:2170634-197812401	-1444.11051643033	Wildtype-like
TCGA-A2-A0T6-01	TCGA-BRCA	BRCA_LumA	0.55	unaltered	unaltered	12.2811171182084	FALSE	2	195641768	chr3:2170634-197812401	-1136.13560429023	Wildtype-like
TCGA-A2-A0T7-01	TCGA-BRCA	BRCA_LumA	0.49	unaltered	unaltered	12.5433481018207	FALSE	2	16903244	chr3:41439035-58342278	-1358.16926641922	Wildtype-like
TCGA-A2-A0YC-01	TCGA-BRCA	BRCA_LumA	0.66	unaltered	unaltered	12.1996296398166	FALSE	2	195641768	chr3:2170634-197812401	-1461.79438121221	Wildtype-like
TCGA-A2-A0YD-01	TCGA-BRCA	BRCA_LumA	0.5	unaltered	unaltered	11.982646610961	FALSE	2	195641768	chr3:2170634-197812401	-1304.44591549189	Wildtype-like
TCGA-A2-A0YE-01	TCGA-BRCA	BRCA_Basal	0.66	altered	mutation	12.3522020210465	FALSE	2	8444040	chr3:50438660-58882699	-2070.00486749162	Wildtype-like
TCGA-A2-A0YF-01	TCGA-BRCA	BRCA_LumA	0.81	unaltered	unaltered	11.7367449090221	TRUE	2	37308213	chr3:36533782-73841994	-1118.18562757847	Wildtype-like
TCGA-A2-A0YG-01	TCGA-BRCA	BRCA_LumB	0.6	unaltered	unaltered	12.2872283067538	FALSE	3	40802655	chr3:31939735-72742389	-1967.37312989492	Wildtype-like
TCGA-A2-A0YH-01	TCGA-BRCA	BRCA_LumB	0.43	unaltered	unaltered	12.3233023249001	FALSE	3	44315927	chr3:30357566-74673492	-1472.31744406899	Wildtype-like
TCGA-A2-A0YI-01	TCGA-BRCA	BRCA_LumA	0.44	unaltered	unaltered	11.8044298151169	TRUE	2	51928327	chr3:9306809-61235135	-1269.39614309101	Wildtype-like
TCGA-A2-A0YJ-01	TCGA-BRCA	BRCA_Basal	0.56	unaltered	unaltered	12.6537435061543	FALSE	4	195641768	chr3:2170634-197812401	-1480.44887385066	Wildtype-like
TCGA-A2-A0YK-01	TCGA-BRCA	BRCA_Normal	0.4	unaltered	unaltered	11.9625583973985	FALSE	2	195641768	chr3:2170634-197812401	-958.41768627103	Wildtype-like
TCGA-A2-A0YL-01	TCGA-BRCA	BRCA_LumA	0.33	unaltered	unaltered	11.8267215249245	TRUE	2	21386354	chr3:50761916-72148269	-896.715481585943	Wildtype-like
TCGA-A2-A0YM-01	TCGA-BRCA	BRCA_Basal	0.58	unaltered	unaltered	12.5468952567162	FALSE	3	17728759	chr3:49224874-66953632	-1233.63594985771	Wildtype-like
TCGA-A2-A0YT-01	TCGA-BRCA	BRCA_LumB	0.59	unaltered	unaltered	11.5354201272887	TRUE	2	12980833	chr3:41144558-54125390	-2043.18527400085	Wildtype-like
TCGA-A2-A1FV-01	TCGA-BRCA	BRCA_LumA	0.9	unaltered	unaltered	11.6195990531469	TRUE	2	66725437	chr3:2170634-68896070	-959.026684743272	Wildtype-like
TCGA-A2-A1FW-01	TCGA-BRCA	BRCA_LumB	0.85	unaltered	unaltered	11.8714333526328	FALSE	3	13933419	chr3:50179660-64113078	-1490.00884042146	Wildtype-like
TCGA-A2-A1FX-01	TCGA-BRCA	BRCA_LumB	0.72	unaltered	unaltered	12.3929286579062	FALSE	2	46482703	chr3:7579471-54062173	-1459.72106707655	Wildtype-like
TCGA-A2-A1FZ-01	TCGA-BRCA	BRCA_LumA	0.48	altered	copynumber	11.5770701822387	TRUE	1	53942990	chr3:19114557-73057546	-1473.2864451342	Wildtype-like
TCGA-A2-A1G0-01	TCGA-BRCA	BRCA_LumA	0.51	unaltered	unaltered	12.0688979967228	FALSE	2	195641768	chr3:2170634-197812401	-996.176628410831	Wildtype-like
TCGA-A2-A1G1-01	TCGA-BRCA	BRCA_Basal	0.42	unaltered	unaltered	10.0941435008016	TRUE	2	122442357	chr3:2170634-124612990	-1905.30510000764	Wildtype-like
TCGA-A2-A1G4-01	TCGA-BRCA	BRCA_LumB	0.78	unaltered	unaltered	12.4147692678941	FALSE	2	75274037	chr3:2170634-77444670	-1417.71593183982	Wildtype-like
TCGA-A2-A1G6-01	TCGA-BRCA	BRCA_Normal	NA	NA	NA	11.7754511588253	TRUE	NA	151143794	chr3:46668608-197812401	-653.79978553826	Wildtype-like
TCGA-A2-A259-01	TCGA-BRCA	BRCA_LumA	0.44	unaltered	unaltered	12.0031877748409	FALSE	2	105336198	chr3:2170634-107506831	-1320.09062082652	Wildtype-like
TCGA-A2-A25A-01	TCGA-BRCA	BRCA_Normal	0.38	unaltered	unaltered	12.0329548533529	FALSE	2	127137344	chr3:2170634-129307977	-932.535810328554	Wildtype-like
TCGA-A2-A25B-01	TCGA-BRCA	BRCA_LumB	NA	NA	NA	11.0903381042199	TRUE	NA	16436464	chr3:45870750-62307213	-1550.58817481228	Wildtype-like
TCGA-A2-A25C-01	TCGA-BRCA	BRCA_LumB	0.66	unaltered	unaltered	12.1015013114613	FALSE	2	15261530	chr3:38808462-54069991	-1325.31079341409	Wildtype-like
TCGA-A2-A25D-01	TCGA-BRCA	BRCA_LumA	0.57	unaltered	unaltered	12.5025722180966	FALSE	2	72399235	chr3:51039396-123438630	-1266.39603442159	Wildtype-like
TCGA-A2-A25E-01	TCGA-BRCA	BRCA_LumB	0.66	altered	copynumber	11.2054453295519	TRUE	1	31771663	chr3:42174077-73945739	-1518.11416649785	Wildtype-like
TCGA-A2-A25F-01	TCGA-BRCA	BRCA_Basal	NA	NA	NA	11.9764479831407	FALSE	NA	48758631	chr3:12317394-61076024	-1130.44009478779	Wildtype-like
TCGA-A2-A3KC-01	TCGA-BRCA	BRCA_LumA	0.49	unaltered	unaltered	12.1764096677431	FALSE	2	146146933	chr3:51665469-197812401	-1262.27144796957	Wildtype-like
TCGA-A2-A3KD-01	TCGA-BRCA	BRCA_LumA	0.5	unaltered	unaltered	12.2667390881815	FALSE	2	195641768	chr3:2170634-197812401	-1428.97171245386	Wildtype-like
TCGA-A2-A3XS-01	TCGA-BRCA	BRCA_Basal	0.43	unaltered	unaltered	12.3236520856815	FALSE	4	31075837	chr3:42419397-73495233	-1323.680982075	Wildtype-like
TCGA-A2-A3XT-01	TCGA-BRCA	BRCA_Basal	0.4	unaltered	unaltered	12.70166503781	FALSE	3	58911532	chr3:3597099-62508630	-1453.11833354268	Wildtype-like
TCGA-A2-A3XU-01	TCGA-BRCA	BRCA_Basal	0.9	unaltered	unaltered	12.7795126578405	FALSE	2	11485237	chr3:43179004-54664240	-1871.87971188379	Wildtype-like
TCGA-A2-A3XV-01	TCGA-BRCA	BRCA_Her2	0.66	unaltered	unaltered	13.1099040212875	FALSE	2	7060754	chr3:46486945-53547698	-1848.87349802479	Wildtype-like
TCGA-A2-A3XW-01	TCGA-BRCA	BRCA_Normal	NA	NA	NA	13.4029132671067	FALSE	NA	13944868	chr3:39359617-53304484	-1758.84100200116	Wildtype-like
TCGA-A2-A3XX-01	TCGA-BRCA	BRCA_Basal	0.55	unaltered	unaltered	12.3484355194991	FALSE	2	96506865	chr3:2170634-98677498	-1481.49637803371	Wildtype-like
TCGA-A2-A3XY-01	TCGA-BRCA	BRCA_Basal	0.39	unaltered	unaltered	12.6217470768197	FALSE	2	15275395	chr3:44439857-59715251	-1495.85950919222	Wildtype-like
TCGA-A2-A3XZ-01	TCGA-BRCA	BRCA_Her2	0.27	unaltered	unaltered	12.7504625095846	FALSE	2	195641768	chr3:2170634-197812401	-1776.99727763498	Wildtype-like
TCGA-A2-A3Y0-01	TCGA-BRCA	BRCA_Basal	0.63	unaltered	unaltered	12.9209247191379	FALSE	2	31189428	chr3:41228040-72417467	-1571.63079011554	Wildtype-like
TCGA-A2-A4RW-01	TCGA-BRCA	BRCA_LumA	0.49	altered	copynumber	11.9806422807176	FALSE	1	27992716	chr3:36120363-64113078	-1711.21420250323	Wildtype-like
TCGA-A2-A4RX-01	TCGA-BRCA	BRCA_Basal	0.37	unaltered	unaltered	12.3732435675239	FALSE	4	126226270	chr3:48677880-174904149	-965.336980603122	Wildtype-like
TCGA-A2-A4RY-01	TCGA-BRCA	BRCA_Normal	0.24	unaltered	unaltered	12.4414104789713	FALSE	2	146666805	chr3:2170634-148837438	-956.788365320888	Wildtype-like
TCGA-A2-A4S0-01	TCGA-BRCA	BRCA_LumA	0.64	unaltered	unaltered	12.5740928680561	FALSE	2	130719432	chr3:2170634-132890065	-1489.37243373949	Wildtype-like
TCGA-A2-A4S1-01	TCGA-BRCA	BRCA_Basal	0.45	unaltered	unaltered	12.5474852184171	FALSE	2	16545848	chr3:41211672-57757519	-1645.64845297095	Wildtype-like
TCGA-A2-A4S2-01	TCGA-BRCA	BRCA_LumA	0.56	unaltered	unaltered	12.3447628609816	FALSE	2	195641768	chr3:2170634-197812401	-1481.1434124191	Wildtype-like
TCGA-A2-A4S3-01	TCGA-BRCA	BRCA_LumB	0.58	altered	copynumber	11.8446124299802	TRUE	1	36834611	chr3:33559577-70394187	-1691.20938716526	Wildtype-like
TCGA-A7-A0CD-01	TCGA-BRCA	BRCA_LumA	0.86	unaltered	unaltered	12.3878540041713	FALSE	4	8488386	chr3:45001639-53490024	-1275.73469520744	Wildtype-like
TCGA-A7-A0CE-01	TCGA-BRCA	BRCA_Basal	0.73	unaltered	unaltered	11.9498535748099	FALSE	2	36937124	chr3:37090666-74027789	-1520.08312597848	Wildtype-like
TCGA-A7-A0CG-01	TCGA-BRCA	BRCA_LumA	0.39	unaltered	unaltered	11.9287340064831	FALSE	2	35786740	chr3:36801884-72588623	-1031.01500122255	Wildtype-like
TCGA-A7-A0CJ-01	TCGA-BRCA	BRCA_LumB	0.81	unaltered	unaltered	11.4901276976671	TRUE	2	31317686	chr3:26498302-57815987	-1597.36179858616	Wildtype-like
TCGA-A7-A0D9-01	TCGA-BRCA	BRCA_LumA	0.8	unaltered	unaltered	12.1663410457233	FALSE	2	52554935	chr3:30151286-82706220	-1922.5048953197	Wildtype-like
TCGA-A7-A0DA-01	TCGA-BRCA	BRCA_Basal	0.55	unaltered	unaltered	11.9591212774884	FALSE	2	19285660	chr3:42325229-61610888	-1492.92926831706	Wildtype-like
TCGA-A7-A0DB-01	TCGA-BRCA	BRCA_LumA	0.61	unaltered	unaltered	10.454151225361	TRUE	3	195641768	chr3:2170634-197812401	-823.705120290546	Wildtype-like
TCGA-A7-A13D-01	TCGA-BRCA	BRCA_Basal	0.55	unaltered	unaltered	10.33353400721	TRUE	2	634817	chr3:52353576-52988392	-546.382276039061	Wildtype-like
TCGA-A7-A13E-01	TCGA-BRCA	BRCA_Basal	0.83	unaltered	unaltered	9.75451552925532	TRUE	3	36413539	chr3:40333060-76746598	-334.406852087533	Wildtype-like
TCGA-A7-A13F-01	TCGA-BRCA	BRCA_LumB	0.65	unaltered	unaltered	12.5300599993739	FALSE	4	2008588	chr3:52034720-54043307	-1513.84844013501	Wildtype-like
TCGA-A7-A13G-01	TCGA-BRCA	BRCA_LumA	0.86	unaltered	unaltered	11.3375133643214	TRUE	2	9096134	chr3:45174031-54270164	-1319.70196703635	Wildtype-like
TCGA-A7-A13H-01	TCGA-BRCA	BRCA_LumA	0.44	altered	copynumber	12.011381449374	FALSE	1	573235	chr3:52202746-52775980	-1375.04185671843	Wildtype-like
TCGA-A7-A26E-01	TCGA-BRCA	BRCA_LumA	0.72	unaltered	unaltered	10.7638669166178	TRUE	2	34416923	chr3:20152412-54569334	-1056.50810030486	Wildtype-like
TCGA-A7-A26F-01	TCGA-BRCA	BRCA_Basal	0.46	altered	copynumber	11.2447575495451	TRUE	1	23163914	chr3:31405013-54568926	-1394.85255028096	Wildtype-like
TCGA-A7-A26G-01	TCGA-BRCA	BRCA_Basal	0.38	unaltered	unaltered	11.5500146115336	TRUE	2	346239	chr3:52315396-52661634	-656.871186800618	Wildtype-like
TCGA-A7-A26H-01	TCGA-BRCA	BRCA_LumA	0.63	altered	copynumber	11.3693236106637	TRUE	1	12263540	chr3:42497022-54760561	-1591.09913605196	Wildtype-like
TCGA-A7-A26I-01	TCGA-BRCA	BRCA_Basal	0.55	unaltered	unaltered	11.545637620993	TRUE	2	13679926	chr3:45925884-59605809	-1198.53660312124	Wildtype-like
TCGA-A7-A26J-01	TCGA-BRCA	BRCA_LumA	0.71	unaltered	unaltered	10.5975946466279	TRUE	2	40416848	chr3:28886584-69303431	-876.846926341896	Wildtype-like
TCGA-A7-A2KD-01	TCGA-BRCA	BRCA_LumB	0.55	unaltered	unaltered	12.3522925325604	FALSE	3	39946488	chr3:16620981-56567468	-1118.87855748328	Wildtype-like
TCGA-A7-A3IY-01	TCGA-BRCA	BRCA_LumA	0.43	unaltered	unaltered	11.6230683898466	TRUE	2	30088344	chr3:32933224-63021567	-1523.23761048268	Wildtype-like
TCGA-A7-A3IZ-01	TCGA-BRCA	BRCA_LumA	0.9	unaltered	unaltered	12.5420245013664	FALSE	2	10857375	chr3:42326560-53183934	-1303.87222263384	Wildtype-like
TCGA-A7-A3J0-01	TCGA-BRCA	BRCA_LumA	0.87	unaltered	unaltered	12.1860911928677	FALSE	2	6137030	chr3:46547183-52684212	-1471.37401833662	Wildtype-like
TCGA-A7-A3J1-01	TCGA-BRCA	BRCA_LumA	0.55	unaltered	unaltered	12.4113022301269	FALSE	2	195641768	chr3:2170634-197812401	-1461.13285313209	Wildtype-like
TCGA-A7-A3RF-01	TCGA-BRCA	BRCA_LumA	0.74	unaltered	unaltered	12.9710941553332	FALSE	2	54330821	chr3:2170634-56501454	-1731.68850512829	Wildtype-like
TCGA-A7-A425-01	TCGA-BRCA	BRCA_LumA	0.48	unaltered	unaltered	12.699077198732	FALSE	3	112980500	chr3:2170634-115151133	-1396.18680584127	Wildtype-like
TCGA-A7-A426-01	TCGA-BRCA	BRCA_LumA	0.44	unaltered	unaltered	12.3971383874357	FALSE	2	195641768	chr3:2170634-197812401	-1117.39415880445	Wildtype-like
TCGA-A7-A4SA-01	TCGA-BRCA	BRCA_LumA	0.43	altered	copynumber	11.9321939092001	FALSE	1	22721830	chr3:43526708-66248537	-1508.36873220799	Wildtype-like
TCGA-A7-A4SB-01	TCGA-BRCA	BRCA_LumA	0.67	unaltered	unaltered	12.7213342720744	FALSE	3	15922132	chr3:37395813-53317944	-1548.15627985038	Wildtype-like
TCGA-A7-A4SC-01	TCGA-BRCA	BRCA_LumA	NA	NA	NA	12.6122847782928	FALSE	NA	180353491	chr3:2170634-182524124	-1398.3581394266	Wildtype-like
TCGA-A7-A4SD-01	TCGA-BRCA	BRCA_Basal	0.48	unaltered	unaltered	12.716915911968	FALSE	3	32911374	chr3:52095026-85006399	-1422.43014584609	Wildtype-like
TCGA-A7-A4SE-01	TCGA-BRCA	BRCA_Basal	0.49	unaltered	unaltered	12.290037096677	FALSE	2	43582334	chr3:21555475-65137808	-1315.01926742195	Wildtype-like
TCGA-A7-A4SF-01	TCGA-BRCA	BRCA_Her2	0.77	unaltered	unaltered	12.2065392959842	FALSE	2	58015636	chr3:30962871-88978506	-2225.52980268384	Wildtype-like
TCGA-A7-A56D-01	TCGA-BRCA	BRCA_LumA	0.64	altered	copynumber	12.5134096163315	FALSE	1	46491754	chr3:41220938-87712691	-2359.33954443337	Wildtype-like
TCGA-A7-A5ZW-01	TCGA-BRCA	BRCA_LumA	0.57	unaltered	unaltered	12.129509104058	FALSE	2	177847859	chr3:19964543-197812401	-1177.4662316823	Wildtype-like
TCGA-A7-A5ZX-01	TCGA-BRCA	BRCA_LumA	0.39	unaltered	unaltered	12.2663952725906	FALSE	2	114704938	chr3:2170634-116875571	-1071.36581039593	Wildtype-like
TCGA-A7-A6VV-01	TCGA-BRCA	BRCA_Basal	0.53	unaltered	unaltered	12.1062513307769	FALSE	2	24322181	chr3:39843329-64165509	-1653.44779524883	Wildtype-like
TCGA-A7-A6VW-01	TCGA-BRCA	BRCA_Basal	0.76	altered	copynumber	12.4798115827763	FALSE	1	6344562	chr3:46507698-52852259	-1658.66197259976	Wildtype-like
TCGA-A7-A6VX-01	TCGA-BRCA	BRCA_LumB	0.8	unaltered	unaltered	12.0734567079616	FALSE	2	6919270	chr3:46680029-53599298	-1623.22065023339	Wildtype-like
TCGA-A7-A6VY-01	TCGA-BRCA	BRCA_Basal	0.59	altered	copynumber	12.2788990476764	FALSE	1	35785301	chr3:51699919-87485219	-1659.64546326652	Wildtype-like
TCGA-A8-A06O-01	TCGA-BRCA	BRCA_LumB	0.64	unaltered	unaltered	11.7363000432286	TRUE	2	3009980	chr3:52189386-55199365	-1662.39266992987	Wildtype-like
TCGA-A8-A06P-01	TCGA-BRCA	BRCA_LumA	0.65	unaltered	unaltered	12.250091720138	FALSE	2	22634574	chr3:36753206-59387779	-1691.50228120052	Wildtype-like
TCGA-A8-A06Q-01	TCGA-BRCA	BRCA_LumB	0.78	unaltered	unaltered	11.6065711311669	TRUE	2	10900018	chr3:42985251-53885268	-1899.58271100657	Wildtype-like
TCGA-A8-A06R-01	TCGA-BRCA	BRCA_LumB	0.57	unaltered	unaltered	12.2084412676134	FALSE	4	10158853	chr3:49171432-59330284	-1545.02931077781	Wildtype-like
TCGA-A8-A06T-01	TCGA-BRCA	BRCA_LumA	0.68	unaltered	unaltered	12.4200830402989	FALSE	4	195641768	chr3:2170634-197812401	-1729.64598041	Wildtype-like
TCGA-A8-A06U-01	TCGA-BRCA	BRCA_LumA	0.67	unaltered	unaltered	11.4213762637763	TRUE	2	26881948	chr3:32838171-59720118	-1800.15720555447	Wildtype-like
TCGA-A8-A06X-01	TCGA-BRCA	BRCA_LumB	0.58	unaltered	unaltered	11.8138752128516	TRUE	2	41639565	chr3:20302920-61942484	-2011.40855010036	Wildtype-like
TCGA-A8-A06Y-01	TCGA-BRCA	BRCA_LumA	0.92	unaltered	unaltered	12.4536842289285	FALSE	2	195641768	chr3:2170634-197812401	-1730.55835896654	Wildtype-like
TCGA-A8-A06Z-01	TCGA-BRCA	BRCA_LumB	0.83	unaltered	unaltered	12.0009042163658	FALSE	2	881508	chr3:52223619-53105126	-1631.10736543354	Wildtype-like
TCGA-A8-A075-01	TCGA-BRCA	BRCA_LumB	0.52	unaltered	unaltered	12.1829350750905	FALSE	3	7580386	chr3:45923467-53503852	-1716.63459305449	Wildtype-like
TCGA-A8-A076-01	TCGA-BRCA	BRCA_LumB	0.58	unaltered	unaltered	12.2382965005306	FALSE	4	46581845	chr3:40784304-87366148	-1525.35908333194	Wildtype-like
TCGA-A8-A079-01	TCGA-BRCA	BRCA_LumB	0.73	unaltered	unaltered	12.514246789972	FALSE	4	39538188	chr3:47092202-86630389	-1712.82620619302	Wildtype-like
TCGA-A8-A07B-01	TCGA-BRCA	BRCA_LumA	0.74	unaltered	unaltered	12.2229674955001	FALSE	4	2936021	chr3:50348226-53284246	-1593.11382237317	Wildtype-like
TCGA-A8-A07F-01	TCGA-BRCA	BRCA_LumA	0.68	unaltered	unaltered	11.7623249837196	TRUE	2	176119660	chr3:21692742-197812401	-1548.46186727085	Wildtype-like
TCGA-A8-A07G-01	TCGA-BRCA	BRCA_LumA	0.48	altered	copynumber	11.7670849390061	TRUE	1	33905176	chr3:32356480-66261655	-1583.51007434203	Wildtype-like
TCGA-A8-A07I-01	TCGA-BRCA	BRCA_Her2	0.71	unaltered	unaltered	12.360241537896	FALSE	2	51634617	chr3:2170634-53805250	-1813.02505210011	Wildtype-like
TCGA-A8-A07J-01	TCGA-BRCA	BRCA_LumA	0.59	altered	copynumber	11.7342677405109	TRUE	1	65878086	chr3:7482355-73360440	-1549.14400663965	Wildtype-like
TCGA-A8-A07L-01	TCGA-BRCA	BRCA_LumB	0.81	altered	copynumber	11.8178956823915	TRUE	1	1422613	chr3:51613405-53036017	-1872.26202653659	Wildtype-like
TCGA-A8-A07O-01	TCGA-BRCA	BRCA_Basal	0.55	unaltered	unaltered	12.9588810930369	FALSE	2	15253723	chr3:52212461-67466183	-1268.21185092938	Wildtype-like
TCGA-A8-A07P-01	TCGA-BRCA	BRCA_LumA	0.77	unaltered	unaltered	12.3714666723536	FALSE	2	2806917	chr3:50607217-53414133	-1673.29951869956	Wildtype-like
TCGA-A8-A07R-01	TCGA-BRCA	BRCA_Basal	0.77	unaltered	unaltered	12.3946540240619	FALSE	2	15350664	chr3:43267882-58618545	-1269.63810480138	Wildtype-like
TCGA-A8-A07U-01	TCGA-BRCA	BRCA_Basal	0.19	unaltered	unaltered	11.8179695615679	TRUE	2	64216029	chr3:2170634-66386662	-1352.31704258618	Wildtype-like
TCGA-A8-A07W-01	TCGA-BRCA	BRCA_LumB	0.68	unaltered	unaltered	12.0938034109584	FALSE	3	1368972	chr3:51440626-52809597	-1560.58791792354	Wildtype-like
TCGA-A8-A07Z-01	TCGA-BRCA	BRCA_LumA	0.88	altered	copynumber	12.1888112641872	FALSE	1	195641768	chr3:2170634-197812401	-2028.7024511425	Wildtype-like
TCGA-A8-A081-01	TCGA-BRCA	BRCA_LumB	0.69	unaltered	unaltered	12.416121086308	FALSE	3	6945971	chr3:45599022-52544992	-1195.37812565408	Wildtype-like
TCGA-A8-A082-01	TCGA-BRCA	BRCA_LumB	0.78	unaltered	unaltered	12.5072627146779	FALSE	2	71271398	chr3:2170634-73442031	-1757.40659513609	Wildtype-like
TCGA-A8-A083-01	TCGA-BRCA	BRCA_LumA	0.77	unaltered	unaltered	12.2549359046744	FALSE	2	152527667	chr3:45284735-197812401	-1759.5846136542	Wildtype-like
TCGA-A8-A085-01	TCGA-BRCA	BRCA_LumB	0.84	unaltered	unaltered	12.7717229054541	FALSE	2	62543304	chr3:50180061-112723364	-1635.17189207838	Wildtype-like
TCGA-A8-A08B-01	TCGA-BRCA	BRCA_Her2	0.66	unaltered	unaltered	11.334031259695	TRUE	2	49309203	chr3:34832885-84142087	-2024.74335514092	Wildtype-like
TCGA-A8-A08C-01	TCGA-BRCA	BRCA_LumA	0.9	unaltered	unaltered	12.6926490536226	FALSE	3	16648358	chr3:37523352-54171709	-1513.99880665055	Wildtype-like
TCGA-A8-A08F-01	TCGA-BRCA	BRCA_LumB	0.61	unaltered	unaltered	12.815258699961	FALSE	4	6671447	chr3:46263115-52934561	-1610.74558745154	Wildtype-like
TCGA-A8-A08G-01	TCGA-BRCA	BRCA_LumB	0.69	unaltered	unaltered	12.5275222730781	FALSE	3	42868038	chr3:31684337-74552374	-1642.82875572714	Wildtype-like
TCGA-A8-A08H-01	TCGA-BRCA	BRCA_Normal	0.78	unaltered	unaltered	12.3110883353427	FALSE	2	70172636	chr3:45345619-115518254	-1143.01473830882	Wildtype-like
TCGA-A8-A08J-01	TCGA-BRCA	BRCA_Her2	0.63	unaltered	unaltered	12.5346527769982	FALSE	4	39615998	chr3:50837715-90453712	-1575.43025623085	Wildtype-like
TCGA-A8-A08L-01	TCGA-BRCA	BRCA_Her2	0.75	altered	copynumber	11.7928772759746	TRUE	1	47155830	chr3:20979534-68135363	-1608.20382151168	Wildtype-like
TCGA-A8-A08O-01	TCGA-BRCA	BRCA_LumA	0.75	unaltered	unaltered	12.4188901518474	FALSE	2	48498031	chr3:9200731-57698761	-1272.08305978844	Wildtype-like
TCGA-A8-A08P-01	TCGA-BRCA	BRCA_LumB	NA	NA	NA	11.6217631573026	TRUE	NA	1684614	chr3:51293578-52978191	-1733.78740591572	Wildtype-like
TCGA-A8-A08R-01	TCGA-BRCA	BRCA_Basal	0.48	unaltered	unaltered	12.2586181394656	FALSE	2	11340142	chr3:42230626-53570767	-1217.88576976401	Wildtype-like
TCGA-A8-A08S-01	TCGA-BRCA	BRCA_LumB	NA	NA	NA	12.3333445616291	FALSE	NA	28332882	chr3:46439467-74772348	-1577.77794378209	Wildtype-like
TCGA-A8-A08T-01	TCGA-BRCA	BRCA_LumA	0.78	unaltered	unaltered	12.1943827516575	FALSE	2	16325024	chr3:42361933-58686956	-1798.01833784449	Wildtype-like
TCGA-A8-A08X-01	TCGA-BRCA	BRCA_Her2	0.35	unaltered	unaltered	12.4561705721712	FALSE	3	7763150	chr3:44915368-52678517	-1580.8616675382	Wildtype-like
TCGA-A8-A08Z-01	TCGA-BRCA	BRCA_LumA	0.62	unaltered	unaltered	12.2229362916601	FALSE	2	75457277	chr3:2170634-77627910	-1271.03029760904	Wildtype-like
TCGA-A8-A090-01	TCGA-BRCA	BRCA_LumA	0.59	unaltered	unaltered	12.4168456504704	FALSE	4	7409679	chr3:46027633-53437311	-1636.83396031263	Wildtype-like
TCGA-A8-A091-01	TCGA-BRCA	BRCA_LumA	0.76	unaltered	unaltered	12.5121130738975	FALSE	3	71563989	chr3:2170634-73734622	-1408.60249102513	Wildtype-like
TCGA-A8-A092-01	TCGA-BRCA	BRCA_LumB	0.71	unaltered	unaltered	12.3562897350544	FALSE	3	7978318	chr3:44953636-52931953	-1389.71847288208	Wildtype-like
TCGA-A8-A093-01	TCGA-BRCA	BRCA_LumA	0.78	unaltered	unaltered	12.52272680649	FALSE	4	7637012	chr3:45582916-53219927	-1403.81928880831	Wildtype-like
TCGA-A8-A094-01	TCGA-BRCA	BRCA_Her2	0.58	altered	copynumber	11.5491155966918	TRUE	1	13436657	chr3:44953636-58390292	-1663.67353076375	Wildtype-like
TCGA-A8-A095-01	TCGA-BRCA	BRCA_LumB	0.65	unaltered	unaltered	12.0275939600081	FALSE	2	146470559	chr3:51341843-197812401	-1363.45251194902	Wildtype-like
TCGA-A8-A096-01	TCGA-BRCA	BRCA_LumB	0.63	unaltered	unaltered	12.168950414954	FALSE	2	172062502	chr3:2170634-174233135	-1373.69212089145	Wildtype-like
TCGA-A8-A097-01	TCGA-BRCA	BRCA_LumA	0.53	unaltered	unaltered	12.5396185618607	FALSE	4	42524873	chr3:10998016-53522888	-896.181963611463	Wildtype-like
TCGA-A8-A099-01	TCGA-BRCA	BRCA_LumA	0.86	unaltered	unaltered	12.1593090710621	FALSE	2	10032972	chr3:43027314-53060285	-1837.25193311427	Wildtype-like
TCGA-A8-A09A-01	TCGA-BRCA	BRCA_LumA	0.36	unaltered	unaltered	11.6903538605548	TRUE	2	28053428	chr3:30668019-58721446	-1400.61981108771	Wildtype-like
TCGA-A8-A09B-01	TCGA-BRCA	BRCA_LumA	0.69	unaltered	unaltered	12.5775815198934	FALSE	4	129545714	chr3:2170634-131716347	-1377.51814266217	Wildtype-like
TCGA-A8-A09C-01	TCGA-BRCA	BRCA_LumB	0.84	unaltered	unaltered	12.2471037262514	FALSE	3	176212931	chr3:2170634-178383564	-1263.1038232444	Wildtype-like
TCGA-A8-A09D-01	TCGA-BRCA	BRCA_LumA	0.57	altered	copynumber	11.5370766120392	TRUE	1	24934203	chr3:49404850-74339052	-1763.27538086712	Wildtype-like
TCGA-A8-A09E-01	TCGA-BRCA	BRCA_LumB	0.8	unaltered	unaltered	12.3711590779646	FALSE	4	7593206	chr3:45526065-53119270	-1717.85820882752	Wildtype-like
TCGA-A8-A09G-01	TCGA-BRCA	BRCA_Her2	0.61	unaltered	unaltered	12.2026907459673	FALSE	2	10146618	chr3:42825546-52972163	-1607.02205892	Wildtype-like
TCGA-A8-A09I-01	TCGA-BRCA	BRCA_LumB	0.59	unaltered	unaltered	11.2061432442854	TRUE	2	41285635	chr3:42824999-84110633	-2004.66470018195	Wildtype-like
TCGA-A8-A09K-01	TCGA-BRCA	BRCA_LumA	NA	NA	NA	12.7337125914805	FALSE	NA	6675994	chr3:46146447-52822440	-1630.80816365606	Wildtype-like
TCGA-A8-A09M-01	TCGA-BRCA	BRCA_LumB	0.78	altered	copynumber	11.6566455926074	TRUE	1	39672762	chr3:33769090-73441851	-1939.26051107582	Wildtype-like
TCGA-A8-A09N-01	TCGA-BRCA	BRCA_LumB	0.83	unaltered	unaltered	12.6008549798901	FALSE	2	5894820	chr3:47731184-53626003	-1653.31093982707	Wildtype-like
TCGA-A8-A09Q-01	TCGA-BRCA	BRCA_LumB	0.49	unaltered	unaltered	12.7876551607005	FALSE	7	7445098	chr3:45351896-52796993	-1431.48483670465	Wildtype-like
TCGA-A8-A09T-01	TCGA-BRCA	BRCA_LumA	0.63	unaltered	unaltered	12.3020491493551	FALSE	4	26560580	chr3:47612212-74172791	-1341.92150121977	Wildtype-like
TCGA-A8-A09V-01	TCGA-BRCA	BRCA_LumA	0.83	unaltered	unaltered	12.1853862214667	FALSE	2	147756512	chr3:50055890-197812401	-1294.8087799244	Wildtype-like
TCGA-A8-A09W-01	TCGA-BRCA	BRCA_LumB	0.73	unaltered	unaltered	12.085150529702	FALSE	2	61580351	chr3:38023244-99603594	-1229.02673323802	Wildtype-like
TCGA-A8-A09X-01	TCGA-BRCA	BRCA_Her2	0.3	unaltered	unaltered	11.3965545609572	TRUE	2	21666631	chr3:40385009-62051639	-2269.17829265596	Wildtype-like
TCGA-A8-A09Z-01	TCGA-BRCA	BRCA_LumB	0.85	altered	copynumber	11.8124741587228	TRUE	1	58286455	chr3:23005658-81292112	-2294.74432397822	Wildtype-like
TCGA-A8-A0A1-01	TCGA-BRCA	BRCA_LumA	0.62	unaltered	unaltered	11.8826014650389	FALSE	2	125125833	chr3:30863267-155989099	-1432.73957539228	Wildtype-like
TCGA-A8-A0A2-01	TCGA-BRCA	BRCA_LumA	0.65	unaltered	unaltered	12.3019292537896	FALSE	4	41960065	chr3:37585621-79545685	-1524.50738488134	Wildtype-like
TCGA-A8-A0A4-01	TCGA-BRCA	BRCA_LumA	0.63	unaltered	unaltered	12.5200259681953	FALSE	2	147644968	chr3:50167434-197812401	-1324.65722635438	Wildtype-like
TCGA-A8-A0A6-01	TCGA-BRCA	BRCA_LumA	0.31	unaltered	unaltered	12.0255608591342	FALSE	4	74322999	chr3:2170634-76493632	-1289.8735877664	Wildtype-like
TCGA-A8-A0A7-01	TCGA-BRCA	BRCA_Her2	0.22	altered	copynumber	11.8722197939184	FALSE	1	53972031	chr3:40053059-94025089	-1543.15601848862	Wildtype-like
TCGA-A8-A0A9-01	TCGA-BRCA	BRCA_LumA	0.75	unaltered	unaltered	12.3138365270168	FALSE	4	195641768	chr3:2170634-197812401	-1812.17003539602	Wildtype-like
TCGA-A8-A0AB-01	TCGA-BRCA	BRCA_LumA	0.83	unaltered	unaltered	12.5272865615141	FALSE	4	2983906	chr3:50145068-53128973	-1410.71107229928	Wildtype-like
TCGA-A8-A0AD-01	TCGA-BRCA	BRCA_LumA	0.76	unaltered	unaltered	12.2906207808623	FALSE	2	23712537	chr3:28744895-52457431	-1323.49897370489	Wildtype-like
TCGA-AC-A23C-01	TCGA-BRCA	BRCA_LumA	0.48	altered	copynumber	11.1940713068793	TRUE	1	3891901	chr3:48946000-52837900	-1492.44816199181	Wildtype-like
TCGA-AC-A23E-01	TCGA-BRCA	BRCA_LumA	0.5	unaltered	unaltered	12.0229090306282	FALSE	3	86004117	chr3:2170634-88174750	-1406.51339198163	Wildtype-like
TCGA-AC-A23G-01	TCGA-BRCA	BRCA_LumA	0.22	unaltered	unaltered	12.3769962094057	FALSE	3	195641768	chr3:2170634-197812401	-1259.81982899227	Wildtype-like
TCGA-AC-A23H-01	TCGA-BRCA	BRCA_Her2	0.67	unaltered	unaltered	12.4198772818783	FALSE	4	7291660	chr3:45284825-52576484	-1964.86309604587	Wildtype-like
TCGA-AC-A2B8-01	TCGA-BRCA	BRCA_LumA	0.53	unaltered	unaltered	12.1549297539614	FALSE	2	119717258	chr3:2170634-121887891	-1325.89491419935	Wildtype-like
TCGA-AC-A2BK-01	TCGA-BRCA	BRCA_Basal	0.86	unaltered	unaltered	11.7402357278198	TRUE	2	12437471	chr3:45857209-58294679	-1253.29886306473	Wildtype-like
TCGA-AC-A2BM-01	TCGA-BRCA	BRCA_LumB	0.58	unaltered	unaltered	12.3918436237423	FALSE	4	5857938	chr3:47052132-52910069	-1534.09843092062	Wildtype-like
TCGA-AC-A2FB-01	TCGA-BRCA	BRCA_LumA	0.23	unaltered	unaltered	11.9669082147011	FALSE	2	171613031	chr3:7601412-179214442	-1239.79589136109	Wildtype-like
TCGA-AC-A2FE-01	TCGA-BRCA	BRCA_LumA	0.37	unaltered	unaltered	12.423704827759	FALSE	2	26595157	chr3:34546376-61141532	-1387.11146481833	Wildtype-like
TCGA-AC-A2FF-01	TCGA-BRCA	BRCA_LumA	1	unaltered	unaltered	12.1005290987781	FALSE	2	124044640	chr3:2170634-126215273	-822.016385381092	Wildtype-like
TCGA-AC-A2FG-01	TCGA-BRCA	BRCA_LumA	0.57	unaltered	unaltered	12.1627192844825	FALSE	2	115913163	chr3:2170634-118083796	-1005.20497296645	Wildtype-like
TCGA-AC-A2FK-01	TCGA-BRCA	BRCA_Normal	1	unaltered	unaltered	12.0038224323913	FALSE	2	195641768	chr3:2170634-197812401	-794.634199187771	Wildtype-like
TCGA-AC-A2FM-01	TCGA-BRCA	BRCA_LumA	0.89	unaltered	unaltered	12.8048119551586	FALSE	2	36907588	chr3:37218569-74126156	-1604.63980509848	Wildtype-like
TCGA-AC-A2FO-01	TCGA-BRCA	BRCA_LumA	0.38	unaltered	unaltered	11.8329587692673	TRUE	2	88198165	chr3:2170634-90368798	-1153.88265753644	Wildtype-like
TCGA-AC-A2QH-01	TCGA-BRCA	BRCA_Basal	0.81	unaltered	unaltered	11.972512026553	FALSE	4	41963442	chr3:14807212-56770653	-1059.99671699093	Wildtype-like
TCGA-AC-A2QI-01	TCGA-BRCA	BRCA_LumA	0.58	unaltered	unaltered	12.6153087250644	FALSE	2	195641768	chr3:2170634-197812401	-1544.08718559306	Wildtype-like
TCGA-AC-A2QJ-01	TCGA-BRCA	BRCA_Basal	0.53	unaltered	unaltered	13.8506504371333	FALSE	3	3569620	chr3:50315027-53884646	-1790.81215274619	Wildtype-like
TCGA-AC-A3BB-01	TCGA-BRCA	BRCA_LumA	0.27	unaltered	unaltered	12.4403259029354	FALSE	4	54396835	chr3:2170634-56567468	-1251.33095289823	Wildtype-like
TCGA-AC-A3EH-01	TCGA-BRCA	BRCA_LumA	0.7	unaltered	unaltered	12.6197855582615	FALSE	4	22953435	chr3:42309316-65262750	-1621.83248665871	Wildtype-like
TCGA-AC-A3HN-01	TCGA-BRCA	BRCA_LumA	0.48	unaltered	unaltered	12.3378113652412	FALSE	2	195641768	chr3:2170634-197812401	-1276.2159929541	Wildtype-like
TCGA-AC-A3OD-01	TCGA-BRCA	BRCA_LumA	0.42	altered	copynumber	10.6493377933605	TRUE	1	7810442	chr3:46459723-54270164	-1114.72043522699	Wildtype-like
TCGA-AC-A3QP-01	TCGA-BRCA	BRCA_LumA	0.43	unaltered	unaltered	12.6001177963057	FALSE	2	195641768	chr3:2170634-197812401	-1227.8948586575	Wildtype-like
TCGA-AC-A3QQ-01	TCGA-BRCA	BRCA_LumA	0.71	unaltered	unaltered	10.4705833410181	TRUE	2	93210215	chr3:2170634-95380848	-806.813188494674	Wildtype-like
TCGA-AC-A3TM-01	TCGA-BRCA	BRCA_LumA	0.44	unaltered	unaltered	12.7641904909978	FALSE	2	96311381	chr3:2170634-98482014	-1709.71309472072	Wildtype-like
TCGA-AC-A3TN-01	TCGA-BRCA	BRCA_LumA	0.77	unaltered	unaltered	12.6655174610595	FALSE	2	31419632	chr3:37107688-68527319	-1721.35204174718	Wildtype-like
TCGA-AC-A3W5-01	TCGA-BRCA	BRCA_Her2	0.48	unaltered	unaltered	12.4980937728363	FALSE	3	41930843	chr3:28630927-70561769	-1753.09866715654	Wildtype-like
TCGA-AC-A3W6-01	TCGA-BRCA	BRCA_LumA	0.36	unaltered	unaltered	12.6011325999439	FALSE	2	194468877	chr3:3343525-197812401	-1578.60139221021	Wildtype-like
TCGA-AC-A3W7-01	TCGA-BRCA	BRCA_LumA	0.58	unaltered	unaltered	12.5565647247881	FALSE	2	8788141	chr3:46380207-55168347	-1442.47548156349	Wildtype-like
TCGA-AC-A3YI-01	TCGA-BRCA	BRCA_Normal	1	unaltered	unaltered	12.3795282410333	FALSE	2	155546161	chr3:2170634-157716794	-1429.87544242628	Wildtype-like
TCGA-AC-A3YJ-01	TCGA-BRCA	BRCA_LumA	0.97	unaltered	unaltered	12.6462833365701	FALSE	2	63719810	chr3:2170634-65890443	-1782.40690617806	Wildtype-like
TCGA-AC-A4ZE-01	TCGA-BRCA	BRCA_LumA	0.75	unaltered	unaltered	12.4463565114837	FALSE	4	6262901	chr3:46927313-53190213	-1532.61167847787	Wildtype-like
TCGA-AC-A5EH-01	TCGA-BRCA	BRCA_Her2	0.42	unaltered	unaltered	12.1536879402618	FALSE	4	9515087	chr3:44421349-53936435	-1812.12194550246	Wildtype-like
TCGA-AC-A5EI-01	TCGA-BRCA	BRCA_NA	0.5	unaltered	unaltered	NA	FALSE	2	34773403	chr3:31702358-66475760	NA	NA
TCGA-AC-A5XS-01	TCGA-BRCA	BRCA_LumA	0.48	altered	copynumber	11.5281830722077	TRUE	1	35663333	chr3:38316326-73979658	-1492.04425014002	Wildtype-like
TCGA-AC-A5XU-01	TCGA-BRCA	BRCA_LumA	0.78	unaltered	unaltered	12.49032419295	FALSE	2	14199731	chr3:51915371-66115101	-1620.70701246346	Wildtype-like
TCGA-AC-A62V-01	TCGA-BRCA	BRCA_LumB	0.66	unaltered	unaltered	12.9047737344151	FALSE	3	66833597	chr3:17204900-84038496	-2015.35320250814	Wildtype-like
TCGA-AC-A62X-01	TCGA-BRCA	BRCA_Basal	0.79	altered	mutation	10.6922992687707	TRUE	3	24666050	chr3:37375911-62041960	-2121.35217222765	Wildtype-like
TCGA-AC-A62Y-01	TCGA-BRCA	BRCA_LumA	0.55	unaltered	unaltered	11.9674116528345	FALSE	3	72200531	chr3:2170634-74371164	-1438.86555823799	Wildtype-like
TCGA-AC-A6IV-01	TCGA-BRCA	BRCA_LumA	0.3	unaltered	unaltered	12.4899989840316	FALSE	2	36199600	chr3:39732056-75931655	-1217.60198674397	Wildtype-like
TCGA-AC-A6IW-01	TCGA-BRCA	BRCA_Basal	0.54	altered	copynumber	12.5969635191625	FALSE	1	17912422	chr3:41308290-59220711	-1289.58649836498	Wildtype-like
TCGA-AC-A6IX-01	TCGA-BRCA	BRCA_LumA	0.5	altered	copynumber	12.0435637628967	FALSE	1	43000404	chr3:42439187-85439590	-1497.0922944609	Wildtype-like
TCGA-AC-A6NO-01	TCGA-BRCA	BRCA_LumA	0.77	unaltered	unaltered	12.450012370791	FALSE	2	124040673	chr3:2170634-126211306	-1434.32789028056	Wildtype-like
TCGA-AC-A7VB-01	TCGA-BRCA	BRCA_LumB	0.88	altered	copynumber	12.0566003574171	FALSE	1	26283550	chr3:50914029-77197578	-1878.57295442421	Wildtype-like
TCGA-AC-A7VC-01	TCGA-BRCA	BRCA_Basal	0.84	unaltered	unaltered	12.9744226244278	FALSE	2	30561163	chr3:31592353-62153515	-1332.26857727538	Wildtype-like
TCGA-AC-A8OP-01	TCGA-BRCA	BRCA_LumA	0.42	unaltered	unaltered	12.3442682353471	FALSE	4	6059246	chr3:46733286-52792531	-1296.40182683094	Wildtype-like
TCGA-AC-A8OQ-01	TCGA-BRCA	BRCA_Basal	0.22	unaltered	unaltered	12.0168516447147	FALSE	2	16617638	chr3:52274443-68892080	-1306.41730222901	Wildtype-like
TCGA-AC-A8OR-01	TCGA-BRCA	BRCA_LumA	0.84	unaltered	unaltered	12.6328354224731	FALSE	2	23532138	chr3:36173517-59705654	-1681.31002066195	Wildtype-like
TCGA-AC-A8OS-01	TCGA-BRCA	BRCA_LumA	0.46	unaltered	unaltered	12.4059838349197	FALSE	2	36634296	chr3:37433913-74068208	-1337.70416459205	Wildtype-like
TCGA-AN-A03X-01	TCGA-BRCA	BRCA_LumA	0.56	unaltered	unaltered	11.819797296087	TRUE	2	108900563	chr3:2170634-111071196	-1810.36676422994	Wildtype-like
TCGA-AN-A03Y-01	TCGA-BRCA	BRCA_LumB	0.67	unaltered	unaltered	12.8461954280581	FALSE	4	22584176	chr3:51874384-74458559	-1682.9588754131	Wildtype-like
TCGA-AN-A041-01	TCGA-BRCA	BRCA_LumA	0.61	unaltered	unaltered	12.2212653215235	FALSE	3	84216773	chr3:2170634-86387406	-1476.06588177325	Wildtype-like
TCGA-AN-A046-01	TCGA-BRCA	BRCA_LumA	0.39	unaltered	unaltered	12.1011761099753	FALSE	4	195641768	chr3:2170634-197812401	-1967.58584392333	Wildtype-like
TCGA-AN-A049-01	TCGA-BRCA	BRCA_LumA	0.69	altered	copynumber	11.6805132802829	TRUE	1	35633795	chr3:19830131-55463925	-1669.88713631039	Wildtype-like
TCGA-AN-A04A-01	TCGA-BRCA	BRCA_LumA	0.56	unaltered	unaltered	12.3249471122142	FALSE	3	71219219	chr3:2170634-73389852	-1591.48493003842	Wildtype-like
TCGA-AN-A04C-01	TCGA-BRCA	BRCA_Her2	0.64	unaltered	unaltered	11.3389607937471	TRUE	2	50039067	chr3:39487847-89526913	-1755.10325116201	Wildtype-like
TCGA-AN-A04D-01	TCGA-BRCA	BRCA_Basal	0.91	altered	copynumber	11.7744960054839	TRUE	1	5601644	chr3:46952649-52554292	-1311.22403027317	Wildtype-like
TCGA-AN-A0AJ-01	TCGA-BRCA	BRCA_LumB	0.64	unaltered	unaltered	12.1954173573214	FALSE	3	22298955	chr3:30906108-53205062	-1557.59541602938	Wildtype-like
TCGA-AN-A0AK-01	TCGA-BRCA	BRCA_LumB	0.69	altered	mutation	11.4574762908619	TRUE	2	29588391	chr3:32118044-61706434	-2880.93429344259	Mutant-like
TCGA-AN-A0AL-01	TCGA-BRCA	BRCA_Basal	0.78	altered	copynumber	12.2612755291402	FALSE	1	56851410	chr3:2170634-59022043	-1402.23284566911	Wildtype-like
TCGA-AN-A0AM-01	TCGA-BRCA	BRCA_LumB	0.34	unaltered	unaltered	12.0510063976318	FALSE	2	21353933	chr3:46961441-68315373	-2045.12985615154	Wildtype-like
TCGA-AN-A0AR-01	TCGA-BRCA	BRCA_Basal	0.91	altered	copynumber	11.7061017796649	TRUE	1	7838394	chr3:45393373-53231766	-1016.05161041713	Wildtype-like
TCGA-AN-A0AS-01	TCGA-BRCA	BRCA_LumA	0.56	unaltered	unaltered	12.5857684503122	FALSE	4	2126182	chr3:50512712-52638893	-1796.45554324147	Wildtype-like
TCGA-AN-A0AT-01	TCGA-BRCA	BRCA_Basal	0.64	altered	copynumber	11.9852073193219	FALSE	1	15860090	chr3:48274287-64134376	-1041.5338607657	Wildtype-like
TCGA-AN-A0FD-01	TCGA-BRCA	BRCA_LumA	0.76	unaltered	unaltered	12.2696859121152	FALSE	2	28249024	chr3:31471095-59720118	-1473.15370460256	Wildtype-like
TCGA-AN-A0FF-01	TCGA-BRCA	BRCA_LumB	0.74	unaltered	unaltered	12.1165262419784	FALSE	2	132376028	chr3:2170634-134546661	-1634.5110781364	Wildtype-like
TCGA-AN-A0FJ-01	TCGA-BRCA	BRCA_Basal	0.81	altered	copynumber	12.0370350723386	FALSE	1	5392968	chr3:52373535-57766502	-1229.31808067391	Wildtype-like
TCGA-AN-A0FK-01	TCGA-BRCA	BRCA_LumA	0.7	unaltered	unaltered	11.8191290937377	TRUE	3	104417237	chr3:2170634-106587870	-1651.20285878179	Wildtype-like
TCGA-AN-A0FL-01	TCGA-BRCA	BRCA_Basal	0.94	altered	copynumber	12.0143395468334	FALSE	1	11077140	chr3:42434396-53511535	-1676.63538197692	Wildtype-like
TCGA-AN-A0FN-01	TCGA-BRCA	BRCA_LumA	0.18	unaltered	unaltered	12.1304753220541	FALSE	2	63354088	chr3:2170634-65524721	-1040.81439399357	Wildtype-like
TCGA-AN-A0FS-01	TCGA-BRCA	BRCA_LumA	0.64	unaltered	unaltered	12.1227670698129	FALSE	2	7842880	chr3:45692219-53535098	-983.703457649688	Wildtype-like
TCGA-AN-A0FT-01	TCGA-BRCA	BRCA_LumA	0.62	unaltered	unaltered	12.1154781325157	FALSE	6	41826879	chr3:32752561-74579439	-1723.51204270384	Wildtype-like
TCGA-AN-A0FV-01	TCGA-BRCA	BRCA_Her2	0.55	unaltered	unaltered	12.8230807979732	FALSE	3	96178203	chr3:2170634-98348836	-1715.2569038079	Wildtype-like
TCGA-AN-A0FW-01	TCGA-BRCA	BRCA_LumA	0.65	unaltered	unaltered	12.4019194562794	FALSE	4	11230373	chr3:42255523-53485895	-1673.12370670058	Wildtype-like
TCGA-AN-A0FX-01	TCGA-BRCA	BRCA_Basal	0.5	unaltered	unaltered	12.0388035580061	FALSE	2	37500768	chr3:42712796-80213563	-1258.16941396556	Wildtype-like
TCGA-AN-A0FY-01	TCGA-BRCA	BRCA_LumB	0.74	unaltered	unaltered	12.0878766226319	FALSE	3	7182651	chr3:46289371-53472021	-1360.35012308854	Wildtype-like
TCGA-AN-A0FZ-01	TCGA-BRCA	BRCA_LumA	0.83	altered	copynumber	11.7456732704333	TRUE	1	7104037	chr3:46380286-53484322	-1716.20812098592	Wildtype-like
TCGA-AN-A0G0-01	TCGA-BRCA	BRCA_Basal	NA	NA	NA	12.2224294550074	FALSE	NA	2126758	chr3:50828225-52954982	-1702.58851282693	Wildtype-like
TCGA-AN-A0XN-01	TCGA-BRCA	BRCA_LumA	0.47	unaltered	unaltered	12.0250646895581	FALSE	3	7903315	chr3:45531974-53435288	-1461.73521633639	Wildtype-like
TCGA-AN-A0XO-01	TCGA-BRCA	BRCA_LumA	0.67	unaltered	unaltered	12.293648073653	FALSE	2	20849195	chr3:38177166-59026360	-1578.93331948661	Wildtype-like
TCGA-AN-A0XP-01	TCGA-BRCA	BRCA_LumA	0.58	unaltered	unaltered	12.1005155705572	FALSE	4	132696167	chr3:2170634-134866800	-1543.97408697588	Wildtype-like
TCGA-AN-A0XR-01	TCGA-BRCA	BRCA_LumB	0.85	unaltered	unaltered	12.3828062852792	FALSE	2	52943103	chr3:31600143-84543245	-1732.63812148252	Wildtype-like
TCGA-AN-A0XS-01	TCGA-BRCA	BRCA_LumA	0.45	unaltered	unaltered	12.379035394707	FALSE	4	72395883	chr3:2170634-74566516	-1280.19692916283	Wildtype-like
TCGA-AN-A0XT-01	TCGA-BRCA	BRCA_LumA	0.81	altered	copynumber	11.5438224912267	TRUE	1	10469910	chr3:51551740-62021649	-1329.16780575932	Wildtype-like
TCGA-AN-A0XU-01	TCGA-BRCA	BRCA_Basal	0.61	unaltered	unaltered	11.7538655891697	TRUE	2	28197038	chr3:39619764-67816801	-1077.31753807127	Wildtype-like
TCGA-AN-A0XV-01	TCGA-BRCA	BRCA_LumA	0.52	unaltered	unaltered	11.6173672458991	TRUE	2	195641768	chr3:2170634-197812401	-1018.80155225793	Wildtype-like
TCGA-AN-A0XW-01	TCGA-BRCA	BRCA_LumA	0.51	unaltered	unaltered	12.016689514361	FALSE	2	7611886	chr3:45646081-53257966	-1453.49554969281	Wildtype-like
TCGA-AO-A03L-01	TCGA-BRCA	BRCA_LumA	0.51	unaltered	unaltered	11.5573611906338	TRUE	2	38402153	chr3:24740405-63142557	-1756.48018691913	Wildtype-like
TCGA-AO-A03O-01	TCGA-BRCA	BRCA_LumB	0.65	unaltered	unaltered	12.2237083715318	FALSE	3	27857647	chr3:25507439-53365085	-1664.64308958123	Wildtype-like
TCGA-AO-A03P-01	TCGA-BRCA	BRCA_LumB	0.78	unaltered	unaltered	12.3880856499028	FALSE	4	13363921	chr3:51826801-65190721	-1552.19040374626	Wildtype-like
TCGA-AO-A03R-01	TCGA-BRCA	BRCA_Normal	0.62	unaltered	unaltered	11.9651570867646	FALSE	2	43694965	chr3:28893659-72588623	-1348.78483977856	Wildtype-like
TCGA-AO-A03T-01	TCGA-BRCA	BRCA_Normal	0.53	altered	copynumber	11.6930600264246	TRUE	1	77547741	chr3:2170634-79718374	-1358.36545647673	Wildtype-like
TCGA-AO-A03V-01	TCGA-BRCA	BRCA_LumA	0.73	unaltered	unaltered	12.2902127363754	FALSE	2	24015899	chr3:39224716-63240614	-1585.54110557387	Wildtype-like
TCGA-AO-A0J2-01	TCGA-BRCA	BRCA_Her2	0.66	unaltered	unaltered	12.6218566906064	FALSE	3	23419426	chr3:30370684-53790109	-1621.33466374521	Wildtype-like
TCGA-AO-A0J3-01	TCGA-BRCA	BRCA_LumB	0.89	unaltered	unaltered	11.923142776069	FALSE	2	6989217	chr3:45846900-52836116	-1672.69675760556	Wildtype-like
TCGA-AO-A0J4-01	TCGA-BRCA	BRCA_Basal	0.45	unaltered	unaltered	11.8796992711721	FALSE	2	16835706	chr3:44582284-61417989	-1294.0614951293	Wildtype-like
TCGA-AO-A0J5-01	TCGA-BRCA	BRCA_LumA	0.64	altered	copynumber	11.7016814912924	TRUE	1	59419063	chr3:27521122-86940184	-1541.33631297712	Wildtype-like
TCGA-AO-A0J6-01	TCGA-BRCA	BRCA_Basal	0.66	altered	copynumber	12.1294436973367	FALSE	1	12822931	chr3:39753554-52576484	-1549.70087702297	Wildtype-like
TCGA-AO-A0J7-01	TCGA-BRCA	BRCA_LumB	0.87	unaltered	unaltered	12.4107558553741	FALSE	2	8950016	chr3:44454405-53404420	-1600.67587343856	Wildtype-like
TCGA-AO-A0J8-01	TCGA-BRCA	BRCA_LumA	0.74	unaltered	unaltered	12.2311083701631	FALSE	2	195641768	chr3:2170634-197812401	-1593.40974107569	Wildtype-like
TCGA-AO-A0J9-01	TCGA-BRCA	BRCA_LumA	0.38	unaltered	unaltered	11.9746453849727	FALSE	3	195641768	chr3:2170634-197812401	-1213.95102596283	Wildtype-like
TCGA-AO-A0JA-01	TCGA-BRCA	BRCA_LumA	0.66	altered	copynumber	11.556930794025	TRUE	1	25605045	chr3:33765437-59370481	-1780.44942413735	Wildtype-like
TCGA-AO-A0JB-01	TCGA-BRCA	BRCA_Normal	0.73	altered	copynumber	11.8467085998733	TRUE	1	3209218	chr3:50500130-53709347	-1279.15964061982	Wildtype-like
TCGA-AO-A0JC-01	TCGA-BRCA	BRCA_LumA	NA	NA	NA	12.1297262843441	FALSE	NA	195641768	chr3:2170634-197812401	-1033.22131768365	Wildtype-like
TCGA-AO-A0JD-01	TCGA-BRCA	BRCA_LumB	0.62	unaltered	unaltered	12.3562569242494	FALSE	2	25508985	chr3:36695432-62204416	-1341.41220913157	Wildtype-like
TCGA-AO-A0JE-01	TCGA-BRCA	BRCA_Her2	0.48	altered	copynumber	11.4356538698102	TRUE	1	25516039	chr3:36474834-61990872	-1406.5340364224	Wildtype-like
TCGA-AO-A0JF-01	TCGA-BRCA	BRCA_LumA	0.42	unaltered	unaltered	11.9131355380695	FALSE	2	195641768	chr3:2170634-197812401	-1220.12488364016	Wildtype-like
TCGA-AO-A0JG-01	TCGA-BRCA	BRCA_LumA	0.54	altered	copynumber	11.6336029142858	TRUE	1	70380392	chr3:12309724-82690115	-1485.17814210429	Wildtype-like
TCGA-AO-A0JI-01	TCGA-BRCA	BRCA_LumA	0.8	unaltered	unaltered	12.1280649954197	FALSE	2	195641768	chr3:2170634-197812401	-1743.62258704762	Wildtype-like
TCGA-AO-A0JJ-01	TCGA-BRCA	BRCA_LumA	0.51	unaltered	unaltered	11.806359318035	TRUE	2	7683409	chr3:45777388-53460796	-1031.17628302081	Wildtype-like
TCGA-AO-A0JM-01	TCGA-BRCA	BRCA_LumB	0.55	unaltered	unaltered	11.9356122158161	FALSE	2	11382133	chr3:42361817-53743949	-1602.03105283763	Wildtype-like
TCGA-AO-A124-01	TCGA-BRCA	BRCA_Basal	0.8	unaltered	unaltered	11.8832007816013	FALSE	2	24120273	chr3:33808657-57928929	-868.294405716271	Wildtype-like
TCGA-AO-A128-01	TCGA-BRCA	BRCA_Basal	0.27	unaltered	unaltered	12.4293551275603	FALSE	3	62838016	chr3:2170634-65008649	-1412.53732898789	Wildtype-like
TCGA-AO-A12A-01	TCGA-BRCA	BRCA_LumA	0.41	unaltered	unaltered	11.9171047383761	FALSE	3	195641768	chr3:2170634-197812401	-1103.90080738479	Wildtype-like
TCGA-AO-A12D-01	TCGA-BRCA	BRCA_Her2	0.3	unaltered	unaltered	12.2644698860736	FALSE	4	53366291	chr3:2170634-55536924	-1426.47995814602	Wildtype-like
TCGA-AO-A12F-01	TCGA-BRCA	BRCA_Basal	0.77	unaltered	unaltered	12.3045733510656	FALSE	5	28154594	chr3:35076284-63230877	-1110.95015489874	Wildtype-like
TCGA-AO-A12H-01	TCGA-BRCA	BRCA_LumA	0.74	unaltered	unaltered	12.3955560961785	FALSE	2	51833329	chr3:2170634-54003962	-1972.27824007111	Wildtype-like
TCGA-AO-A1KO-01	TCGA-BRCA	BRCA_Normal	NA	NA	NA	11.649696862755	TRUE	NA	51575022	chr3:4533811-56108832	-453.628728424937	Wildtype-like
TCGA-AO-A1KP-01	TCGA-BRCA	BRCA_LumB	0.9	unaltered	unaltered	11.4979017751554	TRUE	2	13842106	chr3:43004311-56846416	-1233.23321587828	Wildtype-like
TCGA-AO-A1KR-01	TCGA-BRCA	BRCA_Basal	0.41	unaltered	unaltered	12.0886135295052	FALSE	2	15212620	chr3:38490515-53703134	-1538.42422620418	Wildtype-like
TCGA-AO-A1KS-01	TCGA-BRCA	BRCA_LumB	0.64	unaltered	unaltered	10.5779882174493	TRUE	2	55991739	chr3:31446153-87437891	-1309.21532375601	Wildtype-like
TCGA-AO-A1KT-01	TCGA-BRCA	BRCA_LumB	0.74	unaltered	unaltered	12.6241880090292	FALSE	2	37012116	chr3:15738043-52750158	-1427.14337647896	Wildtype-like
TCGA-AQ-A04H-01	TCGA-BRCA	BRCA_LumB	0.72	unaltered	unaltered	13.0165213134364	FALSE	4	35641310	chr3:51669048-87310357	-1467.13412134875	Wildtype-like
TCGA-AQ-A04J-01	TCGA-BRCA	BRCA_Basal	0.45	altered	copynumber	11.5250910776038	TRUE	1	9400964	chr3:44869201-54270164	-953.468787762431	Wildtype-like
TCGA-AQ-A0Y5-01	TCGA-BRCA	BRCA_LumA	0.5	unaltered	unaltered	11.7495765497041	TRUE	3	66495934	chr3:2170634-68666567	-1828.41589232622	Wildtype-like
TCGA-AQ-A1H2-01	TCGA-BRCA	BRCA_LumA	0.89	unaltered	unaltered	12.1354279582463	FALSE	2	11394999	chr3:42661604-54056602	-1707.5555273243	Wildtype-like
TCGA-AQ-A1H3-01	TCGA-BRCA	BRCA_LumA	0.59	unaltered	unaltered	12.0153021521521	FALSE	2	194040174	chr3:2170634-196210807	-1170.54209579753	Wildtype-like
TCGA-AQ-A54N-01	TCGA-BRCA	BRCA_Basal	0.91	unaltered	unaltered	12.095939897005	FALSE	2	71493933	chr3:12928994-84422926	-1764.65923489252	Wildtype-like
TCGA-AQ-A54O-01	TCGA-BRCA	BRCA_LumB	0.74	unaltered	unaltered	12.5109696820964	FALSE	3	15096381	chr3:46962984-62059364	-1404.89515141551	Wildtype-like
TCGA-AQ-A7U7-01	TCGA-BRCA	BRCA_LumA	0.26	unaltered	unaltered	12.3444005376517	FALSE	2	59987098	chr3:2170634-62157731	-1375.0844293183	Wildtype-like
TCGA-AR-A0TP-01	TCGA-BRCA	BRCA_Basal	0.93	altered	copynumber	11.3955395262571	TRUE	1	53975397	chr3:14516649-68492045	-1153.51959199355	Wildtype-like
TCGA-AR-A0TQ-01	TCGA-BRCA	BRCA_LumB	0.33	unaltered	unaltered	12.3309768032403	FALSE	4	92909905	chr3:2170634-95080538	-1630.62580328441	Wildtype-like
TCGA-AR-A0TR-01	TCGA-BRCA	BRCA_LumA	0.75	unaltered	unaltered	12.422845844825	FALSE	4	43518576	chr3:30082738-73601313	-1436.22666504494	Wildtype-like
TCGA-AR-A0TS-01	TCGA-BRCA	BRCA_Basal	0.29	altered	copynumber	12.1109454890303	FALSE	1	28127715	chr3:28270153-56397867	-1010.23591317136	Wildtype-like
TCGA-AR-A0TT-01	TCGA-BRCA	BRCA_LumB	0.39	unaltered	unaltered	12.0041144949861	FALSE	2	24175233	chr3:31469182-55644414	-1643.27438600027	Wildtype-like
TCGA-AR-A0TU-01	TCGA-BRCA	BRCA_Basal	NA	NA	NA	11.9604680746343	FALSE	NA	8121289	chr3:45585624-53706912	-1219.01432314389	Wildtype-like
TCGA-AR-A0TV-01	TCGA-BRCA	BRCA_LumB	0.61	unaltered	unaltered	12.6322890962739	FALSE	4	6674340	chr3:46700121-53374460	-1510.593672792	Wildtype-like
TCGA-AR-A0TW-01	TCGA-BRCA	BRCA_LumA	0.48	unaltered	unaltered	12.6290235830374	FALSE	3	858953	chr3:52381634-53240586	-2237.48601141732	Wildtype-like
TCGA-AR-A0TX-01	TCGA-BRCA	BRCA_Her2	0.41	altered	copynumber	11.7487095272391	TRUE	1	47018345	chr3:43350454-90368798	-1703.15359068141	Wildtype-like
TCGA-AR-A0TY-01	TCGA-BRCA	BRCA_LumB	0.76	altered	copynumber	10.8435170772485	TRUE	1	6172153	chr3:47318444-53490596	-1516.52492862061	Wildtype-like
TCGA-AR-A0TZ-01	TCGA-BRCA	BRCA_LumA	0.86	altered	copynumber	11.838097642563	TRUE	1	28662254	chr3:45324920-73987173	-2005.47638262105	Wildtype-like
TCGA-AR-A0U0-01	TCGA-BRCA	BRCA_Basal	0.4	unaltered	unaltered	12.2476105617563	FALSE	3	65194928	chr3:2170634-67365561	-1583.63128070872	Wildtype-like
TCGA-AR-A0U1-01	TCGA-BRCA	BRCA_NA	0.41	altered	copynumber	NA	FALSE	1	66241201	chr3:9928047-76169247	NA	NA
TCGA-AR-A0U2-01	TCGA-BRCA	BRCA_LumB	0.67	altered	copynumber	10.9365912734376	TRUE	1	36375039	chr3:52223619-88598657	-1862.53275807452	Wildtype-like
TCGA-AR-A0U3-01	TCGA-BRCA	BRCA_LumA	0.79	unaltered	unaltered	12.3958579131973	FALSE	2	7906936	chr3:46405230-54312165	-1367.3789880892	Wildtype-like
TCGA-AR-A1AH-01	TCGA-BRCA	BRCA_Basal	0.85	altered	copynumber	11.6472356277142	TRUE	1	24338301	chr3:34061167-58399467	-1288.69082697418	Wildtype-like
TCGA-AR-A1AI-01	TCGA-BRCA	BRCA_Basal	0.38	unaltered	unaltered	11.4371834055064	TRUE	2	349046	chr3:52189386-52538431	-1416.41527389361	Wildtype-like
TCGA-AR-A1AJ-01	TCGA-BRCA	BRCA_Basal	0.19	unaltered	unaltered	12.3980219080755	FALSE	3	80366731	chr3:2170634-82537364	-1346.14796948487	Wildtype-like
TCGA-AR-A1AK-01	TCGA-BRCA	BRCA_LumA	0.47	unaltered	unaltered	12.136974788102	FALSE	2	6761270	chr3:46668608-53429877	-1046.08479159739	Wildtype-like
TCGA-AR-A1AL-01	TCGA-BRCA	BRCA_LumA	0.42	unaltered	unaltered	12.008659993445	FALSE	2	128241707	chr3:2170634-130412340	-925.739149098346	Wildtype-like
TCGA-AR-A1AM-01	TCGA-BRCA	BRCA_LumA	0.45	unaltered	unaltered	12.5333323180876	FALSE	2	74692854	chr3:2170634-76863487	-1157.49632688392	Wildtype-like
TCGA-AR-A1AN-01	TCGA-BRCA	BRCA_LumA	0.55	unaltered	unaltered	12.4697774637526	FALSE	2	36386077	chr3:31974396-68360472	-1448.33471597338	Wildtype-like
TCGA-AR-A1AO-01	TCGA-BRCA	BRCA_Normal	0.66	unaltered	unaltered	12.1147250725894	FALSE	2	43635576	chr3:46507654-90143229	-1025.82248649849	Wildtype-like
TCGA-AR-A1AP-01	TCGA-BRCA	BRCA_LumA	0.7	unaltered	unaltered	12.4985882837921	FALSE	2	28529287	chr3:46197275-74726561	-1625.74997731578	Wildtype-like
TCGA-AR-A1AQ-01	TCGA-BRCA	BRCA_Basal	0.46	altered	copynumber	12.2610973317853	FALSE	1	3134142	chr3:49333573-52467714	-1119.76280307448	Wildtype-like
TCGA-AR-A1AR-01	TCGA-BRCA	BRCA_Basal	0.54	unaltered	unaltered	12.0285360224234	FALSE	2	14736398	chr3:47114272-61850669	-1067.9921349884	Wildtype-like
TCGA-AR-A1AS-01	TCGA-BRCA	BRCA_LumA	0.77	unaltered	unaltered	12.6897992609375	FALSE	3	38990047	chr3:15053261-54043307	-1786.47610968237	Wildtype-like
TCGA-AR-A1AT-01	TCGA-BRCA	BRCA_Her2	NA	NA	NA	12.5270559338533	FALSE	NA		NA	-1530.09874790405	Wildtype-like
TCGA-AR-A1AU-01	TCGA-BRCA	BRCA_LumA	0.51	unaltered	unaltered	12.2082351031934	FALSE	2	80045489	chr3:2170634-82216122	-1276.37578660204	Wildtype-like
TCGA-AR-A1AV-01	TCGA-BRCA	BRCA_LumA	0.65	unaltered	unaltered	12.0725731137881	FALSE	3	4072257	chr3:49556687-53628943	-1586.37898684089	Wildtype-like
TCGA-AR-A1AW-01	TCGA-BRCA	BRCA_LumB	0.26	unaltered	unaltered	12.152684366806	FALSE	2	159077442	chr3:2170634-161248075	-1282.32033896176	Wildtype-like
TCGA-AR-A1AX-01	TCGA-BRCA	BRCA_LumA	0.19	unaltered	unaltered	12.0915247166728	FALSE	2	195641768	chr3:2170634-197812401	-1308.82708884265	Wildtype-like
TCGA-AR-A1AY-01	TCGA-BRCA	BRCA_Basal	0.79	unaltered	unaltered	12.9434481130418	FALSE	2	26679495	chr3:52013405-78692899	-1032.98230147811	Wildtype-like
TCGA-AR-A24H-01	TCGA-BRCA	BRCA_LumB	0.75	unaltered	unaltered	12.3491664818766	FALSE	4	4494526	chr3:50278688-54773213	-1444.34190470872	Wildtype-like
TCGA-AR-A24K-01	TCGA-BRCA	BRCA_LumB	0.78	unaltered	unaltered	12.1370388692851	FALSE	4	57132781	chr3:2170634-59303414	-1503.32225590479	Wildtype-like
TCGA-AR-A24L-01	TCGA-BRCA	BRCA_LumA	0.59	altered	copynumber	11.4749519306612	TRUE	1	26346834	chr3:45434548-71781381	-1368.18828303886	Wildtype-like
TCGA-AR-A24M-01	TCGA-BRCA	BRCA_LumA	0.69	unaltered	unaltered	11.7218633956236	TRUE	2	91845194	chr3:2170634-94015827	-1116.72977437415	Wildtype-like
TCGA-AR-A24N-01	TCGA-BRCA	BRCA_LumB	0.77	unaltered	unaltered	11.6510292493143	TRUE	2	64651438	chr3:2170634-66822071	-1609.91860847023	Wildtype-like
TCGA-AR-A24O-01	TCGA-BRCA	BRCA_LumA	0.42	unaltered	unaltered	11.734362547548	TRUE	2	195641768	chr3:2170634-197812401	-834.265277661299	Wildtype-like
TCGA-AR-A24P-01	TCGA-BRCA	BRCA_LumA	0.64	unaltered	unaltered	12.1140729366658	FALSE	2	195641768	chr3:2170634-197812401	-1244.85426590249	Wildtype-like
TCGA-AR-A24Q-01	TCGA-BRCA	BRCA_Basal	0.54	unaltered	unaltered	11.5258471385189	TRUE	2	21027782	chr3:51540358-72568139	-1287.38994248751	Wildtype-like
TCGA-AR-A24R-01	TCGA-BRCA	BRCA_LumB	0.57	unaltered	unaltered	12.2904552425481	FALSE	4	195641768	chr3:2170634-197812401	-1449.38119707908	Wildtype-like
TCGA-AR-A24S-01	TCGA-BRCA	BRCA_LumB	0.46	unaltered	unaltered	11.4094457792154	TRUE	2	60465959	chr3:2170634-62636592	-1196.68174159685	Wildtype-like
TCGA-AR-A24T-01	TCGA-BRCA	BRCA_LumA	NA	NA	NA	11.4955769898122	TRUE	NA	62684435	chr3:19188144-81872578	-1437.97455121391	Wildtype-like
TCGA-AR-A24U-01	TCGA-BRCA	BRCA_Her2	0.31	unaltered	unaltered	11.8676367287466	TRUE	2	68788585	chr3:17479094-86267678	-1259.94507572513	Wildtype-like
TCGA-AR-A24V-01	TCGA-BRCA	BRCA_LumA	0.52	unaltered	unaltered	11.9658022090281	FALSE	4	115259501	chr3:2170634-117430134	-1187.11839436891	Wildtype-like
TCGA-AR-A24W-01	TCGA-BRCA	BRCA_LumA	0.18	unaltered	unaltered	11.604448322975	TRUE	3	195641768	chr3:2170634-197812401	-721.314538739414	Wildtype-like
TCGA-AR-A24X-01	TCGA-BRCA	BRCA_LumA	0.72	unaltered	unaltered	12.1963899330554	FALSE	2	195641768	chr3:2170634-197812401	-1187.15959409369	Wildtype-like
TCGA-AR-A24Z-01	TCGA-BRCA	BRCA_LumB	0.81	unaltered	unaltered	11.7536745024724	TRUE	2	6480554	chr3:50694616-57175169	-1404.63095200108	Wildtype-like
TCGA-AR-A250-01	TCGA-BRCA	BRCA_LumB	0.53	unaltered	unaltered	12.1454744289134	FALSE	4	6933102	chr3:46054893-52987994	-1608.30558527566	Wildtype-like
TCGA-AR-A251-01	TCGA-BRCA	BRCA_Basal	0.68	unaltered	unaltered	11.4248323892944	TRUE	2	3620498	chr3:50301135-53921632	-916.490224947902	Wildtype-like
TCGA-AR-A252-01	TCGA-BRCA	BRCA_LumA	0.09	unaltered	unaltered	11.6137949915718	TRUE	4	195641768	chr3:2170634-197812401	-958.722997899578	Wildtype-like
TCGA-AR-A254-01	TCGA-BRCA	BRCA_Her2	0.45	unaltered	unaltered	11.6490432904918	TRUE	3	17120995	chr3:45971809-63092803	-1451.18318639468	Wildtype-like
TCGA-AR-A255-01	TCGA-BRCA	BRCA_LumA	0.44	unaltered	unaltered	11.5983531394801	TRUE	2	10881426	chr3:42416908-53298333	-1154.88369369271	Wildtype-like
TCGA-AR-A256-01	TCGA-BRCA	BRCA_Basal	0.73	unaltered	unaltered	11.812796690443	TRUE	2	10301989	chr3:42451795-52753783	-1359.2323454276	Wildtype-like
TCGA-AR-A2LE-01	TCGA-BRCA	BRCA_LumA	0.74	unaltered	unaltered	11.9670519957711	FALSE	2	70587308	chr3:8561253-79148560	-1471.19004136067	Wildtype-like
TCGA-AR-A2LH-01	TCGA-BRCA	BRCA_Normal	0.23	unaltered	unaltered	11.9046128040113	FALSE	2	195641768	chr3:2170634-197812401	-1407.33099003428	Wildtype-like
TCGA-AR-A2LJ-01	TCGA-BRCA	BRCA_LumA	0.4	unaltered	unaltered	12.7042492837996	FALSE	2	195641768	chr3:2170634-197812401	-1454.17865193016	Wildtype-like
TCGA-AR-A2LK-01	TCGA-BRCA	BRCA_LumB	0.76	unaltered	unaltered	12.4340367033843	FALSE	3	19325041	chr3:49771441-69096481	-1289.2899264701	Wildtype-like
TCGA-AR-A2LL-01	TCGA-BRCA	BRCA_LumB	0.71	unaltered	unaltered	12.3530602418007	FALSE	2	36944518	chr3:43842929-80787446	-1366.46315264867	Wildtype-like
TCGA-AR-A2LM-01	TCGA-BRCA	BRCA_LumA	0.57	unaltered	unaltered	12.2766805294015	FALSE	2	143590515	chr3:2170634-145761148	-1199.50013588701	Wildtype-like
TCGA-AR-A2LN-01	TCGA-BRCA	BRCA_LumA	0.42	unaltered	unaltered	12.0875209027845	FALSE	2	38311911	chr3:33867655-72179565	-929.324105443324	Wildtype-like
TCGA-AR-A2LO-01	TCGA-BRCA	BRCA_LumA	0.33	unaltered	unaltered	11.9100216573003	FALSE	2	43363588	chr3:42882284-86245871	-1296.75266554636	Wildtype-like
TCGA-AR-A2LQ-01	TCGA-BRCA	BRCA_Normal	0.19	unaltered	unaltered	12.2576483516899	FALSE	2	84960142	chr3:2170634-87130775	-1026.64731465131	Wildtype-like
TCGA-AR-A2LR-01	TCGA-BRCA	BRCA_Basal	0.77	unaltered	unaltered	12.2816281023119	FALSE	2	7774848	chr3:45625895-53400742	-1144.30505649127	Wildtype-like
TCGA-AR-A5QM-01	TCGA-BRCA	BRCA_LumA	0.38	unaltered	unaltered	12.1923503668197	FALSE	2	147796326	chr3:50016076-197812401	-1551.19747759412	Wildtype-like
TCGA-AR-A5QN-01	TCGA-BRCA	BRCA_LumA	0.6	unaltered	unaltered	12.3335051725964	FALSE	2	78031618	chr3:2170634-80202251	-1452.94514726077	Wildtype-like
TCGA-AR-A5QP-01	TCGA-BRCA	BRCA_LumA	0.37	altered	copynumber	11.758626178918	TRUE	1	6333086	chr3:46655307-52988392	-1284.34246972617	Wildtype-like
TCGA-AR-A5QQ-01	TCGA-BRCA	BRCA_Basal	0.29	unaltered	unaltered	12.8772589671441	FALSE	2	93807537	chr3:2170634-95978170	-1279.53160914033	Wildtype-like
TCGA-B6-A0I1-01	TCGA-BRCA	BRCA_Basal	0.78	unaltered	unaltered	12.4212231543593	FALSE	2	40154583	chr3:48298209-88452791	-1365.2895276024	Wildtype-like
TCGA-B6-A0I2-01	TCGA-BRCA	BRCA_Basal	0.46	unaltered	unaltered	12.0385801468812	FALSE	2	88283079	chr3:2170634-90453712	-1363.2222547203	Wildtype-like
TCGA-B6-A0I5-01	TCGA-BRCA	BRCA_LumA	0.64	unaltered	unaltered	12.0486340068567	FALSE	2	172948232	chr3:2170634-175118865	-1673.23309238666	Wildtype-like
TCGA-B6-A0I6-01	TCGA-BRCA	BRCA_Basal	NA	NA	NA	12.1189502448007	FALSE	NA	21668759	chr3:41571856-63240614	-1306.84932248761	Wildtype-like
TCGA-B6-A0I8-01	TCGA-BRCA	BRCA_LumA	NA	NA	NA	11.854777958949	TRUE	NA	11832158	chr3:42896190-54728347	-1858.42154683129	Wildtype-like
TCGA-B6-A0I9-01	TCGA-BRCA	BRCA_Her2	0.61	unaltered	unaltered	12.1721855468034	FALSE	2	15045982	chr3:38853868-53899849	-1551.82151584038	Wildtype-like
TCGA-B6-A0IA-01	TCGA-BRCA	BRCA_LumA	0.91	unaltered	unaltered	12.2203341109138	FALSE	3	6924521	chr3:45547919-52472439	-1826.73770290467	Wildtype-like
TCGA-B6-A0IB-01	TCGA-BRCA	BRCA_LumB	0.74	unaltered	unaltered	11.8069318661659	TRUE	2	55076282	chr3:17224431-72300712	-1561.5309842259	Wildtype-like
TCGA-B6-A0IC-01	TCGA-BRCA	BRCA_LumA	0.94	unaltered	unaltered	12.415154093751	FALSE	2	115010306	chr3:2170634-117180939	-1856.46408142763	Wildtype-like
TCGA-B6-A0IE-01	TCGA-BRCA	BRCA_LumA	0.59	altered	copynumber	11.4673925592351	TRUE	1	7086427	chr3:46585375-53671801	-1619.55598499446	Wildtype-like
TCGA-B6-A0IH-01	TCGA-BRCA	BRCA_LumA	0.26	unaltered	unaltered	11.8486916520787	TRUE	3	56417174	chr3:2170634-58587807	-1294.18198273843	Wildtype-like
TCGA-B6-A0IJ-01	TCGA-BRCA	BRCA_Basal	0.4	unaltered	unaltered	12.3173636486018	FALSE	2	42578199	chr3:32223499-74801697	-1611.62732681413	Wildtype-like
TCGA-B6-A0IK-01	TCGA-BRCA	BRCA_Her2	0.52	altered	copynumber	9.83812045073193	TRUE	0	225473	chr3:52381634-52607106	-2388.59631303054	Wildtype-like
TCGA-B6-A0IM-01	TCGA-BRCA	BRCA_LumA	0.78	unaltered	unaltered	12.6272936865534	FALSE	2	12866806	chr3:41835922-54702727	-1571.91298250206	Wildtype-like
TCGA-B6-A0IN-01	TCGA-BRCA	BRCA_LumB	0.59	unaltered	unaltered	12.4217597412135	FALSE	2	195641768	chr3:2170634-197812401	-1468.20370623697	Wildtype-like
TCGA-B6-A0RE-01	TCGA-BRCA	BRCA_Basal	0.64	unaltered	unaltered	12.7410636978873	FALSE	3	7367566	chr3:46546506-53914071	-1349.39207869825	Wildtype-like
TCGA-B6-A0RG-01	TCGA-BRCA	BRCA_LumA	0.9	unaltered	unaltered	12.5495041123107	FALSE	2	17998430	chr3:50859538-68857967	-1453.31001481859	Wildtype-like
TCGA-B6-A0RH-01	TCGA-BRCA	BRCA_Her2	0.66	unaltered	unaltered	11.9420334554484	FALSE	2	155965036	chr3:2170634-158135669	-1708.59204246381	Wildtype-like
TCGA-B6-A0RI-01	TCGA-BRCA	BRCA_LumA	0.75	unaltered	unaltered	12.3330729956473	FALSE	2	46975832	chr3:31403046-78378877	-1398.05602877467	Wildtype-like
TCGA-B6-A0RL-01	TCGA-BRCA	BRCA_LumB	0.91	unaltered	unaltered	12.8027930364906	FALSE	2	42529857	chr3:11208031-53737887	-1983.73157025759	Wildtype-like
TCGA-B6-A0RM-01	TCGA-BRCA	BRCA_LumA	0.83	unaltered	unaltered	12.5164337127741	FALSE	2	59556143	chr3:3684472-63240614	-1527.96952338089	Wildtype-like
TCGA-B6-A0RN-01	TCGA-BRCA	BRCA_LumA	0.79	unaltered	unaltered	12.2674810175557	FALSE	2	76556161	chr3:2170634-78726794	-1415.12534492651	Wildtype-like
TCGA-B6-A0RO-01	TCGA-BRCA	BRCA_LumA	0.52	unaltered	unaltered	11.9026768012578	FALSE	2	60667507	chr3:27088526-87756032	-2054.9428573231	Wildtype-like
TCGA-B6-A0RP-01	TCGA-BRCA	BRCA_LumA	0.55	unaltered	unaltered	12.5280308543364	FALSE	5	15207623	chr3:38499050-53706672	-1241.96024195368	Wildtype-like
TCGA-B6-A0RQ-01	TCGA-BRCA	BRCA_Normal	NA	NA	NA	12.1016747147671	FALSE	NA	103825582	chr3:23730116-127555697	-938.423121288004	Wildtype-like
TCGA-B6-A0RS-01	TCGA-BRCA	BRCA_Her2	0.51	unaltered	unaltered	11.7944542193469	TRUE	2	6685592	chr3:45894745-52580336	-1491.88785292926	Wildtype-like
TCGA-B6-A0RT-01	TCGA-BRCA	BRCA_Basal	0.24	unaltered	unaltered	12.0756428016052	FALSE	2	35570503	chr3:23642287-59212789	-1242.26336686469	Wildtype-like
TCGA-B6-A0RU-01	TCGA-BRCA	BRCA_Basal	0.51	unaltered	unaltered	12.9167072745405	FALSE	2	8522112	chr3:49391528-57913639	-788.070389071388	Wildtype-like
TCGA-B6-A0RV-01	TCGA-BRCA	BRCA_LumA	0.46	unaltered	unaltered	12.4985421003293	FALSE	2	37249747	chr3:36695993-73945739	-1177.29550740951	Wildtype-like
TCGA-B6-A0WS-01	TCGA-BRCA	BRCA_LumA	0.53	altered	copynumber	11.8955851054318	FALSE	1	79919467	chr3:11542833-91462299	-1766.36005933185	Wildtype-like
TCGA-B6-A0WT-01	TCGA-BRCA	BRCA_LumA	0.66	unaltered	unaltered	12.0020184633504	FALSE	2	35370432	chr3:49098949-84469380	-1463.90883798391	Wildtype-like
TCGA-B6-A0WV-01	TCGA-BRCA	BRCA_LumB	0.64	unaltered	unaltered	12.4027481987211	FALSE	3	14747228	chr3:51677986-66425213	-1421.41611581532	Wildtype-like
TCGA-B6-A0WW-01	TCGA-BRCA	BRCA_LumB	0.73	altered	copynumber	11.3080754088833	TRUE	1	18898461	chr3:37475538-56373998	-2131.99272907324	Wildtype-like
TCGA-B6-A0WX-01	TCGA-BRCA	BRCA_Basal	0.34	unaltered	unaltered	12.0601505643468	FALSE	4	25204114	chr3:51617307-76821420	-1250.97598970785	Wildtype-like
TCGA-B6-A0WY-01	TCGA-BRCA	BRCA_LumA	0.25	unaltered	unaltered	12.1305287662957	FALSE	2	91844712	chr3:2170634-94015345	-1334.04253219818	Wildtype-like
TCGA-B6-A0WZ-01	TCGA-BRCA	BRCA_LumA	0.63	unaltered	unaltered	12.1705134989343	FALSE	2	73341126	chr3:41052084-114393209	-1741.03343789389	Wildtype-like
TCGA-B6-A0X0-01	TCGA-BRCA	BRCA_LumA	0.67	unaltered	unaltered	12.426156460418	FALSE	2	83920998	chr3:10096385-94017382	-1583.42577780053	Wildtype-like
TCGA-B6-A0X1-01	TCGA-BRCA	BRCA_Basal	0.74	altered	copynumber	11.8143827918895	TRUE	1	15805939	chr3:42252166-58058104	-1769.00865636123	Wildtype-like
TCGA-B6-A0X4-01	TCGA-BRCA	BRCA_LumA	0.81	unaltered	unaltered	12.0518137567718	FALSE	2	195641768	chr3:2170634-197812401	-1617.54010486571	Wildtype-like
TCGA-B6-A0X5-01	TCGA-BRCA	BRCA_LumB	0.89	unaltered	unaltered	12.1823872286151	FALSE	2	20673669	chr3:37775146-58448814	-1861.75847626124	Wildtype-like
TCGA-B6-A1KC-01	TCGA-BRCA	BRCA_LumB	0.82	unaltered	unaltered	12.6304558213682	FALSE	5	6509061	chr3:47016378-53525438	-1302.17165333437	Wildtype-like
TCGA-B6-A1KF-01	TCGA-BRCA	BRCA_Basal	0.81	unaltered	unaltered	12.3440191882491	FALSE	3	11668614	chr3:41577288-53245901	-1510.94012375609	Wildtype-like
TCGA-B6-A1KI-01	TCGA-BRCA	BRCA_LumA	0.31	unaltered	unaltered	11.9179176250135	FALSE	4	7910011	chr3:46473285-54383295	-1587.58295794422	Wildtype-like
TCGA-B6-A1KN-01	TCGA-BRCA	BRCA_LumB	0.56	unaltered	unaltered	12.3105822438578	FALSE	4	11653629	chr3:42321096-53974724	-1164.62619202795	Wildtype-like
TCGA-B6-A2IU-01	TCGA-BRCA	BRCA_LumA	0.69	unaltered	unaltered	11.8976637626716	FALSE	2	6454010	chr3:47136984-53590993	-1474.49434516137	Wildtype-like
TCGA-B6-A3ZX-01	TCGA-BRCA	BRCA_Basal	0.13	unaltered	unaltered	12.3307819062329	FALSE	2	95172601	chr3:34012433-129185033	-1325.02052697094	Wildtype-like
TCGA-B6-A400-01	TCGA-BRCA	BRCA_Basal	0.55	unaltered	unaltered	12.3133850429483	FALSE	2	51735275	chr3:30033383-81768657	-1347.3157215262	Wildtype-like
TCGA-B6-A401-01	TCGA-BRCA	BRCA_LumA	0.3	unaltered	unaltered	12.5084503293268	FALSE	4	176829766	chr3:2170634-179000399	-1504.14112330865	Wildtype-like
TCGA-B6-A402-01	TCGA-BRCA	BRCA_Basal	0.72	unaltered	unaltered	12.2518605257572	FALSE	3	15082012	chr3:43776303-58858314	-1366.24899573633	Wildtype-like
TCGA-B6-A408-01	TCGA-BRCA	BRCA_LumA	0.57	unaltered	unaltered	12.4590449570954	FALSE	4	58049437	chr3:30033383-88082819	-1466.3085448128	Wildtype-like
TCGA-B6-A409-01	TCGA-BRCA	BRCA_Basal	0.25	unaltered	unaltered	12.3134326608599	FALSE	4	12023748	chr3:41789150-53812897	-1823.30153262572	Wildtype-like
TCGA-B6-A40B-01	TCGA-BRCA	BRCA_LumA	0.63	unaltered	unaltered	12.4874024804443	FALSE	2	31252841	chr3:31551549-62804389	-1775.20177009602	Wildtype-like
TCGA-B6-A40C-01	TCGA-BRCA	BRCA_LumA	0.72	unaltered	unaltered	12.499663210995	FALSE	2	47014588	chr3:31675084-78689671	-1486.25954103907	Wildtype-like
TCGA-BH-A0AU-01	TCGA-BRCA	BRCA_LumB	0.46	unaltered	unaltered	12.1300533678616	FALSE	2	18534410	chr3:39542374-58076783	-1602.92564468488	Wildtype-like
TCGA-BH-A0AV-01	TCGA-BRCA	BRCA_Basal	0.56	unaltered	unaltered	12.5372407358431	FALSE	2	3266837	chr3:50115923-53382759	-1120.07430634454	Wildtype-like
TCGA-BH-A0AW-01	TCGA-BRCA	BRCA_Her2	0.45	unaltered	unaltered	11.8450166597224	TRUE	3	55953499	chr3:20095153-76048651	-1353.90410474149	Wildtype-like
TCGA-BH-A0AY-01	TCGA-BRCA	BRCA_LumA	0.42	unaltered	unaltered	11.9666139518764	FALSE	3	17171365	chr3:36917282-54088646	-1599.27037081004	Wildtype-like
TCGA-BH-A0AZ-01	TCGA-BRCA	BRCA_LumA	0.51	altered	copynumber	11.7864422168963	TRUE	1	13947627	chr3:48215640-62163266	-1235.71238251671	Wildtype-like
TCGA-BH-A0B0-01	TCGA-BRCA	BRCA_LumA	0.55	unaltered	unaltered	12.1612492214091	FALSE	2	195641768	chr3:2170634-197812401	-1401.66959537876	Wildtype-like
TCGA-BH-A0B1-01	TCGA-BRCA	BRCA_LumA	NA	NA	NA	11.994204292876	FALSE	NA	29454925	chr3:35702444-65157368	-1291.35819349884	Wildtype-like
TCGA-BH-A0B3-01	TCGA-BRCA	BRCA_Basal	0.61	altered	copynumber	12.2901417175202	FALSE	1	62458659	chr3:17549761-80008419	-1297.89433488745	Wildtype-like
TCGA-BH-A0B4-01	TCGA-BRCA	BRCA_LumA	0.55	altered	copynumber	11.8034519598988	TRUE	1	24743997	chr3:44300934-69044930	-1328.86571713613	Wildtype-like
TCGA-BH-A0B5-01	TCGA-BRCA	BRCA_LumA	0.48	unaltered	unaltered	12.406151316963	FALSE	4	43914088	chr3:31055387-74969474	-1320.97024810227	Wildtype-like
TCGA-BH-A0B6-01	TCGA-BRCA	BRCA_LumA	0.31	unaltered	unaltered	11.9874112673434	FALSE	2	5204237	chr3:48274287-53478523	-1878.23903049378	Wildtype-like
TCGA-BH-A0B7-01	TCGA-BRCA	BRCA_Her2	0.25	unaltered	unaltered	12.1968144181938	FALSE	2	163511294	chr3:9926542-173437835	-1520.25105378593	Wildtype-like
TCGA-BH-A0B8-01	TCGA-BRCA	BRCA_LumA	NA	NA	NA	11.5538337869464	TRUE	NA	2063739	chr3:50896384-52960122	-1559.34940426097	Wildtype-like
TCGA-BH-A0B9-01	TCGA-BRCA	BRCA_Basal	0.62	altered	copynumber	11.969128538598	FALSE	1	4907896	chr3:52223619-57131514	-1332.76108477471	Wildtype-like
TCGA-BH-A0BA-01	TCGA-BRCA	BRCA_LumA	0.48	unaltered	unaltered	12.2416333568706	FALSE	4	62118	chr3:52378592.5-52440709.5	-943.608342973632	Wildtype-like
TCGA-BH-A0BC-01	TCGA-BRCA	BRCA_LumA	0.59	altered	copynumber	11.3460844132334	TRUE	1	29840960	chr3:44146869-73987828	-1523.02147853543	Wildtype-like
TCGA-BH-A0BD-01	TCGA-BRCA	BRCA_LumB	0.68	unaltered	unaltered	12.142557391258	FALSE	2	195641768	chr3:2170634-197812401	-1422.02531400634	Wildtype-like
TCGA-BH-A0BF-01	TCGA-BRCA	BRCA_LumB	0.43	altered	copynumber	11.594527565134	TRUE	1	11347412	chr3:48372707-59720118	-1281.01107977687	Wildtype-like
TCGA-BH-A0BG-01	TCGA-BRCA	BRCA_Basal	0.54	unaltered	unaltered	11.6878200865437	TRUE	2	79705283	chr3:11757017-91462299	-1184.84840425929	Wildtype-like
TCGA-BH-A0BJ-01	TCGA-BRCA	BRCA_LumA	0.38	unaltered	unaltered	11.7252369439507	TRUE	2	112931819	chr3:2170634-115102452	-1442.65971154831	Wildtype-like
TCGA-BH-A0BL-01	TCGA-BRCA	BRCA_Basal	0.91	unaltered	unaltered	11.8723750444628	FALSE	3	3851552	chr3:49629240-53480791	-983.117068452349	Wildtype-like
TCGA-BH-A0BM-01	TCGA-BRCA	BRCA_LumA	0.6	unaltered	unaltered	11.6354800989195	TRUE	2	195641768	chr3:2170634-197812401	-990.836655665018	Wildtype-like
TCGA-BH-A0BO-01	TCGA-BRCA	BRCA_LumA	0.29	unaltered	unaltered	12.102029051456	FALSE	2	195641768	chr3:2170634-197812401	-1074.43923127375	Wildtype-like
TCGA-BH-A0BP-01	TCGA-BRCA	BRCA_LumA	0.49	unaltered	unaltered	12.4633935588203	FALSE	3	7174978	chr3:45892787-53067764	-1498.09904829892	Wildtype-like
TCGA-BH-A0BQ-01	TCGA-BRCA	BRCA_LumA	0.4	unaltered	unaltered	12.3208959685559	FALSE	2	55933156	chr3:2170634-58103789	-1406.09990025322	Wildtype-like
TCGA-BH-A0BR-01	TCGA-BRCA	BRCA_LumA	0.54	altered	copynumber	12.2212246224424	FALSE	1	69212355	chr3:2170634-71382988	-1770.56927069644	Wildtype-like
TCGA-BH-A0BS-01	TCGA-BRCA	BRCA_LumA	0.81	unaltered	unaltered	11.8437230856262	TRUE	2	58026360	chr3:5295833-63322192	-1416.42654675433	Wildtype-like
TCGA-BH-A0BT-01	TCGA-BRCA	BRCA_LumA	0.66	unaltered	unaltered	12.6083808270423	FALSE	4	1452975	chr3:52257719-53710693	-1034.21402617158	Wildtype-like
TCGA-BH-A0BV-01	TCGA-BRCA	BRCA_LumA	0.54	unaltered	unaltered	12.1894853493282	FALSE	4	7830358	chr3:45310644-53141001	-1731.04039977167	Wildtype-like
TCGA-BH-A0BW-01	TCGA-BRCA	BRCA_Basal	0.54	altered	copynumber	11.3713253551604	TRUE	1	57156000	chr3:2170634-59326633	-1188.3534744252	Wildtype-like
TCGA-BH-A0BZ-01	TCGA-BRCA	BRCA_LumB	0.41	unaltered	unaltered	12.2500314894427	FALSE	3	10497117	chr3:51694643-62191759	-1791.75852708428	Wildtype-like
TCGA-BH-A0C0-01	TCGA-BRCA	BRCA_LumB	0.27	unaltered	unaltered	11.9638818185227	FALSE	2	58142423	chr3:21050376-79192798	-1410.53514768327	Wildtype-like
TCGA-BH-A0C1-01	TCGA-BRCA	BRCA_LumA	0.46	unaltered	unaltered	11.9679518679085	FALSE	3	21857996	chr3:36256165-58114160	-1624.43501026816	Wildtype-like
TCGA-BH-A0C3-01	TCGA-BRCA	BRCA_LumB	0.39	unaltered	unaltered	12.3736985624324	FALSE	2	195641768	chr3:2170634-197812401	-1055.2688679291	Wildtype-like
TCGA-BH-A0C7-01	TCGA-BRCA	BRCA_LumB	0.45	unaltered	unaltered	11.5873119097337	TRUE	2	36222385	chr3:37227548-73449932	-1234.27945531893	Wildtype-like
TCGA-BH-A0DD-01	TCGA-BRCA	BRCA_LumB	0.79	unaltered	unaltered	12.501525217458	FALSE	3	3467768	chr3:49464092-52931858.5	-1342.63915147584	Wildtype-like
TCGA-BH-A0DE-01	TCGA-BRCA	BRCA_LumA	0.55	unaltered	unaltered	12.1970411585706	FALSE	2	195641768	chr3:2170634-197812401	-1172.38839384709	Wildtype-like
TCGA-BH-A0DG-01	TCGA-BRCA	BRCA_LumA	0.42	altered	copynumber	11.6060817287631	TRUE	1	30446280	chr3:44175441-74621720	-1538.45446477962	Wildtype-like
TCGA-BH-A0DH-01	TCGA-BRCA	BRCA_LumA	0.76	altered	copynumber	11.6447026771185	TRUE	1	22742925	chr3:33329474-56072398	-1435.96615710039	Wildtype-like
TCGA-BH-A0DI-01	TCGA-BRCA	BRCA_LumA	0.34	altered	copynumber	11.9407913869653	FALSE	1	30655090	chr3:46601651-77256740	-1368.19231265923	Wildtype-like
TCGA-BH-A0DK-01	TCGA-BRCA	BRCA_LumA	0.52	altered	copynumber	11.6329083076941	TRUE	1	22357996	chr3:34546376-56904371	-1542.05705966365	Wildtype-like
TCGA-BH-A0DL-01	TCGA-BRCA	BRCA_Basal	0.5	altered	copynumber	11.6963553936699	TRUE	1	87998574	chr3:2170634-90169207	-1469.58721409816	Wildtype-like
TCGA-BH-A0DO-01	TCGA-BRCA	BRCA_LumA	0.41	unaltered	unaltered	12.0630855864115	FALSE	2	195641768	chr3:2170634-197812401	-1092.811022383	Wildtype-like
TCGA-BH-A0DP-01	TCGA-BRCA	BRCA_LumA	0.42	unaltered	unaltered	12.1222185931432	FALSE	3	195641768	chr3:2170634-197812401	-1143.93610387306	Wildtype-like
TCGA-BH-A0DQ-01	TCGA-BRCA	BRCA_LumA	0.63	unaltered	unaltered	12.2469563684185	FALSE	2	43096128	chr3:30151286-73247413	-1219.95422484184	Wildtype-like
TCGA-BH-A0DS-01	TCGA-BRCA	BRCA_LumA	0.63	unaltered	unaltered	12.0638234161392	FALSE	3	7762617	chr3:45904117-53666733	-1369.46354931733	Wildtype-like
TCGA-BH-A0DT-01	TCGA-BRCA	BRCA_LumA	0.41	unaltered	unaltered	12.1041557890947	FALSE	2	195641768	chr3:2170634-197812401	-1224.84429911366	Wildtype-like
TCGA-BH-A0DV-01	TCGA-BRCA	BRCA_LumA	0.31	unaltered	unaltered	12.1100627216902	FALSE	2	177063771	chr3:2170634-179234404	-1054.32621243338	Wildtype-like
TCGA-BH-A0DX-01	TCGA-BRCA	BRCA_LumA	0.39	unaltered	unaltered	11.8873055571517	FALSE	2	21275295	chr3:45699406-66974700	-1523.37438781665	Wildtype-like
TCGA-BH-A0DZ-01	TCGA-BRCA	BRCA_LumA	0.65	altered	copynumber	11.1740506990703	TRUE	1	45913179	chr3:39063661-84976839	-1863.93272385537	Wildtype-like
TCGA-BH-A0E0-01	TCGA-BRCA	BRCA_Basal	0.57	unaltered	unaltered	11.9347495095346	FALSE	2	48712812	chr3:41693201-90406012	-1444.75278151669	Wildtype-like
TCGA-BH-A0E1-01	TCGA-BRCA	BRCA_LumA	0.74	unaltered	unaltered	12.1731716206946	FALSE	2	26542780	chr3:45690292-72233071	-1622.52326221392	Wildtype-like
TCGA-BH-A0E2-01	TCGA-BRCA	BRCA_LumA	0.71	unaltered	unaltered	12.1648502668965	FALSE	2	6755368	chr3:47273617-54028984	-1495.90288470173	Wildtype-like
TCGA-BH-A0E7-01	TCGA-BRCA	BRCA_LumA	0.81	unaltered	unaltered	12.1813850940844	FALSE	2	22800288	chr3:44145270-66945557	-1641.94425492514	Wildtype-like
TCGA-BH-A0E9-01	TCGA-BRCA	BRCA_LumA	0.24	unaltered	unaltered	11.4948210914382	TRUE	2	17079284	chr3:41030490-58109773	-1145.71213215789	Wildtype-like
TCGA-BH-A0EA-01	TCGA-BRCA	BRCA_LumA	0.54	unaltered	unaltered	12.3112473766338	FALSE	2	151251373	chr3:2170634-153422006	-1086.81561840666	Wildtype-like
TCGA-BH-A0EB-01	TCGA-BRCA	BRCA_LumA	0.41	unaltered	unaltered	12.2429305339532	FALSE	4	171913019	chr3:25899383-197812401	-1317.72650253427	Wildtype-like
TCGA-BH-A0EE-01	TCGA-BRCA	BRCA_Her2	0.49	unaltered	unaltered	11.9578553279457	FALSE	4	59066101	chr3:14411292-73477392	-1296.76420804395	Wildtype-like
TCGA-BH-A0EI-01	TCGA-BRCA	BRCA_LumA	0.67	unaltered	unaltered	12.3141725653054	FALSE	2	113642071	chr3:2170634-115812704	-1221.60427111401	Wildtype-like
TCGA-BH-A0GY-01	TCGA-BRCA	BRCA_LumA	0.48	unaltered	unaltered	11.7413191158953	TRUE	3	96231003	chr3:2170634-98401636	-1435.88789226716	Wildtype-like
TCGA-BH-A0GZ-01	TCGA-BRCA	BRCA_LumA	0.7	unaltered	unaltered	12.1375986031444	FALSE	2	72287061	chr3:2170634-74457694	-1346.03711816933	Wildtype-like
TCGA-BH-A0H0-01	TCGA-BRCA	BRCA_LumB	0.87	unaltered	unaltered	12.1275923807924	FALSE	2	93260512	chr3:2170634-95431145	-1472.35529600389	Wildtype-like
TCGA-BH-A0H3-01	TCGA-BRCA	BRCA_LumA	0.53	unaltered	unaltered	12.1064787088551	FALSE	2	195641768	chr3:2170634-197812401	-1108.0132610479	Wildtype-like
TCGA-BH-A0H5-01	TCGA-BRCA	BRCA_LumA	1	unaltered	unaltered	12.304596614646	FALSE	2	195641768	chr3:2170634-197812401	-1188.27526988602	Wildtype-like
TCGA-BH-A0H6-01	TCGA-BRCA	BRCA_LumA	0.71	unaltered	unaltered	12.0487902909266	FALSE	3	16213402	chr3:37195479-53408880	-1402.2198899602	Wildtype-like
TCGA-BH-A0H7-01	TCGA-BRCA	BRCA_LumA	0.63	unaltered	unaltered	11.6599912899098	TRUE	2	7426710	chr3:49814408-57241117	-1766.78757904718	Wildtype-like
TCGA-BH-A0H9-01	TCGA-BRCA	BRCA_LumA	0.34	unaltered	unaltered	12.3949119420856	FALSE	2	195641768	chr3:2170634-197812401	-1477.13723844218	Wildtype-like
TCGA-BH-A0HA-01	TCGA-BRCA	BRCA_LumA	0.74	altered	mutation+copynumber	11.2799664557865	TRUE	1	89291666	chr3:2170634-91462299	-1938.47214834698	Wildtype-like
TCGA-BH-A0HB-01	TCGA-BRCA	BRCA_LumA	0.65	altered	copynumber	11.6039659359641	TRUE	1	21328744	chr3:50961385-72290128	-1552.90367974824	Wildtype-like
TCGA-BH-A0HF-01	TCGA-BRCA	BRCA_LumA	NA	NA	NA	12.2173002660269	FALSE	NA	1941530	chr3:50896384-52837913	-1139.99304297436	Wildtype-like
TCGA-BH-A0HI-01	TCGA-BRCA	BRCA_LumA	0.71	unaltered	unaltered	12.0968012760907	FALSE	2	195641768	chr3:2170634-197812401	-1543.88847797657	Wildtype-like
TCGA-BH-A0HK-01	TCGA-BRCA	BRCA_LumA	0.78	unaltered	unaltered	11.7984140751549	TRUE	2	39078846	chr3:13908208-52987053	-1087.69529884898	Wildtype-like
TCGA-BH-A0HL-01	TCGA-BRCA	BRCA_LumA	NA	NA	NA	12.5859775425204	FALSE	NA	6736612	chr3:46637849-53374460	-1990.55651794287	Wildtype-like
TCGA-BH-A0HN-01	TCGA-BRCA	BRCA_LumA	NA	NA	NA	12.8008865952291	FALSE	NA	4296847	chr3:50955334-55252180	-1777.47721660392	Wildtype-like
TCGA-BH-A0HO-01	TCGA-BRCA	BRCA_LumA	0.67	unaltered	unaltered	12.2662041655676	FALSE	2	195641768	chr3:2170634-197812401	-1495.92033189118	Wildtype-like
TCGA-BH-A0HP-01	TCGA-BRCA	BRCA_LumA	0.5	unaltered	unaltered	12.0381598381998	FALSE	2	14846216	chr3:40238252-55084467	-1158.2933326771	Wildtype-like
TCGA-BH-A0HQ-01	TCGA-BRCA	BRCA_LumA	0.53	unaltered	unaltered	12.3773781699742	FALSE	3	2063739	chr3:50896384-52960122	-1577.79060948403	Wildtype-like
TCGA-BH-A0HU-01	TCGA-BRCA	BRCA_LumB	0.83	unaltered	unaltered	12.3633066023191	FALSE	2	55431821	chr3:20447594-75879414	-1466.40628820492	Wildtype-like
TCGA-BH-A0HW-01	TCGA-BRCA	BRCA_LumB	0.89	unaltered	unaltered	12.9566328238581	FALSE	4	8076510	chr3:45372115-53448624	-1403.90136327557	Wildtype-like
TCGA-BH-A0HX-01	TCGA-BRCA	BRCA_LumA	0.6	unaltered	unaltered	12.4222789279524	FALSE	3	52026015	chr3:34237232-86263246	-1391.68115383819	Wildtype-like
TCGA-BH-A0HY-01	TCGA-BRCA	BRCA_LumB	0.75	unaltered	unaltered	11.9482380272241	FALSE	2	30403290	chr3:30864925-61268214	-1703.37984674096	Wildtype-like
TCGA-BH-A0RX-01	TCGA-BRCA	BRCA_Basal	NA	NA	NA	11.67909388445	TRUE	NA	72786328	chr3:11573416-84359743	-1460.07136763687	Wildtype-like
TCGA-BH-A0W3-01	TCGA-BRCA	BRCA_LumB	0.78	unaltered	unaltered	12.4203367031959	FALSE	4	7161625	chr3:45858877-53020501	-1708.59359374914	Wildtype-like
TCGA-BH-A0W4-01	TCGA-BRCA	BRCA_LumA	0.55	unaltered	unaltered	12.4776076588355	FALSE	2	195641768	chr3:2170634-197812401	-1245.50905376565	Wildtype-like
TCGA-BH-A0W5-01	TCGA-BRCA	BRCA_LumA	0.33	unaltered	unaltered	12.0317404575692	FALSE	2	195641768	chr3:2170634-197812401	-1185.71601547894	Wildtype-like
TCGA-BH-A0W7-01	TCGA-BRCA	BRCA_LumA	0.56	unaltered	unaltered	12.1109676467182	FALSE	2	117748434	chr3:2170634-119919067	-1344.02668174603	Wildtype-like
TCGA-BH-A0WA-01	TCGA-BRCA	BRCA_Basal	0.6	unaltered	unaltered	12.2318611261062	FALSE	3	19447976	chr3:49324644-68772619	-1150.57706498316	Wildtype-like
TCGA-BH-A18F-01	TCGA-BRCA	BRCA_LumA	0.32	unaltered	unaltered	12.1052143081544	FALSE	3	6794860	chr3:46579601-53374460	-1413.88682477822	Wildtype-like
TCGA-BH-A18G-01	TCGA-BRCA	BRCA_Basal	0.77	altered	copynumber	11.2793832306784	TRUE	1	25545252	chr3:37169591-62714842	-1694.10646826418	Wildtype-like
TCGA-BH-A18H-01	TCGA-BRCA	BRCA_LumA	0.31	unaltered	unaltered	12.3320386932188	FALSE	4	78144974	chr3:30728795-108873768	-1561.3454291258	Wildtype-like
TCGA-BH-A18I-01	TCGA-BRCA	BRCA_LumA	0.72	unaltered	unaltered	12.2198592266301	FALSE	2	36089680	chr3:31033203-67122882	-1194.78346449465	Wildtype-like
TCGA-BH-A18J-01	TCGA-BRCA	BRCA_LumA	0.51	altered	copynumber	11.7525831026046	TRUE	1	18948807	chr3:35049143-53997949	-1936.98693402713	Wildtype-like
TCGA-BH-A18K-01	TCGA-BRCA	BRCA_LumA	0.58	unaltered	unaltered	12.0276230920691	FALSE	3	51180786	chr3:7741629-58922414	-1468.18816314344	Wildtype-like
TCGA-BH-A18L-01	TCGA-BRCA	BRCA_LumB	0.83	unaltered	unaltered	12.5463267881106	FALSE	3	9128163	chr3:45945755-55073917	-1425.23136193201	Wildtype-like
TCGA-BH-A18M-01	TCGA-BRCA	BRCA_LumA	0.41	unaltered	unaltered	12.1397655690462	FALSE	2	195641768	chr3:2170634-197812401	-1152.44895656614	Wildtype-like
TCGA-BH-A18N-01	TCGA-BRCA	BRCA_LumA	0.76	unaltered	unaltered	12.5544876089509	FALSE	4	40198135	chr3:38234782-78432916	-1473.32749755386	Wildtype-like
TCGA-BH-A18P-01	TCGA-BRCA	BRCA_Her2	0.77	unaltered	unaltered	11.7757000032174	TRUE	2	31406702	chr3:45708230-77114931	-1795.38819116297	Wildtype-like
TCGA-BH-A18Q-01	TCGA-BRCA	BRCA_Basal	0.72	unaltered	unaltered	11.541161097135	TRUE	2	16126261	chr3:37917047-54043307	-831.299734388966	Wildtype-like
TCGA-BH-A18R-01	TCGA-BRCA	BRCA_Her2	0.52	altered	copynumber	11.4364844642788	TRUE	1	4320162	chr3:49723146-54043307	-1653.31615288853	Wildtype-like
TCGA-BH-A18S-01	TCGA-BRCA	BRCA_LumA	0.89	unaltered	unaltered	11.7512008576704	TRUE	2	5588182	chr3:47026843-52615024	-1309.97132123622	Wildtype-like
TCGA-BH-A18T-01	TCGA-BRCA	BRCA_Basal	0.7	unaltered	unaltered	11.8222627459845	TRUE	2	6894484	chr3:46609369-53503852	-1704.8128016495	Wildtype-like
TCGA-BH-A18U-01	TCGA-BRCA	BRCA_LumB	0.68	unaltered	unaltered	12.5351431761926	FALSE	7	1900962	chr3:51639064-53540025	-867.800749099901	Wildtype-like
TCGA-BH-A18V-01	TCGA-BRCA	BRCA_Basal	0.55	unaltered	unaltered	12.5919185530355	FALSE	3	2290241	chr3:52286896-54577136	-1339.91578266253	Wildtype-like
TCGA-BH-A1EN-01	TCGA-BRCA	BRCA_Her2	0.7	unaltered	unaltered	12.3045341251127	FALSE	3	71924155	chr3:2170634-74094788	-2082.38990512988	Wildtype-like
TCGA-BH-A1EO-01	TCGA-BRCA	BRCA_LumA	0.48	unaltered	unaltered	11.9944804114982	FALSE	3	23718911	chr3:50045481-73764391	-1155.61267416054	Wildtype-like
TCGA-BH-A1ES-01	TCGA-BRCA	BRCA_LumA	0.83	unaltered	unaltered	12.0497235067412	FALSE	2	71704284	chr3:2170634-73874917	-1456.16545936729	Wildtype-like
TCGA-BH-A1ET-01	TCGA-BRCA	BRCA_LumA	0.66	unaltered	unaltered	11.7904001273855	TRUE	2	58970515	chr3:2170634-61141148	-1088.90653987711	Wildtype-like
TCGA-BH-A1EU-01	TCGA-BRCA	BRCA_LumA	0.32	unaltered	unaltered	11.676497010774	TRUE	3	179482374	chr3:2170634-181653007	-698.557368786263	Wildtype-like
TCGA-BH-A1EV-01	TCGA-BRCA	BRCA_Her2	0.6	unaltered	unaltered	11.9055840243344	FALSE	3	11079128	chr3:42509071-53588198	-1484.14404715841	Wildtype-like
TCGA-BH-A1EW-01	TCGA-BRCA	BRCA_LumA	0.38	unaltered	unaltered	11.7076031362661	TRUE	2	33812941	chr3:20983163-54796103	-1597.51621170972	Wildtype-like
TCGA-BH-A1EX-01	TCGA-BRCA	BRCA_LumA	0.64	unaltered	unaltered	12.1142966508466	FALSE	2	157059684	chr3:2170634-159230317	-1199.73362109625	Wildtype-like
TCGA-BH-A1EY-01	TCGA-BRCA	BRCA_LumA	0.51	altered	copynumber	11.597910811842	TRUE	1	46304182	chr3:36775837-83080018	-1957.39723030394	Wildtype-like
TCGA-BH-A1F0-01	TCGA-BRCA	BRCA_Basal	0.19	unaltered	unaltered	11.8832253387945	FALSE	2	62260946	chr3:13539536-75800481	-892.319809718407	Wildtype-like
TCGA-BH-A1F2-01	TCGA-BRCA	BRCA_LumB	0.52	unaltered	unaltered	11.3865679587751	TRUE	3	52934817	chr3:2170634-55105450	-759.930969474262	Wildtype-like
TCGA-BH-A1F5-01	TCGA-BRCA	BRCA_LumA	0.83	unaltered	unaltered	11.0667372906896	TRUE	2	46587443	chr3:16639479-63226921	-1366.18878243089	Wildtype-like
TCGA-BH-A1F6-01	TCGA-BRCA	BRCA_Basal	0.44	unaltered	unaltered	12.2339987013022	FALSE	3	8012393	chr3:46847885-54860277	-1340.84505389106	Wildtype-like
TCGA-BH-A1F8-01	TCGA-BRCA	BRCA_LumB	0.78	altered	copynumber	10.7087898787565	TRUE	1	83408940	chr3:3754390-87163329	-1713.23011050837	Wildtype-like
TCGA-BH-A1FC-01	TCGA-BRCA	BRCA_Basal	0.5	unaltered	unaltered	12.621357354688	FALSE	4	24613140	chr3:51720100-76333239	-1298.4325922821	Wildtype-like
TCGA-BH-A1FD-01	TCGA-BRCA	BRCA_LumB	0.78	unaltered	unaltered	12.604929016979	FALSE	2	6392831	chr3:46733286-53126116	-1797.0532746	Wildtype-like
TCGA-BH-A1FE-01	TCGA-BRCA	BRCA_LumA	0.25	unaltered	unaltered	11.5328272325632	TRUE	4	19874197	chr3:51357072-71231268	-1097.44846675175	Wildtype-like
TCGA-BH-A1FG-01	TCGA-BRCA	BRCA_LumA	0.85	unaltered	unaltered	12.0441626660322	FALSE	2	195641768	chr3:2170634-197812401	-1382.42364072915	Wildtype-like
TCGA-BH-A1FH-01	TCGA-BRCA	BRCA_LumA	NA	NA	NA	11.9345551725498	FALSE	NA	68925890	chr3:2170634-71096523	-1063.58815601239	Wildtype-like
TCGA-BH-A1FJ-01	TCGA-BRCA	BRCA_LumB	0.93	unaltered	unaltered	12.0006207365876	FALSE	2	8622458	chr3:44675876-53298333	-1434.29943685193	Wildtype-like
TCGA-BH-A1FL-01	TCGA-BRCA	BRCA_LumA	0.82	unaltered	unaltered	12.4262971170245	FALSE	2	77762818	chr3:2170634-79933451	-1312.01146701624	Wildtype-like
TCGA-BH-A1FM-01	TCGA-BRCA	BRCA_LumB	0.7	unaltered	unaltered	10.3443917346923	TRUE	2	20978482	chr3:38534260-59512741	-1328.01013121699	Wildtype-like
TCGA-BH-A1FN-01	TCGA-BRCA	BRCA_LumB	0.7	unaltered	unaltered	11.4058052917325	TRUE	2	6982613	chr3:46502344-53484956	-1431.49301218032	Wildtype-like
TCGA-BH-A1FR-01	TCGA-BRCA	BRCA_LumA	NA	NA	NA	12.2896081149597	FALSE	NA	151143794	chr3:46668608-197812401	-1463.57510713709	Wildtype-like
TCGA-BH-A1FU-01	TCGA-BRCA	BRCA_Normal	0.22	unaltered	unaltered	11.9894163832823	FALSE	2	25875112	chr3:49075245-74950356	-1400.70689023415	Wildtype-like
TCGA-BH-A201-01	TCGA-BRCA	BRCA_LumA	0.56	unaltered	unaltered	12.1182512433543	FALSE	2	153040725	chr3:2170634-155211358	-988.720250421622	Wildtype-like
TCGA-BH-A202-01	TCGA-BRCA	BRCA_LumB	0.46	unaltered	unaltered	12.179277984683	FALSE	4	30914562	chr3:43969866-74884427	-1258.72300383369	Wildtype-like
TCGA-BH-A203-01	TCGA-BRCA	BRCA_Her2	0.37	unaltered	unaltered	12.4712185111477	FALSE	4	43546705	chr3:30969131-74515835	-1370.75201024324	Wildtype-like
TCGA-BH-A204-01	TCGA-BRCA	BRCA_LumB	0.89	unaltered	unaltered	12.0102218571539	FALSE	2	9665150	chr3:44478775-54143924	-1219.87000708367	Wildtype-like
TCGA-BH-A208-01	TCGA-BRCA	BRCA_Normal	0.31	unaltered	unaltered	12.1658929834004	FALSE	2	167905480	chr3:2170634-170076113	-1038.01482075707	Wildtype-like
TCGA-BH-A209-01	TCGA-BRCA	BRCA_LumB	0.25	unaltered	unaltered	12.2601880206386	FALSE	4	77079009	chr3:24763357-101842365	-1237.15037074854	Wildtype-like
TCGA-BH-A28O-01	TCGA-BRCA	BRCA_Normal	0.22	unaltered	unaltered	12.4642321893956	FALSE	2	195641768	chr3:2170634-197812401	-828.380765518708	Wildtype-like
TCGA-BH-A28Q-01	TCGA-BRCA	BRCA_LumA	0.66	unaltered	unaltered	12.0910759329968	FALSE	2	9581989	chr3:43485636-53067624	-1310.85298321812	Wildtype-like
TCGA-BH-A2L8-01	TCGA-BRCA	BRCA_LumA	0.34	unaltered	unaltered	12.3753090599519	FALSE	2	195641768	chr3:2170634-197812401	-1305.84860356531	Wildtype-like
TCGA-BH-A42T-01	TCGA-BRCA	BRCA_LumB	0.76	altered	copynumber	12.2987712426312	FALSE	1	11743919	chr3:50968901-62712819	-2030.42832602288	Wildtype-like
TCGA-BH-A42U-01	TCGA-BRCA	BRCA_Normal	NA	NA	NA	12.3407441377096	FALSE	NA	109345441	chr3:2170634-111516074	-1051.98319596675	Wildtype-like
TCGA-BH-A42V-01	TCGA-BRCA	BRCA_LumA	0.37	unaltered	unaltered	12.5191906761715	FALSE	2	181191421	chr3:16620981-197812401	-1176.21543943198	Wildtype-like
TCGA-BH-A5IZ-01	TCGA-BRCA	BRCA_Basal	0.71	altered	copynumber	12.4324485895665	FALSE	1	13294726	chr3:40317147-53611872	-1460.89543087127	Wildtype-like
TCGA-BH-A5J0-01	TCGA-BRCA	BRCA_LumA	0.51	unaltered	unaltered	12.1751558502217	FALSE	2	21460165	chr3:43958811-65418975	-1871.40639896466	Wildtype-like
TCGA-BH-A6R8-01	TCGA-BRCA	BRCA_LumA	0.72	unaltered	unaltered	12.4472026809409	FALSE	2	71427104	chr3:2170634-73597737	-2025.69179118562	Wildtype-like
TCGA-BH-A6R9-01	TCGA-BRCA	BRCA_Normal	1	unaltered	unaltered	12.4976968939744	FALSE	2	137259827	chr3:7961015-145220841	-1548.56782192347	Wildtype-like
TCGA-BH-A8FY-01	TCGA-BRCA	BRCA_LumA	0.87	unaltered	unaltered	12.217335262407	FALSE	2	50276678	chr3:2170634-52447311	-1700.80346672923	Wildtype-like
TCGA-BH-A8FZ-01	TCGA-BRCA	BRCA_Normal	0.35	unaltered	unaltered	12.1769752967609	FALSE	2	9427471	chr3:43969561-53397031	-1158.69839270036	Wildtype-like
TCGA-BH-A8G0-01	TCGA-BRCA	BRCA_LumA	0.29	unaltered	unaltered	12.2543280853833	FALSE	2	195641768	chr3:2170634-197812401	-1152.64357264608	Wildtype-like
TCGA-BH-AB28-01	TCGA-BRCA	BRCA_LumA	0.6	unaltered	unaltered	12.5463996791164	FALSE	2	38264616	chr3:39413824-77678439	-1576.39381758243	Wildtype-like
TCGA-C8-A12K-01	TCGA-BRCA	BRCA_Basal	0.53	altered	copynumber	11.6889481434256	TRUE	1	26675468	chr3:46936235-73611702	-1478.29337439768	Wildtype-like
TCGA-C8-A12L-01	TCGA-BRCA	BRCA_Her2	0.54	unaltered	unaltered	11.6521497432024	TRUE	2	13192402	chr3:41655181-54847582	-1906.26381429404	Wildtype-like
TCGA-C8-A12M-01	TCGA-BRCA	BRCA_LumB	0.69	unaltered	unaltered	12.39428066459	FALSE	4	14830533	chr3:42965923-57796455	-1810.0023135579	Wildtype-like
TCGA-C8-A12N-01	TCGA-BRCA	BRCA_LumA	0.76	unaltered	unaltered	12.072581204835	FALSE	2	168856578	chr3:13452008-182308585	-1445.78206857258	Wildtype-like
TCGA-C8-A12O-01	TCGA-BRCA	BRCA_LumA	0.37	unaltered	unaltered	12.3215138377837	FALSE	4	6705612	chr3:46593065-53298676	-1647.40124399897	Wildtype-like
TCGA-C8-A12P-01	TCGA-BRCA	BRCA_Her2	0.44	unaltered	unaltered	12.4862474566823	FALSE	2	5652006	chr3:46927313-52579318	-1674.30699600591	Wildtype-like
TCGA-C8-A12Q-01	TCGA-BRCA	BRCA_Her2	0.51	altered	copynumber	11.6498337451846	TRUE	1	36532837	chr3:39381873-75914709	-1646.33561003548	Wildtype-like
TCGA-C8-A12T-01	TCGA-BRCA	BRCA_Her2	0.7	unaltered	unaltered	12.4227559885557	FALSE	2	162562577	chr3:35249825-197812401	-1777.2505442763	Wildtype-like
TCGA-C8-A12U-01	TCGA-BRCA	BRCA_LumB	0.62	unaltered	unaltered	12.37895450142	FALSE	3	64166137	chr3:23105736-87271872	-1872.85951126953	Wildtype-like
TCGA-C8-A12V-01	TCGA-BRCA	BRCA_Basal	NA	NA	NA	12.0398799876718	FALSE	NA	57771087	chr3:29638604-87409690	-1211.9559105763	Wildtype-like
TCGA-C8-A12W-01	TCGA-BRCA	BRCA_LumB	0.44	unaltered	unaltered	12.3999897472543	FALSE	4	9090628	chr3:45449880-54540507	-1678.27976715514	Wildtype-like
TCGA-C8-A12X-01	TCGA-BRCA	BRCA_LumA	0.73	unaltered	unaltered	12.5716723226617	FALSE	4	195641768	chr3:2170634-197812401	-2205.28395872652	Wildtype-like
TCGA-C8-A12Y-01	TCGA-BRCA	BRCA_LumA	0.76	altered	copynumber	11.555217223224	TRUE	1	46313233	chr3:20380340-66693572	-1752.58493446129	Wildtype-like
TCGA-C8-A12Z-01	TCGA-BRCA	BRCA_Her2	0.71	unaltered	unaltered	12.2991931458875	FALSE	2	7937296	chr3:44892427-52829722	-1904.8235717696	Wildtype-like
TCGA-C8-A130-01	TCGA-BRCA	BRCA_LumB	0.56	unaltered	unaltered	11.8693449321448	FALSE	2	11377083	chr3:42333611-53710693	-1623.75876259389	Wildtype-like
TCGA-C8-A131-01	TCGA-BRCA	BRCA_Basal	0.27	unaltered	unaltered	12.244540832837	FALSE	4	129102637	chr3:2170634-131273270	-1320.53279820518	Wildtype-like
TCGA-C8-A132-01	TCGA-BRCA	BRCA_LumA	0.28	unaltered	unaltered	12.4124027860209	FALSE	4	11948529	chr3:49428845-61377373	-1574.74605365368	Wildtype-like
TCGA-C8-A133-01	TCGA-BRCA	BRCA_LumA	0.93	unaltered	unaltered	12.9564470247007	FALSE	2	195641768	chr3:2170634-197812401	-1877.38344584031	Wildtype-like
TCGA-C8-A134-01	TCGA-BRCA	BRCA_Basal	0.65	altered	copynumber	12.2028390655803	FALSE	1	39417645	chr3:31646029-71063673	-1428.89372333739	Wildtype-like
TCGA-C8-A135-01	TCGA-BRCA	BRCA_Her2	0.25	unaltered	unaltered	11.448653310709	TRUE	2	88068178	chr3:2170634-90238811	-1356.59866720332	Wildtype-like
TCGA-C8-A137-01	TCGA-BRCA	BRCA_Her2	0.75	altered	copynumber	11.7439947431039	TRUE	1	69285628	chr3:22176672-91462299	-2011.41035353997	Wildtype-like
TCGA-C8-A138-01	TCGA-BRCA	BRCA_Her2	0.43	unaltered	unaltered	11.9300658204603	FALSE	4	74215280	chr3:2170634-76385913	-1201.89347419003	Wildtype-like
TCGA-C8-A1HE-01	TCGA-BRCA	BRCA_LumA	0.8	unaltered	unaltered	12.1315595415267	FALSE	2	58695949	chr3:14147262-72843210	-1415.44681643001	Wildtype-like
TCGA-C8-A1HF-01	TCGA-BRCA	BRCA_Her2	0.55	unaltered	unaltered	11.3823052025	TRUE	2	6125307	chr3:46679721-52805027	-1532.0031124909	Wildtype-like
TCGA-C8-A1HG-01	TCGA-BRCA	BRCA_LumB	0.49	unaltered	unaltered	11.7092562028759	TRUE	2	19647842	chr3:39787367-59435208	-1436.36406827087	Wildtype-like
TCGA-C8-A1HI-01	TCGA-BRCA	BRCA_LumA	0.39	unaltered	unaltered	12.2186534243042	FALSE	4	56313991	chr3:2170634-58484624	-1323.27111614791	Wildtype-like
TCGA-C8-A1HJ-01	TCGA-BRCA	BRCA_Basal	0.76	altered	copynumber	10.8622577053967	TRUE	1	89291666	chr3:2170634-91462299	-879.349499327793	Wildtype-like
TCGA-C8-A1HK-01	TCGA-BRCA	BRCA_Her2	0.76	unaltered	unaltered	11.2940978583612	TRUE	2	35943930	chr3:37985338-73929267	-1780.77083661411	Wildtype-like
TCGA-C8-A1HL-01	TCGA-BRCA	BRCA_LumB	0.69	unaltered	unaltered	11.73968073027	TRUE	4	27939901	chr3:31364632-59304532	-1524.49962295621	Wildtype-like
TCGA-C8-A1HM-01	TCGA-BRCA	BRCA_LumB	0.42	unaltered	unaltered	11.3186871446916	TRUE	3	42631337	chr3:23399778-66031114	-1371.70327266982	Wildtype-like
TCGA-C8-A1HN-01	TCGA-BRCA	BRCA_LumB	0.72	unaltered	unaltered	12.2324676725316	FALSE	3	15080619	chr3:42193527-57274145	-1531.26804433724	Wildtype-like
TCGA-C8-A1HO-01	TCGA-BRCA	BRCA_LumA	0.81	unaltered	unaltered	12.3799412703582	FALSE	2	195641768	chr3:2170634-197812401	-1532.76248648379	Wildtype-like
TCGA-C8-A26V-01	TCGA-BRCA	BRCA_LumB	0.77	altered	copynumber	11.4330606311992	TRUE	1	1307235	chr3:51865544-53172778	-2010.56535861718	Wildtype-like
TCGA-C8-A26W-01	TCGA-BRCA	BRCA_LumB	0.64	altered	copynumber	11.6866973766667	TRUE	1	72050453	chr3:2170634-74221086	-1376.64321558935	Wildtype-like
TCGA-C8-A26X-01	TCGA-BRCA	BRCA_Her2	0.27	unaltered	unaltered	12.2239867861339	FALSE	4	57214336	chr3:2170634-59384969	-1566.69203585033	Wildtype-like
TCGA-C8-A26Y-01	TCGA-BRCA	BRCA_Her2	0.48	unaltered	unaltered	12.5250754346937	FALSE	3	3348564	chr3:49853291-53201854	-1684.22539506942	Wildtype-like
TCGA-C8-A26Z-01	TCGA-BRCA	BRCA_LumA	0.76	unaltered	unaltered	12.1352901700322	FALSE	3	6293520	chr3:47167277-53460796	-1695.77477096345	Wildtype-like
TCGA-C8-A273-01	TCGA-BRCA	BRCA_LumA	0.75	altered	copynumber	11.6555141097824	TRUE	1	1986073	chr3:51298174-53284246	-1994.712614685	Wildtype-like
TCGA-C8-A274-01	TCGA-BRCA	BRCA_LumB	0.79	unaltered	unaltered	12.0793854988718	FALSE	3	3400622	chr3:52145372-55545993	-2111.15966231362	Wildtype-like
TCGA-C8-A275-01	TCGA-BRCA	BRCA_Her2	0.55	unaltered	unaltered	11.6759156273812	TRUE	2	7735960	chr3:45687323-53423282	-1430.05823101367	Wildtype-like
TCGA-C8-A278-01	TCGA-BRCA	BRCA_Her2	0.25	unaltered	unaltered	11.832438275638	TRUE	4	28780027	chr3:28043379-56823405	-1282.84592416133	Wildtype-like
TCGA-C8-A27A-01	TCGA-BRCA	BRCA_LumB	0.76	unaltered	unaltered	12.4682648467836	FALSE	4	6479491	chr3:46858561-53338051	-1146.76544561893	Wildtype-like
TCGA-C8-A27B-01	TCGA-BRCA	BRCA_Basal	0.61	unaltered	unaltered	11.5657841351351	TRUE	2	59731852	chr3:31730448-91462299	-1065.82505694155	Wildtype-like
TCGA-C8-A3M7-01	TCGA-BRCA	BRCA_LumA	0.42	unaltered	unaltered	11.9819829418202	FALSE	2	46187445	chr3:30688747-76876191	-1047.29500889214	Wildtype-like
TCGA-C8-A3M8-01	TCGA-BRCA	BRCA_LumB	0.67	altered	copynumber	11.8730699443024	FALSE	1	23431536	chr3:41071585-64503120	-1798.23374077769	Wildtype-like
TCGA-C8-A8HP-01	TCGA-BRCA	BRCA_Her2	0.28	altered	copynumber	11.994658835107	FALSE	1	80834952	chr3:2170634-83005585	-2162.77610080154	Wildtype-like
TCGA-C8-A8HQ-01	TCGA-BRCA	BRCA_LumB	0.61	altered	copynumber	11.992483910494	FALSE	1	68059435	chr3:21628108-89687542	-1770.51890216781	Wildtype-like
TCGA-C8-A8HR-01	TCGA-BRCA	BRCA_Normal	0.26	unaltered	unaltered	11.8532810214826	TRUE	2	24071926	chr3:51243354-75315279	-1041.69455001634	Wildtype-like
TCGA-C8-A9FZ-01	TCGA-BRCA	BRCA_NA	0.9	unaltered	unaltered	NA	FALSE	2	7028480	chr3:46500129-53528608	NA	NA
TCGA-D8-A13Y-01	TCGA-BRCA	BRCA_LumB	0.92	unaltered	unaltered	12.531837420599	FALSE	2	6997888	chr3:46402855-53400742	-1332.90833362322	Wildtype-like
TCGA-D8-A13Z-01	TCGA-BRCA	BRCA_Her2	0.38	unaltered	unaltered	11.7808872848019	TRUE	3	89220293	chr3:2170634-91390926	-1351.937554109	Wildtype-like
TCGA-D8-A140-01	TCGA-BRCA	BRCA_LumA	0.7	unaltered	unaltered	12.3640929120511	FALSE	2	8987804	chr3:52057238-61045041	-1547.09130626401	Wildtype-like
TCGA-D8-A141-01	TCGA-BRCA	BRCA_LumA	0.28	unaltered	unaltered	12.2491865328916	FALSE	2	195641768	chr3:2170634-197812401	-1485.39441124673	Wildtype-like
TCGA-D8-A142-01	TCGA-BRCA	BRCA_Basal	NA	NA	NA	12.364603669442	FALSE	NA	65081530	chr3:24390330-89471859	-1069.07703338252	Wildtype-like
TCGA-D8-A143-01	TCGA-BRCA	BRCA_Basal	0.72	unaltered	unaltered	12.2918386819974	FALSE	2	7452831	chr3:45410131-52862961	-1280.28921591446	Wildtype-like
TCGA-D8-A145-01	TCGA-BRCA	BRCA_LumA	0.38	altered	copynumber	11.7591271557281	TRUE	1	32916304	chr3:44116445-77032748	-1389.68702073551	Wildtype-like
TCGA-D8-A146-01	TCGA-BRCA	BRCA_LumA	0.37	unaltered	unaltered	12.1254296256676	FALSE	4	195641768	chr3:2170634-197812401	-1251.5243574348	Wildtype-like
TCGA-D8-A147-01	TCGA-BRCA	BRCA_Basal	0.57	unaltered	unaltered	11.9347818168793	FALSE	2	22488876	chr3:36814539-59303414	-935.003092350526	Wildtype-like
TCGA-D8-A1J8-01	TCGA-BRCA	BRCA_LumB	0.69	altered	copynumber	10.765479473043	TRUE	1	187162242	chr3:2170634-189332875	-1669.92810343427	Wildtype-like
TCGA-D8-A1J9-01	TCGA-BRCA	BRCA_LumB	0.69	altered	copynumber	11.41365619052	TRUE	1	63270893	chr3:25794481-89065373	-1845.3045435804	Wildtype-like
TCGA-D8-A1JA-01	TCGA-BRCA	BRCA_Her2	0.77	unaltered	unaltered	11.238866284912	TRUE	2	19077773	chr3:52030494-71108266	-1500.24912161492	Wildtype-like
TCGA-D8-A1JB-01	TCGA-BRCA	BRCA_LumA	0.28	altered	copynumber	11.6604044550456	TRUE	1	18534624	chr3:42747824-61282447	-1154.2792500723	Wildtype-like
TCGA-D8-A1JC-01	TCGA-BRCA	BRCA_LumB	0.74	altered	copynumber	11.569721882137	TRUE	1	42897935	chr3:34557098-77455032	-1816.51312477594	Wildtype-like
TCGA-D8-A1JD-01	TCGA-BRCA	BRCA_LumB	0.5	unaltered	unaltered	12.0295525376686	FALSE	3	25381494	chr3:29429171-54810664	-1639.44690566665	Wildtype-like
TCGA-D8-A1JE-01	TCGA-BRCA	BRCA_LumB	0.55	unaltered	unaltered	11.7127410518172	TRUE	3	9520974	chr3:43346442-52867415	-1192.43092120431	Wildtype-like
TCGA-D8-A1JF-01	TCGA-BRCA	BRCA_Her2	0.49	unaltered	unaltered	12.3532940229723	FALSE	3	63694877	chr3:27767423-91462299	-1244.81379673691	Wildtype-like
TCGA-D8-A1JG-01	TCGA-BRCA	BRCA_Her2	0.43	unaltered	unaltered	11.8337635195018	TRUE	2	11528641	chr3:46154773-57683413	-1599.65620542037	Wildtype-like
TCGA-D8-A1JH-01	TCGA-BRCA	BRCA_LumA	0.53	unaltered	unaltered	12.1336333727499	FALSE	2	176396962	chr3:2170634-178567595	-1187.31249180782	Wildtype-like
TCGA-D8-A1JI-01	TCGA-BRCA	BRCA_LumB	0.89	unaltered	unaltered	12.3680993852527	FALSE	2	2935791	chr3:50486790-53422580	-1571.51111631644	Wildtype-like
TCGA-D8-A1JJ-01	TCGA-BRCA	BRCA_LumB	0.43	unaltered	unaltered	11.4655246802391	TRUE	2	21210793	chr3:31763350-52974142	-1898.81408770934	Wildtype-like
TCGA-D8-A1JK-01	TCGA-BRCA	BRCA_Basal	0.41	unaltered	unaltered	12.061323632158	FALSE	3	22903468	chr3:41850084-64753551	-1437.5464388452	Wildtype-like
TCGA-D8-A1JL-01	TCGA-BRCA	BRCA_Basal	0.42	unaltered	unaltered	12.1459087327014	FALSE	2	62797177	chr3:48571168-111368344	-1133.48687644229	Wildtype-like
TCGA-D8-A1JM-01	TCGA-BRCA	BRCA_Basal	0.85	altered	copynumber	11.4258889234393	TRUE	1	48035539	chr3:10041245-58076783	-2296.57669240211	Wildtype-like
TCGA-D8-A1JN-01	TCGA-BRCA	BRCA_LumA	0.94	unaltered	unaltered	12.2291924949443	FALSE	2	7833284	chr3:46496260-54329543	-1641.83723926091	Wildtype-like
TCGA-D8-A1JP-01	TCGA-BRCA	BRCA_LumA	0.68	altered	copynumber	11.7768126497197	TRUE	1	11669443	chr3:43485760-55155202	-1462.50265685363	Wildtype-like
TCGA-D8-A1JS-01	TCGA-BRCA	BRCA_LumA	0.91	unaltered	unaltered	12.4351942185247	FALSE	2	22533310	chr3:51891433-74424742	-1937.82779308306	Wildtype-like
TCGA-D8-A1JT-01	TCGA-BRCA	BRCA_LumB	0.88	unaltered	unaltered	11.3407733804887	TRUE	2	12808853	chr3:41207228-54016080	-1335.97213914109	Wildtype-like
TCGA-D8-A1JU-01	TCGA-BRCA	BRCA_LumA	0.4	unaltered	unaltered	12.3131882147626	FALSE	2	93889083	chr3:2170634-96059716	-1126.25029007831	Wildtype-like
TCGA-D8-A1X5-01	TCGA-BRCA	BRCA_LumB	0.57	unaltered	unaltered	11.6023422928707	TRUE	2	62986405	chr3:2170634-65157038	-1702.7895718498	Wildtype-like
TCGA-D8-A1X6-01	TCGA-BRCA	BRCA_LumB	0.66	unaltered	unaltered	12.2246379441334	FALSE	4	56635821	chr3:16484998-73120818	-1646.6806773813	Wildtype-like
TCGA-D8-A1X7-01	TCGA-BRCA	BRCA_LumB	0.76	unaltered	unaltered	12.1347970798677	FALSE	2	70811664	chr3:2170634-72982297	-1588.80280039873	Wildtype-like
TCGA-D8-A1X8-01	TCGA-BRCA	BRCA_LumA	0.59	unaltered	unaltered	12.1281067730797	FALSE	2	156859968	chr3:2170634-159030601	-1289.01119408612	Wildtype-like
TCGA-D8-A1X9-01	TCGA-BRCA	BRCA_LumA	0.75	unaltered	unaltered	12.3721551285283	FALSE	2	50431511	chr3:8529188-58960698	-1638.22627762426	Wildtype-like
TCGA-D8-A1XA-01	TCGA-BRCA	BRCA_LumA	0.84	unaltered	unaltered	12.6238845462428	FALSE	2	6508408	chr3:47146978-53655385	-1647.18598157753	Wildtype-like
TCGA-D8-A1XB-01	TCGA-BRCA	BRCA_LumA	0.63	unaltered	unaltered	12.2150629851772	FALSE	2	119569471	chr3:50450987-170020457	-1539.66759451456	Wildtype-like
TCGA-D8-A1XC-01	TCGA-BRCA	BRCA_LumA	0.88	unaltered	unaltered	12.2644008517808	FALSE	2	161837936	chr3:2170634-164008569	-1681.99297012271	Wildtype-like
TCGA-D8-A1XF-01	TCGA-BRCA	BRCA_LumB	0.78	unaltered	unaltered	12.5771442551981	FALSE	3	195641768	chr3:2170634-197812401	-1678.03981862754	Wildtype-like
TCGA-D8-A1XG-01	TCGA-BRCA	BRCA_LumA	0.83	unaltered	unaltered	12.1446816765656	FALSE	2	24487216	chr3:36580184-61067399	-1531.48847245271	Wildtype-like
TCGA-D8-A1XJ-01	TCGA-BRCA	BRCA_Her2	0.61	unaltered	unaltered	12.1829403614274	FALSE	3	71046259	chr3:2170634-73216892	-1822.90338609274	Wildtype-like
TCGA-D8-A1XK-01	TCGA-BRCA	BRCA_Basal	0.46	unaltered	unaltered	11.9022726820494	FALSE	2	71153078	chr3:19300635-90453712	-1610.00095661013	Wildtype-like
TCGA-D8-A1XL-01	TCGA-BRCA	BRCA_LumB	0.56	unaltered	unaltered	11.8894916877499	FALSE	2	70220075	chr3:2170634-72390708	-1621.51592107674	Wildtype-like
TCGA-D8-A1XM-01	TCGA-BRCA	BRCA_LumA	0.52	unaltered	unaltered	12.3584256870345	FALSE	2	195641768	chr3:2170634-197812401	-1195.27248826663	Wildtype-like
TCGA-D8-A1XO-01	TCGA-BRCA	BRCA_LumA	0.65	unaltered	unaltered	12.3138339864288	FALSE	2	93269274	chr3:2170634-95439907	-1189.65068907519	Wildtype-like
TCGA-D8-A1XQ-01	TCGA-BRCA	BRCA_Basal	0.48	unaltered	unaltered	12.3203792801645	FALSE	4	14675290	chr3:47803927-62479216	-1283.45057120542	Wildtype-like
TCGA-D8-A1XR-01	TCGA-BRCA	BRCA_LumB	0.87	unaltered	unaltered	12.1241036773479	FALSE	2	3151667	chr3:50391851-53543517	-1464.39484714431	Wildtype-like
TCGA-D8-A1XS-01	TCGA-BRCA	BRCA_LumB	0.76	unaltered	unaltered	12.1850966212722	FALSE	2	44654017	chr3:9067379-53721395	-1237.73043073116	Wildtype-like
TCGA-D8-A1XT-01	TCGA-BRCA	BRCA_Her2	0.56	altered	copynumber	11.8436453892189	TRUE	1	6317856	chr3:46831514-53149369	-1539.54805638003	Wildtype-like
TCGA-D8-A1XU-01	TCGA-BRCA	BRCA_LumA	0.67	altered	copynumber	11.5673142586972	TRUE	1	70780061	chr3:3236161-74016221	-1958.69476462857	Wildtype-like
TCGA-D8-A1XV-01	TCGA-BRCA	BRCA_LumA	0.69	unaltered	unaltered	12.0993004605841	FALSE	2	195641768	chr3:2170634-197812401	-1365.47804161815	Wildtype-like
TCGA-D8-A1XW-01	TCGA-BRCA	BRCA_Normal	0.64	unaltered	unaltered	11.6908790279186	TRUE	2	50628570	chr3:2170634-52799203	-1088.5802789538	Wildtype-like
TCGA-D8-A1XY-01	TCGA-BRCA	BRCA_LumA	0.45	unaltered	unaltered	11.7087777225581	TRUE	3	55512693	chr3:2170634-57683326	-1169.3725644728	Wildtype-like
TCGA-D8-A1XZ-01	TCGA-BRCA	BRCA_LumB	0.66	unaltered	unaltered	12.134608192375	FALSE	3	8266660	chr3:45304269-53570928	-1502.47774657638	Wildtype-like
TCGA-D8-A1Y0-01	TCGA-BRCA	BRCA_LumA	0.56	unaltered	unaltered	12.1327957805861	FALSE	2	30155434	chr3:43408503-73563936	-1477.41669776534	Wildtype-like
TCGA-D8-A1Y1-01	TCGA-BRCA	BRCA_LumB	0.6	unaltered	unaltered	11.855123889837	TRUE	2	7525758	chr3:45632670-53158427	-1506.37773848992	Wildtype-like
TCGA-D8-A1Y2-01	TCGA-BRCA	BRCA_LumB	0.43	unaltered	unaltered	12.727884966958	FALSE	3	195641768	chr3:2170634-197812401	-1385.34868114633	Wildtype-like
TCGA-D8-A1Y3-01	TCGA-BRCA	BRCA_LumB	0.71	unaltered	unaltered	12.3307177767982	FALSE	2	41911418	chr3:47473672-89385089	-1849.26231237451	Wildtype-like
TCGA-D8-A27E-01	TCGA-BRCA	BRCA_LumA	0.47	unaltered	unaltered	12.3572246371937	FALSE	2	80535587	chr3:2170634-82706220	-1454.65329462911	Wildtype-like
TCGA-D8-A27F-01	TCGA-BRCA	BRCA_Basal	0.77	altered	mutation+copynumber	11.9375626399242	FALSE	1	46987587	chr3:10976909-57964495	-1814.67310157774	Wildtype-like
TCGA-D8-A27G-01	TCGA-BRCA	BRCA_LumA	0.53	unaltered	unaltered	12.4700935414349	FALSE	2	39328372	chr3:32558499-71886870	-1727.49877871262	Wildtype-like
TCGA-D8-A27I-01	TCGA-BRCA	BRCA_LumA	0.27	unaltered	unaltered	12.1555729359372	FALSE	2	195641768	chr3:2170634-197812401	-1024.33963071554	Wildtype-like
TCGA-D8-A27K-01	TCGA-BRCA	BRCA_LumA	0.54	unaltered	unaltered	12.1092772740358	FALSE	2	86894740	chr3:2170634-89065373	-1277.49847959293	Wildtype-like
TCGA-D8-A27L-01	TCGA-BRCA	BRCA_LumA	0.45	unaltered	unaltered	12.112144608892	FALSE	2	195641768	chr3:2170634-197812401	-1136.13067245702	Wildtype-like
TCGA-D8-A27M-01	TCGA-BRCA	BRCA_Basal	0.45	altered	copynumber	11.9119642511121	FALSE	1	28458061	chr3:32595752-61053812	-1305.33922101223	Wildtype-like
TCGA-D8-A27N-01	TCGA-BRCA	BRCA_LumB	0.58	altered	copynumber	11.58378953671	TRUE	1	12450449	chr3:42385544-54835992	-1796.62396239679	Wildtype-like
TCGA-D8-A27P-01	TCGA-BRCA	BRCA_LumA	0.65	unaltered	unaltered	12.2494869693684	FALSE	2	195641768	chr3:2170634-197812401	-1350.97331592485	Wildtype-like
TCGA-D8-A27R-01	TCGA-BRCA	BRCA_LumB	0.4	unaltered	unaltered	11.9154097850698	FALSE	2	41860326	chr3:35476494-77336819	-2014.03649894975	Wildtype-like
TCGA-D8-A27T-01	TCGA-BRCA	BRCA_LumA	0.51	unaltered	unaltered	12.2862852146815	FALSE	4	195641768	chr3:2170634-197812401	-1100.41630842291	Wildtype-like
TCGA-D8-A27V-01	TCGA-BRCA	BRCA_LumA	0.64	unaltered	unaltered	11.8600531307284	TRUE	2	33369560	chr3:40022805-73392364	-1177.70517959431	Wildtype-like
TCGA-D8-A27W-01	TCGA-BRCA	BRCA_LumB	0.44	unaltered	unaltered	12.2381253972068	FALSE	4	9121008	chr3:43731252-52852259	-1871.51892439783	Wildtype-like
TCGA-D8-A3Z5-01	TCGA-BRCA	BRCA_LumA	0.44	unaltered	unaltered	12.6284060726139	FALSE	2	195641768	chr3:2170634-197812401	-1231.07263190865	Wildtype-like
TCGA-D8-A3Z6-01	TCGA-BRCA	BRCA_LumA	0.6	unaltered	unaltered	12.248000004083	FALSE	2	95294920	chr3:2170634-97465553	-1664.97966056758	Wildtype-like
TCGA-D8-A4Z1-01	TCGA-BRCA	BRCA_LumA	0.16	unaltered	unaltered	12.4351732488898	FALSE	2	195641768	chr3:2170634-197812401	-1132.93663977637	Wildtype-like
TCGA-D8-A73U-01	TCGA-BRCA	BRCA_LumA	0.26	unaltered	unaltered	12.3740407651896	FALSE	2	55933156	chr3:2170634-58103789	-1585.9924289142	Wildtype-like
TCGA-D8-A73W-01	TCGA-BRCA	BRCA_LumA	0.7	unaltered	unaltered	12.4442381758355	FALSE	2	195641768	chr3:2170634-197812401	-1660.05110196744	Wildtype-like
TCGA-D8-A73X-01	TCGA-BRCA	BRCA_LumA	0.78	unaltered	unaltered	12.4017578019159	FALSE	2	76564231	chr3:2170634-78734864	-1231.66712910514	Wildtype-like
TCGA-E2-A10A-01	TCGA-BRCA	BRCA_LumA	0.82	unaltered	unaltered	12.5733859842286	FALSE	2	195641768	chr3:2170634-197812401	-1408.79854136192	Wildtype-like
TCGA-E2-A10C-01	TCGA-BRCA	BRCA_LumB	0.5	unaltered	unaltered	11.6942775050016	TRUE	2	195641768	chr3:2170634-197812401	-1834.56273726689	Wildtype-like
TCGA-E2-A14N-01	TCGA-BRCA	BRCA_Basal	0.22	unaltered	unaltered	11.7331352080703	TRUE	2	8977005	chr3:44545884-53522888	-1095.3460725736	Wildtype-like
TCGA-E2-A14O-01	TCGA-BRCA	BRCA_LumB	0.7	unaltered	unaltered	11.6795746981151	TRUE	4	42906260	chr3:52106751-95013010	-1477.51097926077	Wildtype-like
TCGA-E2-A14P-01	TCGA-BRCA	BRCA_Her2	0.48	unaltered	unaltered	12.1087694069807	FALSE	2	19263103	chr3:51702328-70965430	-1623.55741482486	Wildtype-like
TCGA-E2-A14Q-01	TCGA-BRCA	BRCA_LumA	0.6	unaltered	unaltered	12.09252838567	FALSE	2	50271925	chr3:20557486-70829410	-1231.62908698466	Wildtype-like
TCGA-E2-A14R-01	TCGA-BRCA	BRCA_Basal	0.79	unaltered	unaltered	11.7041817253722	TRUE	2	7018497	chr3:46985466-54003962	-1252.47815256367	Wildtype-like
TCGA-E2-A14S-01	TCGA-BRCA	BRCA_LumB	0.79	unaltered	unaltered	12.2047743571905	FALSE	2	5638678	chr3:47166350-52805027	-1655.39891342743	Wildtype-like
TCGA-E2-A14T-01	TCGA-BRCA	BRCA_LumA	0.55	unaltered	unaltered	12.5555311203678	FALSE	4	37804700	chr3:36411747-74216446	-1482.58230527574	Wildtype-like
TCGA-E2-A14U-01	TCGA-BRCA	BRCA_LumA	0.24	unaltered	unaltered	12.4334852181059	FALSE	2	57482128	chr3:2170634-59652761	-1178.38107271436	Wildtype-like
TCGA-E2-A14V-01	TCGA-BRCA	BRCA_Her2	0.5	unaltered	unaltered	11.751172250167	TRUE	2	73843441	chr3:4829788-78673228	-1546.92123744107	Wildtype-like
TCGA-E2-A14W-01	TCGA-BRCA	BRCA_LumB	0.71	altered	copynumber	11.3699489542751	TRUE	1	32063295	chr3:44040518-76103812	-1566.16211203706	Wildtype-like
TCGA-E2-A14X-01	TCGA-BRCA	BRCA_Basal	0.38	unaltered	unaltered	12.2344237864786	FALSE	3	213914	chr3:52321551-52535464	-1249.77485442478	Wildtype-like
TCGA-E2-A14Y-01	TCGA-BRCA	BRCA_Basal	0.78	unaltered	unaltered	12.0826949162704	FALSE	2	7008011	chr3:46527514-53535524	-1658.67386476183	Wildtype-like
TCGA-E2-A14Z-01	TCGA-BRCA	BRCA_LumA	0.41	unaltered	unaltered	12.5544542811883	FALSE	4	40363288	chr3:37034236-77397523	-1217.79114878054	Wildtype-like
TCGA-E2-A150-01	TCGA-BRCA	BRCA_Basal	0.53	unaltered	unaltered	12.0361762067718	FALSE	2	26918802	chr3:51466575-78385376	-1456.29794205718	Wildtype-like
TCGA-E2-A152-01	TCGA-BRCA	BRCA_Her2	0.58	unaltered	unaltered	11.9119804282732	FALSE	2	58970515	chr3:2170634-61141148	-1895.75802205587	Wildtype-like
TCGA-E2-A153-01	TCGA-BRCA	BRCA_LumA	0.34	unaltered	unaltered	12.1661688210916	FALSE	5	195641768	chr3:2170634-197812401	-1499.82852661773	Wildtype-like
TCGA-E2-A154-01	TCGA-BRCA	BRCA_LumA	0.62	unaltered	unaltered	12.3622265558991	FALSE	5	195641768	chr3:2170634-197812401	-1549.90590325899	Wildtype-like
TCGA-E2-A155-01	TCGA-BRCA	BRCA_LumB	0.82	altered	copynumber	11.4958077786639	TRUE	1	15059227	chr3:43164470-58223696	-1918.0894598655	Wildtype-like
TCGA-E2-A156-01	TCGA-BRCA	BRCA_LumA	0.92	unaltered	unaltered	12.2594861684916	FALSE	2	127011118	chr3:31884475-158895592	-1693.45016047348	Wildtype-like
TCGA-E2-A158-01	TCGA-BRCA	BRCA_Basal	1	altered	copynumber	11.705360909123	TRUE	1	10162157	chr3:43346442-53508598	-1149.21391570019	Wildtype-like
TCGA-E2-A159-01	TCGA-BRCA	BRCA_Basal	0.5	altered	copynumber	11.8835368036875	FALSE	1	32326842	chr3:41030490-73357331	-1385.61300805352	Wildtype-like
TCGA-E2-A15A-01	TCGA-BRCA	BRCA_LumB	0.58	unaltered	unaltered	11.7282140146107	TRUE	2	61214720	chr3:6249846-67464565	-2098.8444985868	Wildtype-like
TCGA-E2-A15C-01	TCGA-BRCA	BRCA_LumA	0.75	unaltered	unaltered	12.2740081462999	FALSE	2	195641768	chr3:2170634-197812401	-1327.40933245122	Wildtype-like
TCGA-E2-A15D-01	TCGA-BRCA	BRCA_LumA	0.57	unaltered	unaltered	12.1948312475851	FALSE	2	195641768	chr3:2170634-197812401	-1334.58460482489	Wildtype-like
TCGA-E2-A15E-01	TCGA-BRCA	BRCA_LumA	0.33	unaltered	unaltered	12.3885665162571	FALSE	4	19377200	chr3:33975392-53352591	-978.989463187358	Wildtype-like
TCGA-E2-A15G-01	TCGA-BRCA	BRCA_LumA	0.46	unaltered	unaltered	12.4251794700929	FALSE	3	11504318	chr3:46918203-58422520	-1313.6137000847	Wildtype-like
TCGA-E2-A15H-01	TCGA-BRCA	BRCA_LumA	0.54	unaltered	unaltered	12.5706640973986	FALSE	4	54256356	chr3:46668608-100924963	-1609.57899556035	Wildtype-like
TCGA-E2-A15I-01	TCGA-BRCA	BRCA_LumA	0.63	unaltered	unaltered	12.1216166421495	FALSE	2	18130314	chr3:35994878-54125191	-1089.3717748088	Wildtype-like
TCGA-E2-A15J-01	TCGA-BRCA	BRCA_LumA	0.89	unaltered	unaltered	12.2664692445527	FALSE	2	195641768	chr3:2170634-197812401	-1788.5518009577	Wildtype-like
TCGA-E2-A15K-01	TCGA-BRCA	BRCA_LumB	0.7	unaltered	unaltered	12.2577520506042	FALSE	2	7458833	chr3:50714338-58173170	-1366.40938646919	Wildtype-like
TCGA-E2-A15L-01	TCGA-BRCA	BRCA_LumA	0.85	unaltered	unaltered	12.2250085103412	FALSE	2	37983701	chr3:36210223-74193923	-1462.58881268459	Wildtype-like
TCGA-E2-A15M-01	TCGA-BRCA	BRCA_LumA	0.28	unaltered	unaltered	11.554970730987	TRUE	3	11372807	chr3:41842059-53214865	-977.420380309279	Wildtype-like
TCGA-E2-A15O-01	TCGA-BRCA	BRCA_LumA	0.79	unaltered	unaltered	12.5537250207436	FALSE	2	11856133	chr3:42361624-54217756	-1611.7140136827	Wildtype-like
TCGA-E2-A15P-01	TCGA-BRCA	BRCA_LumA	0.61	unaltered	unaltered	12.4814671950388	FALSE	2	58970515	chr3:2170634-61141148	-1243.52361261014	Wildtype-like
TCGA-E2-A15R-01	TCGA-BRCA	BRCA_LumA	0.88	unaltered	unaltered	12.4151135450708	FALSE	2	67200374	chr3:6865791-74066164	-1797.77507665235	Wildtype-like
TCGA-E2-A15S-01	TCGA-BRCA	BRCA_LumB	0.73	unaltered	unaltered	12.7932465177031	FALSE	4	39655278	chr3:34084216-73739493	-1617.46480568434	Wildtype-like
TCGA-E2-A15T-01	TCGA-BRCA	BRCA_LumB	0.87	unaltered	unaltered	12.5792536047296	FALSE	2	71467832	chr3:2170634-73638465	-1376.20546996479	Wildtype-like
TCGA-E2-A1AZ-01	TCGA-BRCA	BRCA_Basal	0.48	altered	copynumber	11.17937258882	TRUE	1	4594887	chr3:48915633-53510519	-889.819550769029	Wildtype-like
TCGA-E2-A1B0-01	TCGA-BRCA	BRCA_Her2	0.45	unaltered	unaltered	12.0219120229892	FALSE	2	49216850	chr3:42174077-91390926	-1464.10872262688	Wildtype-like
TCGA-E2-A1B1-01	TCGA-BRCA	BRCA_LumA	0.23	unaltered	unaltered	11.5591618175273	TRUE	2	195641768	chr3:2170634-197812401	-834.471822872365	Wildtype-like
TCGA-E2-A1B4-01	TCGA-BRCA	BRCA_LumA	0.8	unaltered	unaltered	12.2734885642186	FALSE	2	53692673	chr3:2170634-55863306	-1355.2308345614	Wildtype-like
TCGA-E2-A1B5-01	TCGA-BRCA	BRCA_LumA	0.17	unaltered	unaltered	11.9564460918949	FALSE	2	91845194	chr3:2170634-94015827	-1172.10196732378	Wildtype-like
TCGA-E2-A1B6-01	TCGA-BRCA	BRCA_Basal	NA	NA	NA	12.1144995666363	FALSE	NA	38273100	chr3:22931621-61204720	-1254.51650598459	Wildtype-like
TCGA-E2-A1BC-01	TCGA-BRCA	BRCA_LumA	0.56	unaltered	unaltered	11.9771084761075	FALSE	2	157835027	chr3:39977375-197812401	-953.750686946998	Wildtype-like
TCGA-E2-A1BD-01	TCGA-BRCA	BRCA_LumA	0.68	unaltered	unaltered	12.6299797042416	FALSE	4	35266189	chr3:42995685-78261873	-1400.26581103691	Wildtype-like
TCGA-E2-A1IE-01	TCGA-BRCA	BRCA_LumA	0.71	altered	copynumber	11.8250709475023	TRUE	1	50014461	chr3:37529605-87544065	-1626.78527574198	Wildtype-like
TCGA-E2-A1IF-01	TCGA-BRCA	BRCA_LumA	0.35	unaltered	unaltered	12.3187114843937	FALSE	2	195641768	chr3:2170634-197812401	-1219.78951253166	Wildtype-like
TCGA-E2-A1IG-01	TCGA-BRCA	BRCA_LumA	0.76	unaltered	unaltered	12.6738171589647	FALSE	2	8105321	chr3:45319355-53424675	-1591.55065836545	Wildtype-like
TCGA-E2-A1IH-01	TCGA-BRCA	BRCA_LumA	0.44	unaltered	unaltered	11.7415690835554	TRUE	4	37099150	chr3:37397204-74496353	-1035.34087714165	Wildtype-like
TCGA-E2-A1II-01	TCGA-BRCA	BRCA_Basal	0.47	altered	copynumber	11.8540311360123	TRUE	1	6370543	chr3:46703906-53074448	-1389.31003728441	Wildtype-like
TCGA-E2-A1IJ-01	TCGA-BRCA	BRCA_LumA	0.39	unaltered	unaltered	12.3182766940832	FALSE	2	195641768	chr3:2170634-197812401	-1191.68649357065	Wildtype-like
TCGA-E2-A1IK-01	TCGA-BRCA	BRCA_LumA	0.45	unaltered	unaltered	12.1295243357882	FALSE	2	11603764	chr3:43206901-54810664	-1428.60752514823	Wildtype-like
TCGA-E2-A1IL-01	TCGA-BRCA	BRCA_LumA	0.77	unaltered	unaltered	12.3759497780769	FALSE	2	60404727	chr3:2170634-62575360	-1244.68149780681	Wildtype-like
TCGA-E2-A1IN-01	TCGA-BRCA	BRCA_LumA	0.6	unaltered	unaltered	12.2674896430939	FALSE	4	195641768	chr3:2170634-197812401	-1573.83897833527	Wildtype-like
TCGA-E2-A1IO-01	TCGA-BRCA	BRCA_LumA	0.55	altered	copynumber	11.8503772901796	TRUE	1	76548592	chr3:2170634-78719225	-1288.3626154161	Wildtype-like
TCGA-E2-A1IU-01	TCGA-BRCA	BRCA_LumA	0.66	unaltered	unaltered	12.3654575644573	FALSE	2	133248513	chr3:2170634-135419146	-1334.08659877187	Wildtype-like
TCGA-E2-A1L6-01	TCGA-BRCA	BRCA_LumA	0.48	unaltered	unaltered	11.8702781890755	FALSE	2	195641768	chr3:2170634-197812401	-1220.16131056927	Wildtype-like
TCGA-E2-A1L7-01	TCGA-BRCA	BRCA_LumB	0.78	altered	copynumber	11.8043762039741	TRUE	1	4052129	chr3:48542672-52594800	-1436.19473967938	Wildtype-like
TCGA-E2-A1L8-01	TCGA-BRCA	BRCA_LumA	0.57	unaltered	unaltered	11.5514582207376	TRUE	3	172358708	chr3:25453694-197812401	-973.879166442337	Wildtype-like
TCGA-E2-A1L9-01	TCGA-BRCA	BRCA_LumA	0.59	unaltered	unaltered	11.8552730642087	TRUE	2	158439916	chr3:2170634-160610549	-1397.37133528152	Wildtype-like
TCGA-E2-A1LA-01	TCGA-BRCA	BRCA_LumA	0.56	unaltered	unaltered	12.4323092588894	FALSE	2	16195956	chr3:42473356-58669311	-1247.53718453339	Wildtype-like
TCGA-E2-A1LB-01	TCGA-BRCA	BRCA_Her2	0.67	unaltered	unaltered	12.3091774128729	FALSE	2	145445374	chr3:29915356-175360729	-1687.98531828487	Wildtype-like
TCGA-E2-A1LE-01	TCGA-BRCA	BRCA_Her2	0.52	altered	copynumber	11.8379484973507	TRUE	1	8006566	chr3:44892427-52898992	-1669.32721454592	Wildtype-like
TCGA-E2-A1LG-01	TCGA-BRCA	BRCA_Basal	0.78	unaltered	unaltered	12.6621278340496	FALSE	4	7615744	chr3:45261857-52877600	-1004.84048460569	Wildtype-like
TCGA-E2-A1LH-01	TCGA-BRCA	BRCA_Basal	0.32	unaltered	unaltered	11.717343155033	TRUE	2	34502811	chr3:38419788-72922598	-1502.2574835931	Wildtype-like
TCGA-E2-A1LI-01	TCGA-BRCA	BRCA_Basal	0.3	unaltered	unaltered	12.3247827910644	FALSE	5	21586641	chr3:32326167-53912807	-1112.85073951456	Wildtype-like
TCGA-E2-A1LK-01	TCGA-BRCA	BRCA_Basal	0.67	unaltered	unaltered	12.5993869681023	FALSE	4	46933658	chr3:14151668-61085325	-1583.39699046858	Wildtype-like
TCGA-E2-A1LL-01	TCGA-BRCA	BRCA_Basal	0.46	unaltered	unaltered	12.2725710901345	FALSE	2	3197946	chr3:52320231-55518176	-1347.0879088277	Wildtype-like
TCGA-E2-A1LS-01	TCGA-BRCA	BRCA_Basal	NA	NA	NA	11.7581895750778	TRUE	NA		NA	-884.715467664748	Wildtype-like
TCGA-E2-A2P5-01	TCGA-BRCA	BRCA_LumA	0.6	unaltered	unaltered	12.7107234073436	FALSE	3	7412257	chr3:46289433-53701689	-1954.12748197585	Wildtype-like
TCGA-E2-A2P6-01	TCGA-BRCA	BRCA_LumA	0.86	unaltered	unaltered	12.4531479629307	FALSE	2	51013301	chr3:2170634-53183934	-1404.90257712244	Wildtype-like
TCGA-E2-A3DX-01	TCGA-BRCA	BRCA_LumA	0.29	unaltered	unaltered	12.3714001056633	FALSE	2	147925426	chr3:49886976-197812401	-1193.67877118052	Wildtype-like
TCGA-E2-A56Z-01	TCGA-BRCA	BRCA_LumB	0.78	unaltered	unaltered	12.1706167266669	FALSE	3	63244771	chr3:22355517-85600287	-1690.32434075115	Wildtype-like
TCGA-E2-A570-01	TCGA-BRCA	BRCA_LumA	0.61	unaltered	unaltered	12.1517403622466	FALSE	2	106238033	chr3:23355335-129593367	-1518.3906960739	Wildtype-like
TCGA-E2-A572-01	TCGA-BRCA	BRCA_LumA	NA	NA	NA	13.1361371945	FALSE	NA	2162433	chr3:50630398-52792830	-1797.3165483618	Wildtype-like
TCGA-E2-A573-01	TCGA-BRCA	BRCA_Basal	0.36	altered	mutation	11.6568916171644	TRUE	3	28049562	chr3:48043041-76092602	-1600.53139063658	Wildtype-like
TCGA-E2-A574-01	TCGA-BRCA	BRCA_Basal	0.75	unaltered	unaltered	12.0347437251311	FALSE	3	54807577	chr3:2170634-56978210	-1342.52739763986	Wildtype-like
TCGA-E2-A576-01	TCGA-BRCA	BRCA_LumA	0.8	altered	copynumber	12.4994294131805	FALSE	1	14209530	chr3:43199781-57409310	-1865.62834866019	Wildtype-like
TCGA-E2-A9RU-01	TCGA-BRCA	BRCA_LumB	0.54	unaltered	unaltered	12.1546069018973	FALSE	4	8010797	chr3:50315027-58325823	-2185.33207383715	Wildtype-like
TCGA-E9-A1N3-01	TCGA-BRCA	BRCA_LumA	0.78	unaltered	unaltered	12.453944855084	FALSE	2	195641768	chr3:2170634-197812401	-1368.82229399051	Wildtype-like
TCGA-E9-A1N4-01	TCGA-BRCA	BRCA_LumA	0.64	unaltered	unaltered	12.0168924956165	FALSE	2	7255936	chr3:46229021-53484956	-1325.58764410468	Wildtype-like
TCGA-E9-A1N5-01	TCGA-BRCA	BRCA_LumA	0.66	unaltered	unaltered	12.5208291564649	FALSE	2	176896112	chr3:2170634-179066745	-1442.7200150448	Wildtype-like
TCGA-E9-A1N8-01	TCGA-BRCA	BRCA_Basal	0.95	altered	copynumber	11.7732351648458	TRUE	1	31678107	chr3:26926438-58604544	-1346.26980948579	Wildtype-like
TCGA-E9-A1N9-01	TCGA-BRCA	BRCA_Basal	0.48	unaltered	unaltered	11.8289575354811	TRUE	4	7462416	chr3:48082215-55544630	-1439.77299768873	Wildtype-like
TCGA-E9-A1NA-01	TCGA-BRCA	BRCA_LumB	0.61	unaltered	unaltered	11.7476382812419	TRUE	2	9978947	chr3:43775759-53754705	-2046.56387544478	Wildtype-like
TCGA-E9-A1NC-01	TCGA-BRCA	BRCA_Basal	0.41	altered	mutation+copynumber	11.7644969159718	TRUE	1	25861022	chr3:47793908-73654929	-1246.45231691029	Wildtype-like
TCGA-E9-A1ND-01	TCGA-BRCA	BRCA_Basal	0.37	unaltered	unaltered	12.7731165540552	FALSE	3	52921502	chr3:22295268-75216769	-1169.60091930379	Wildtype-like
TCGA-E9-A1NE-01	TCGA-BRCA	BRCA_LumA	0.24	unaltered	unaltered	11.3707891611201	TRUE	2	20478611	chr3:38848023-59326633	-1387.25632890614	Wildtype-like
TCGA-E9-A1NF-01	TCGA-BRCA	BRCA_LumB	0.47	unaltered	unaltered	11.5895161207036	TRUE	2	72085305	chr3:2250105-74335409	-1660.97366402962	Wildtype-like
TCGA-E9-A1NG-01	TCGA-BRCA	BRCA_LumA	0.34	unaltered	unaltered	11.9235028601146	FALSE	2	195641768	chr3:2170634-197812401	-1213.78900705051	Wildtype-like
TCGA-E9-A1NH-01	TCGA-BRCA	BRCA_LumA	0.57	unaltered	unaltered	12.2998610038105	FALSE	4	113129702	chr3:16791750-129921451	-1340.68166058079	Wildtype-like
TCGA-E9-A1NI-01	TCGA-BRCA	BRCA_LumB	0.66	unaltered	unaltered	12.2182415531456	FALSE	4	26189386	chr3:48677880-74867265	-1488.33255629098	Wildtype-like
TCGA-E9-A1QZ-01	TCGA-BRCA	BRCA_LumA	0.3	unaltered	unaltered	11.8402850844865	TRUE	2	86425549	chr3:2170634-88596182	-869.85121802655	Wildtype-like
TCGA-E9-A1R0-01	TCGA-BRCA	BRCA_LumA	0.52	unaltered	unaltered	12.2545770226047	FALSE	2	74820488	chr3:2170634-76991121	-1129.74525097942	Wildtype-like
TCGA-E9-A1R2-01	TCGA-BRCA	BRCA_LumA	0.67	altered	copynumber	11.6306449022323	TRUE	1	36443561	chr3:38572756-75016316	-1752.53708292923	Wildtype-like
TCGA-E9-A1R3-01	TCGA-BRCA	BRCA_LumA	0.47	unaltered	unaltered	11.9958290962168	FALSE	4	4839843	chr3:48474682-53314524	-1563.64267537469	Wildtype-like
TCGA-E9-A1R4-01	TCGA-BRCA	BRCA_LumB	0.39	unaltered	unaltered	12.0119364053169	FALSE	2	8869277	chr3:45174031-54043307	-1599.33943762812	Wildtype-like
TCGA-E9-A1R5-01	TCGA-BRCA	BRCA_LumA	0.7	unaltered	unaltered	12.173296831283	FALSE	2	51617659	chr3:2170634-53788292	-1706.97736717411	Wildtype-like
TCGA-E9-A1R6-01	TCGA-BRCA	BRCA_LumA	0.65	unaltered	unaltered	12.7702278676131	FALSE	3	195641768	chr3:2170634-197812401	-2093.48666430662	Wildtype-like
TCGA-E9-A1R7-01	TCGA-BRCA	BRCA_LumB	0.65	altered	copynumber	11.3183792204927	TRUE	1	46918379	chr3:20483315-67401693	-1868.74428741125	Wildtype-like
TCGA-E9-A1RA-01	TCGA-BRCA	BRCA_LumA	0.38	unaltered	unaltered	12.206604000403	FALSE	3	26671481	chr3:39452585-66124065	-1567.01318728044	Wildtype-like
TCGA-E9-A1RB-01	TCGA-BRCA	BRCA_LumB	0.57	unaltered	unaltered	12.0941646478739	FALSE	4	69315554	chr3:2170634-71486187	-1267.1922622113	Wildtype-like
TCGA-E9-A1RC-01	TCGA-BRCA	BRCA_LumA	0.8	unaltered	unaltered	12.4353929238182	FALSE	4	3407082	chr3:50649521-54056602	-1694.55639991579	Wildtype-like
TCGA-E9-A1RD-01	TCGA-BRCA	BRCA_LumA	0.65	unaltered	unaltered	11.7792634156131	TRUE	3	194058041	chr3:3754361-197812401	-1574.89671345604	Wildtype-like
TCGA-E9-A1RE-01	TCGA-BRCA	BRCA_LumB	0.77	unaltered	unaltered	12.319045577709	FALSE	3	23034772	chr3:36646112-59680883	-1429.44910147576	Wildtype-like
TCGA-E9-A1RF-01	TCGA-BRCA	BRCA_LumA	0.49	unaltered	unaltered	12.0033256000736	FALSE	3	11133223	chr3:42301521-53434743	-1474.69551158319	Wildtype-like
TCGA-E9-A1RG-01	TCGA-BRCA	BRCA_LumB	0.7	unaltered	unaltered	12.402042683571	FALSE	2	7643235	chr3:47960501-55603735	-2086.31938423349	Wildtype-like
TCGA-E9-A1RH-01	TCGA-BRCA	BRCA_Her2	0.43	unaltered	unaltered	12.150869014674	FALSE	3	11040444	chr3:50377299-61417742	-1248.74264108795	Wildtype-like
TCGA-E9-A1RI-01	TCGA-BRCA	BRCA_LumA	0.59	unaltered	unaltered	11.8652507753928	TRUE	2	8741102	chr3:45268225-54009326	-1038.86275549787	Wildtype-like
TCGA-E9-A226-01	TCGA-BRCA	BRCA_LumB	0.63	altered	copynumber	11.0211733149553	TRUE	1	6164025	chr3:46847885-53011909	-1807.28662893058	Wildtype-like
TCGA-E9-A227-01	TCGA-BRCA	BRCA_LumA	0.56	unaltered	unaltered	12.0526150754099	FALSE	2	195641768	chr3:2170634-197812401	-1266.01837785228	Wildtype-like
TCGA-E9-A228-01	TCGA-BRCA	BRCA_LumB	0.74	altered	copynumber	11.5597662273221	TRUE	1	3027324	chr3:50598680-53626003	-1800.21279283725	Wildtype-like
TCGA-E9-A229-01	TCGA-BRCA	BRCA_LumA	0.59	altered	copynumber	11.7396306086476	TRUE	1	61312409	chr3:18829333-80141741	-1605.43924386671	Wildtype-like
TCGA-E9-A22A-01	TCGA-BRCA	BRCA_LumB	0.4	unaltered	unaltered	12.0591133380664	FALSE	2	3887623	chr3:49867922-53755544	-1625.12115777573	Wildtype-like
TCGA-E9-A22B-01	TCGA-BRCA	BRCA_LumA	0.5	unaltered	unaltered	11.8665667012	TRUE	4	74554373	chr3:2170634-76725006	-1698.96643998114	Wildtype-like
TCGA-E9-A22D-01	TCGA-BRCA	BRCA_LumB	0.38	unaltered	unaltered	12.2532186650853	FALSE	3	15096081	chr3:43765390-58861470	-1674.77772304994	Wildtype-like
TCGA-E9-A22E-01	TCGA-BRCA	BRCA_LumB	0.41	unaltered	unaltered	11.9205537942695	FALSE	3	1416303	chr3:51547532-52963834	-1332.4857512837	Wildtype-like
TCGA-E9-A22G-01	TCGA-BRCA	BRCA_Basal	0.9	altered	copynumber	12.0691351182777	FALSE	1	7908849	chr3:46157734-54066582	-1038.22252750286	Wildtype-like
TCGA-E9-A22H-01	TCGA-BRCA	BRCA_LumB	0.69	unaltered	unaltered	11.8719881188195	FALSE	2	38191450	chr3:36318381-74509830	-1526.54854872452	Wildtype-like
TCGA-E9-A243-01	TCGA-BRCA	BRCA_Basal	0.21	unaltered	unaltered	11.3346341450965	TRUE	3	30784729	chr3:45694238-76478966	-920.20984560444	Wildtype-like
TCGA-E9-A244-01	TCGA-BRCA	BRCA_Basal	0.46	unaltered	unaltered	11.8465082810738	TRUE	3	6598055	chr3:50621081-57219135	-1258.69306894769	Wildtype-like
TCGA-E9-A245-01	TCGA-BRCA	BRCA_LumA	0.24	unaltered	unaltered	12.4030863539635	FALSE	2	54744440	chr3:2170634-56915073	-1089.747370009	Wildtype-like
TCGA-E9-A247-01	TCGA-BRCA	BRCA_LumA	0.72	unaltered	unaltered	12.6477137566134	FALSE	4	70297886	chr3:32016931-102314816	-1370.45594572954	Wildtype-like
TCGA-E9-A248-01	TCGA-BRCA	BRCA_Her2	0.27	unaltered	unaltered	11.7730319418384	TRUE	3	117252709	chr3:2170634-119423342	-913.121333460873	Wildtype-like
TCGA-E9-A249-01	TCGA-BRCA	BRCA_LumB	0.69	unaltered	unaltered	12.2106521646975	FALSE	4	5853188	chr3:46961854-52815041	-1454.40680313211	Wildtype-like
TCGA-E9-A24A-01	TCGA-BRCA	BRCA_LumA	0.62	unaltered	unaltered	11.8260026328053	TRUE	2	195641768	chr3:2170634-197812401	-1368.07966827658	Wildtype-like
TCGA-E9-A295-01	TCGA-BRCA	BRCA_LumA	0.47	unaltered	unaltered	12.0920957916101	FALSE	2	74377801	chr3:2170634-76548434	-1584.97500608969	Wildtype-like
TCGA-E9-A2JS-01	TCGA-BRCA	BRCA_LumB	0.64	unaltered	unaltered	12.0404187577569	FALSE	2	22966751	chr3:42174077-65140827	-1943.21382678946	Wildtype-like
TCGA-E9-A2JT-01	TCGA-BRCA	BRCA_LumA	0.24	unaltered	unaltered	12.3567735897323	FALSE	2	147017836	chr3:50794566-197812401	-1335.33548120395	Wildtype-like
TCGA-E9-A3HO-01	TCGA-BRCA	BRCA_LumB	0.75	unaltered	unaltered	12.4720752532758	FALSE	4	50992680	chr3:28420493-79413172	-1139.59443883609	Wildtype-like
TCGA-E9-A3Q9-01	TCGA-BRCA	BRCA_LumA	0.69	unaltered	unaltered	11.7945799843812	TRUE	2	195641768	chr3:2170634-197812401	-909.411669648787	Wildtype-like
TCGA-E9-A3QA-01	TCGA-BRCA	BRCA_Basal	0.3	unaltered	unaltered	12.2244100041893	FALSE	2	8929208	chr3:45638946-54568153	-1464.02200983136	Wildtype-like
TCGA-E9-A3X8-01	TCGA-BRCA	BRCA_LumA	0.23	unaltered	unaltered	12.6570986543299	FALSE	4	195641768	chr3:2170634-197812401	-1581.55403586774	Wildtype-like
TCGA-E9-A54X-01	TCGA-BRCA	BRCA_LumB	0.77	unaltered	unaltered	12.1823299607743	FALSE	2	7054858	chr3:45920518-52975375	-1778.87693588403	Wildtype-like
TCGA-E9-A54Y-01	TCGA-BRCA	BRCA_LumB	0.88	unaltered	unaltered	12.9799092136642	FALSE	2	12097039	chr3:41122889-53219927	-1686.35168971199	Wildtype-like
TCGA-E9-A5FK-01	TCGA-BRCA	BRCA_LumA	NA	NA	NA	12.2550435079509	FALSE	NA	195641768	chr3:2170634-197812401	-1635.88522071265	Wildtype-like
TCGA-E9-A5FL-01	TCGA-BRCA	BRCA_Basal	0.35	unaltered	unaltered	11.9967116990164	FALSE	2	20306292	chr3:38132242-58438533	-1318.47470365863	Wildtype-like
TCGA-E9-A5UO-01	TCGA-BRCA	BRCA_LumB	0.92	unaltered	unaltered	12.8497322400561	FALSE	2	9104848	chr3:44329896-53434743	-1519.85155330956	Wildtype-like
TCGA-E9-A5UP-01	TCGA-BRCA	BRCA_LumA	0.79	unaltered	unaltered	12.9821048292094	FALSE	4	195641768	chr3:2170634-197812401	-2124.81850486274	Wildtype-like
TCGA-E9-A6HE-01	TCGA-BRCA	BRCA_LumA	0.62	unaltered	unaltered	12.7075099349133	FALSE	2	60105907	chr3:20414408-80520314	-1610.19762510475	Wildtype-like
TCGA-EW-A1IW-01	TCGA-BRCA	BRCA_LumA	0.57	unaltered	unaltered	12.2217913346869	FALSE	2	44004835	chr3:9072263-53077097	-1347.65510332915	Wildtype-like
TCGA-EW-A1IX-01	TCGA-BRCA	BRCA_LumA	0.55	unaltered	unaltered	12.4719471910587	FALSE	2	81959249	chr3:2170634-84129882	-1243.3549337456	Wildtype-like
TCGA-EW-A1IY-01	TCGA-BRCA	BRCA_LumB	0.55	altered	copynumber	10.9238598372709	TRUE	1	19705597	chr3:42336364-62041960	-1219.21418877392	Wildtype-like
TCGA-EW-A1IZ-01	TCGA-BRCA	BRCA_LumA	0.3	altered	copynumber	11.6743222200173	TRUE	1	56685854	chr3:37332883-94018736	-1892.14964209812	Wildtype-like
TCGA-EW-A1J1-01	TCGA-BRCA	BRCA_LumA	0.74	unaltered	unaltered	11.3991511238097	TRUE	2	14407075	chr3:44302661-58709735	-1661.79113985849	Wildtype-like
TCGA-EW-A1J2-01	TCGA-BRCA	BRCA_LumA	0.52	unaltered	unaltered	12.184636402356	FALSE	2	195641768	chr3:2170634-197812401	-1040.45865606525	Wildtype-like
TCGA-EW-A1J3-01	TCGA-BRCA	BRCA_LumA	0.79	unaltered	unaltered	11.4604789814132	TRUE	2	113644543	chr3:48027306-161671848	-1316.34807766946	Wildtype-like
TCGA-EW-A1J5-01	TCGA-BRCA	BRCA_LumA	0.61	unaltered	unaltered	12.2270341919493	FALSE	2	8604960	chr3:44165584-52770543	-1224.50839853678	Wildtype-like
TCGA-EW-A1J6-01	TCGA-BRCA	BRCA_LumB	0.78	altered	copynumber	11.058385893695	TRUE	1	46993128	chr3:37034236-84027363	-1297.4757546707	Wildtype-like
TCGA-EW-A1OV-01	TCGA-BRCA	BRCA_Her2	0.31	unaltered	unaltered	11.9056345331941	FALSE	2	48227579	chr3:34478642-82706220	-1891.64509834682	Wildtype-like
TCGA-EW-A1OX-01	TCGA-BRCA	BRCA_LumB	0.94	unaltered	unaltered	12.6415149161499	FALSE	2	8271756	chr3:45093330-53365085	-1906.15429702224	Wildtype-like
TCGA-EW-A1OY-01	TCGA-BRCA	BRCA_LumB	0.81	unaltered	unaltered	12.8306388188719	FALSE	3	5727557	chr3:48751947-54479503	-1236.06542998524	Wildtype-like
TCGA-EW-A1OZ-01	TCGA-BRCA	BRCA_LumB	0.63	unaltered	unaltered	12.3932530187625	FALSE	4	2776755	chr3:50016076-52792830	-1607.89924681519	Wildtype-like
TCGA-EW-A1P0-01	TCGA-BRCA	BRCA_LumB	0.83	unaltered	unaltered	12.3034900621825	FALSE	2	195641768	chr3:2170634-197812401	-1546.57136401874	Wildtype-like
TCGA-EW-A1P1-01	TCGA-BRCA	BRCA_Normal	0.36	unaltered	unaltered	12.1180498185697	FALSE	2	195641768	chr3:2170634-197812401	-905.568309658061	Wildtype-like
TCGA-EW-A1P3-01	TCGA-BRCA	BRCA_LumA	0.68	unaltered	unaltered	12.154255142894	FALSE	2	42464518	chr3:36082372-78546889	-1211.3371189373	Wildtype-like
TCGA-EW-A1P4-01	TCGA-BRCA	BRCA_Basal	0.42	unaltered	unaltered	12.3503077498552	FALSE	2	9679094	chr3:43824759-53503852	-1663.66058308468	Wildtype-like
TCGA-EW-A1P5-01	TCGA-BRCA	BRCA_LumA	0.65	unaltered	unaltered	12.1868409005719	FALSE	3	102793151	chr3:2170634-104963784	-1758.14959712277	Wildtype-like
TCGA-EW-A1P6-01	TCGA-BRCA	BRCA_LumA	0.75	unaltered	unaltered	12.3643587564829	FALSE	2	12751625	chr3:41439191-54190815	-1445.47558750656	Wildtype-like
TCGA-EW-A1P7-01	TCGA-BRCA	BRCA_Normal	0.27	unaltered	unaltered	11.9724463298493	FALSE	2	48566634	chr3:15841932-64408565	-861.637389506166	Wildtype-like
TCGA-EW-A1P8-01	TCGA-BRCA	BRCA_Basal	0.69	altered	copynumber	12.3048971630998	FALSE	1	36653788	chr3:50968901-87622688	-1495.17127231679	Wildtype-like
TCGA-EW-A1PA-01	TCGA-BRCA	BRCA_LumA	0.64	unaltered	unaltered	12.4920657971911	FALSE	2	50610211	chr3:2170634-52780844	-1534.2016038093	Wildtype-like
TCGA-EW-A1PB-01	TCGA-BRCA	BRCA_Basal	0.52	altered	copynumber	12.3859758222297	FALSE	1	7046279	chr3:45382552-52428830	-1775.7479348844	Wildtype-like
TCGA-EW-A1PC-01	TCGA-BRCA	BRCA_LumB	0.81	unaltered	unaltered	12.6380621760478	FALSE	3	37400291	chr3:30182706-67582996	-1129.35353258864	Wildtype-like
TCGA-EW-A1PD-01	TCGA-BRCA	BRCA_LumA	0.61	altered	copynumber	11.8958446733397	FALSE	1	8866181	chr3:45177127-54043307	-1282.719429949	Wildtype-like
TCGA-EW-A1PE-01	TCGA-BRCA	BRCA_LumA	0.69	unaltered	unaltered	11.994357202925	FALSE	2	195641768	chr3:2170634-197812401	-1281.83052649587	Wildtype-like
TCGA-EW-A1PG-01	TCGA-BRCA	BRCA_Normal	0.36	unaltered	unaltered	12.1404740412489	FALSE	2	195641768	chr3:2170634-197812401	-1009.53338097635	Wildtype-like
TCGA-EW-A1PH-01	TCGA-BRCA	BRCA_Basal	0.75	unaltered	unaltered	12.4973884967629	FALSE	3	7952984	chr3:51591066-59544049	-537.490715172175	Wildtype-like
TCGA-EW-A2FR-01	TCGA-BRCA	BRCA_Her2	0.23	unaltered	unaltered	12.2571021943295	FALSE	2	47858407	chr3:37815158-85673564	-1720.28150614931	Wildtype-like
TCGA-EW-A2FS-01	TCGA-BRCA	BRCA_LumA	0.55	altered	copynumber	11.5602497865384	TRUE	1	62878580	chr3:25381285-88259864	-1431.68991181089	Wildtype-like
TCGA-EW-A2FV-01	TCGA-BRCA	BRCA_LumA	0.4	unaltered	unaltered	11.7160760781186	TRUE	4	8319208	chr3:46378143-54697350	-1370.98371661878	Wildtype-like
TCGA-EW-A2FW-01	TCGA-BRCA	BRCA_LumB	0.87	unaltered	unaltered	12.7447841867384	FALSE	2	7178862	chr3:46117823-53296684	-1601.12800722212	Wildtype-like
TCGA-EW-A3E8-01	TCGA-BRCA	BRCA_LumA	0.31	unaltered	unaltered	11.8408326897712	TRUE	2	34974333	chr3:41872696-76847028	-1565.14048424088	Wildtype-like
TCGA-EW-A3U0-01	TCGA-BRCA	BRCA_Basal	0.26	unaltered	unaltered	11.8701626104302	FALSE	2	36263524	chr3:47261784-83525307	-937.457262046133	Wildtype-like
TCGA-EW-A423-01	TCGA-BRCA	BRCA_LumA	0.69	unaltered	unaltered	12.1379649701339	FALSE	2	45334557	chr3:33203542-78538098	-1963.46279541208	Wildtype-like
TCGA-EW-A6S9-01	TCGA-BRCA	BRCA_LumA	0.75	unaltered	unaltered	12.5454190090547	FALSE	2	19593378	chr3:47938685-67532062	-1721.76191824913	Wildtype-like
TCGA-EW-A6SA-01	TCGA-BRCA	BRCA_LumB	0.88	unaltered	unaltered	12.703741897418	FALSE	4	9033413	chr3:44403424-53436836	-1573.3135870424	Wildtype-like
TCGA-EW-A6SB-01	TCGA-BRCA	BRCA_Basal	0.21	unaltered	unaltered	12.3455122191799	FALSE	3	76747382	chr3:9464994-86212375	-1419.64805056569	Wildtype-like
TCGA-EW-A6SC-01	TCGA-BRCA	BRCA_LumA	0.63	unaltered	unaltered	12.1377161786461	FALSE	2	195641768	chr3:2170634-197812401	-1258.30419758733	Wildtype-like
TCGA-EW-A6SD-01	TCGA-BRCA	BRCA_Her2	0.54	unaltered	unaltered	12.4979298068454	FALSE	4	57220736	chr3:16645161-73865896	-1557.24341248383	Wildtype-like
TCGA-GI-A2C8-01	TCGA-BRCA	BRCA_LumA	0.48	unaltered	unaltered	11.8316646938107	TRUE	2	44568563	chr3:36262581-80831143	-1623.11332372902	Wildtype-like
TCGA-GI-A2C9-01	TCGA-BRCA	BRCA_Basal	0.81	altered	copynumber	11.567623877155	TRUE	1	3850137	chr3:48997084-52847220	-1227.50875335074	Wildtype-like
TCGA-GM-A2D9-01	TCGA-BRCA	BRCA_LumA	0.73	unaltered	unaltered	11.9808696928974	FALSE	2	84097045	chr3:2170634-86267678	-1652.11591594125	Wildtype-like
TCGA-GM-A2DA-01	TCGA-BRCA	BRCA_LumA	0.52	unaltered	unaltered	12.0434247196993	FALSE	2	68850363	chr3:2170634-71020996	-1008.89090093744	Wildtype-like
TCGA-GM-A2DB-01	TCGA-BRCA	BRCA_Her2	0.31	unaltered	unaltered	11.8170315050724	TRUE	2	70645601	chr3:29660979-100306579	-1343.47950013646	Wildtype-like
TCGA-GM-A2DC-01	TCGA-BRCA	BRCA_LumA	0.7	unaltered	unaltered	12.2513485689201	FALSE	2	8390320	chr3:44885118-53275437	-1803.44219594235	Wildtype-like
TCGA-GM-A2DD-01	TCGA-BRCA	BRCA_Normal	0.32	unaltered	unaltered	12.2467487728071	FALSE	3	668100	chr3:51947633-52615732	-1171.70289106512	Wildtype-like
TCGA-GM-A2DF-01	TCGA-BRCA	BRCA_Basal	0.36	altered	copynumber	12.1534870392113	FALSE	1	20774840	chr3:37401946-58176785	-1463.32237505224	Wildtype-like
TCGA-GM-A2DH-01	TCGA-BRCA	BRCA_Her2	0.38	unaltered	unaltered	12.2914322503541	FALSE	3	93049145	chr3:2170634-95219778	-1103.1826596219	Wildtype-like
TCGA-GM-A2DI-01	TCGA-BRCA	BRCA_LumA	0.22	unaltered	unaltered	12.1568418112633	FALSE	2	195641768	chr3:2170634-197812401	-1213.89917067718	Wildtype-like
TCGA-GM-A2DK-01	TCGA-BRCA	BRCA_LumA	0.49	unaltered	unaltered	12.0263083210543	FALSE	2	5337788	chr3:47867275-53205062	-1361.84007137812	Wildtype-like
TCGA-GM-A2DL-01	TCGA-BRCA	BRCA_LumA	0.54	unaltered	unaltered	12.3364298493896	FALSE	2	195641768	chr3:2170634-197812401	-1310.99209700913	Wildtype-like
TCGA-GM-A2DM-01	TCGA-BRCA	BRCA_LumA	0.72	unaltered	unaltered	12.5679566630715	FALSE	2	113889161	chr3:2170634-116059794	-1267.81346366286	Wildtype-like
TCGA-GM-A2DN-01	TCGA-BRCA	BRCA_LumA	0.39	unaltered	unaltered	12.0886753458437	FALSE	2	195641768	chr3:2170634-197812401	-1230.10773550045	Wildtype-like
TCGA-GM-A2DO-01	TCGA-BRCA	BRCA_LumB	0.36	unaltered	unaltered	12.2583941318834	FALSE	2	162259774	chr3:35552628-197812401	-1359.65733626534	Wildtype-like
TCGA-GM-A3NW-01	TCGA-BRCA	BRCA_LumA	0.53	unaltered	unaltered	12.2657502445421	FALSE	3	25881936	chr3:37128103-63010038	-1547.09576165893	Wildtype-like
TCGA-GM-A3NY-01	TCGA-BRCA	BRCA_LumA	0.75	unaltered	unaltered	11.9578740103454	FALSE	2	4265949	chr3:52333916-56599864	-1370.29925924641	Wildtype-like
TCGA-GM-A3XG-01	TCGA-BRCA	BRCA_LumA	NA	NA	NA	12.4647627249336	FALSE	NA	195641768	chr3:2170634-197812401	-1023.59914868405	Wildtype-like
TCGA-GM-A3XL-01	TCGA-BRCA	BRCA_Basal	0.67	altered	copynumber	12.2495532519475	FALSE	1	22639122	chr3:42174077-64813198	-1591.15401040326	Wildtype-like
TCGA-GM-A3XN-01	TCGA-BRCA	BRCA_LumA	0.38	unaltered	unaltered	12.3902480940098	FALSE	2	195641768	chr3:2170634-197812401	-1220.09279150696	Wildtype-like
TCGA-GM-A4E0-01	TCGA-BRCA	BRCA_LumA	0.26	unaltered	unaltered	12.3988113219192	FALSE	2	195641768	chr3:2170634-197812401	-922.154426010515	Wildtype-like
TCGA-GM-A5PV-01	TCGA-BRCA	BRCA_LumA	0.62	unaltered	unaltered	12.2655649308239	FALSE	2	171765512	chr3:2170634-173936145	-1250.71926890017	Wildtype-like
TCGA-GM-A5PX-01	TCGA-BRCA	BRCA_LumA	0.52	unaltered	unaltered	12.3224539720587	FALSE	2	155450239	chr3:2170634-157620872	-1219.7043001791	Wildtype-like
TCGA-HN-A2NL-01	TCGA-BRCA	BRCA_Basal	0.88	altered	copynumber	12.3584715115989	FALSE	1	55576492	chr3:15583550-71160041	-1037.29468951993	Wildtype-like
TCGA-HN-A2OB-01	TCGA-BRCA	BRCA_LumA	0.42	altered	mutation	12.548594064917	FALSE	2	152180641	chr3:45631761-197812401	-1125.91954356021	Wildtype-like
TCGA-JL-A3YW-01	TCGA-BRCA	BRCA_Her2	0.34	unaltered	unaltered	12.3219261930729	FALSE	3	6416927	chr3:51722123-58139049	-1578.46261448522	Wildtype-like
TCGA-JL-A3YX-01	TCGA-BRCA	BRCA_LumA	0.58	unaltered	unaltered	12.1220617485627	FALSE	3	56409697	chr3:2170634-58580330	-1677.76544936897	Wildtype-like
TCGA-LD-A66U-01	TCGA-BRCA	BRCA_LumA	0.48	unaltered	unaltered	12.6149026978741	FALSE	2	195641768	chr3:2170634-197812401	-1531.11566226375	Wildtype-like
TCGA-LD-A74U-01	TCGA-BRCA	BRCA_LumA	0.39	unaltered	unaltered	12.4078504743257	FALSE	2	195641768	chr3:2170634-197812401	-1265.47613972079	Wildtype-like
TCGA-LD-A7W5-01	TCGA-BRCA	BRCA_LumA	0.26	unaltered	unaltered	12.5882318329944	FALSE	3	39083988	chr3:42661604-81745591	-1632.49743305625	Wildtype-like
TCGA-LD-A7W6-01	TCGA-BRCA	BRCA_LumA	0.59	unaltered	unaltered	12.3356987633689	FALSE	2	195641768	chr3:2170634-197812401	-1072.78689945248	Wildtype-like
TCGA-LD-A9QF-01	TCGA-BRCA	BRCA_Normal	NA	NA	NA	12.4571165944971	FALSE	NA	84041742	chr3:2170634-86212375	-1495.87780251582	Wildtype-like
TCGA-LL-A440-01	TCGA-BRCA	BRCA_LumA	0.9	unaltered	unaltered	12.2741650253084	FALSE	2	195641768	chr3:2170634-197812401	-1044.93314538109	Wildtype-like
TCGA-LL-A441-01	TCGA-BRCA	BRCA_Normal	0.22	unaltered	unaltered	12.1003885882081	FALSE	2	10304253	chr3:46228658-56532910	-1203.15328056319	Wildtype-like
TCGA-LL-A50Y-01	TCGA-BRCA	BRCA_LumA	0.78	unaltered	unaltered	12.6785764214592	FALSE	2	51619476	chr3:2170634-53790109	-1884.51441096603	Wildtype-like
TCGA-LL-A5YL-01	TCGA-BRCA	BRCA_LumA	0.56	altered	copynumber	11.7764951380321	TRUE	1	70566531	chr3:37528979-108095509	-1873.3174183131	Wildtype-like
TCGA-LL-A5YM-01	TCGA-BRCA	BRCA_LumB	0.79	unaltered	unaltered	12.9974477752211	FALSE	2	4274925	chr3:52343106-56618030	-1882.99920166877	Wildtype-like
TCGA-LL-A5YN-01	TCGA-BRCA	BRCA_LumA	0.34	unaltered	unaltered	12.4959569357622	FALSE	2	52140071	chr3:2170634-54310704	-1618.04200942601	Wildtype-like
TCGA-LL-A5YO-01	TCGA-BRCA	BRCA_Her2	NA	NA	NA	12.2745292384464	FALSE	NA	60181425	chr3:47820670-108002094	-1659.83698886678	Wildtype-like
TCGA-LL-A5YP-01	TCGA-BRCA	BRCA_Basal	0.43	unaltered	unaltered	12.158375023146	FALSE	2	22558662	chr3:46141879-68700540	-1192.22881656222	Wildtype-like
TCGA-LL-A6FP-01	TCGA-BRCA	BRCA_LumA	0.91	unaltered	unaltered	13.1411217029116	FALSE	3	40424108	chr3:37513794-77937901	-1824.23659148434	Wildtype-like
TCGA-LL-A6FQ-01	TCGA-BRCA	BRCA_LumA	0.79	unaltered	unaltered	12.739363880223	FALSE	3	96839476	chr3:25453694-122293169	-2097.94060832416	Wildtype-like
TCGA-LL-A6FR-01	TCGA-BRCA	BRCA_Basal	0.53	unaltered	unaltered	12.6484708755328	FALSE	3	44185907	chr3:29240798-73426704	-1589.44640739484	Wildtype-like
TCGA-LL-A73Y-01	TCGA-BRCA	BRCA_Basal	0.5	unaltered	unaltered	12.0779621535307	FALSE	2	25635903	chr3:34084216-59720118	-1080.60683078574	Wildtype-like
TCGA-LL-A73Z-01	TCGA-BRCA	BRCA_Normal	0.23	altered	copynumber	12.3358383876369	FALSE	1	51963347	chr3:2170634-54133980	-1224.93756108411	Wildtype-like
TCGA-LL-A740-01	TCGA-BRCA	BRCA_LumA	0.54	unaltered	unaltered	12.5386303726551	FALSE	2	66488153	chr3:13671990-80160142	-1673.12645232353	Wildtype-like
TCGA-LL-A7SZ-01	TCGA-BRCA	BRCA_LumA	0.28	unaltered	unaltered	12.4834673321049	FALSE	3	70536892	chr3:13671990-84208881	-1778.22179133549	Wildtype-like
TCGA-LL-A7T0-01	TCGA-BRCA	BRCA_LumB	0.6	altered	copynumber	11.4354143887348	TRUE	1	3968894	chr3:51859961-55828854	-2278.15275764142	Wildtype-like
TCGA-LL-A8F5-01	TCGA-BRCA	BRCA_Basal	0.52	unaltered	unaltered	12.1164373594589	FALSE	2	8232064	chr3:45953018-54185081	-1640.85242303486	Wildtype-like
TCGA-LL-A9Q3-01	TCGA-BRCA	BRCA_LumA	0.53	altered	mutation	10.7056244188167	TRUE	2	52163654	chr3:32858781-85022434	-3405.35014198923	Mutant-like
TCGA-LQ-A4E4-01	TCGA-BRCA	BRCA_LumA	0.84	unaltered	unaltered	12.8440688668952	FALSE	2	33959985	chr3:37451015-71410999	-1588.35054600428	Wildtype-like
TCGA-MS-A51U-01	TCGA-BRCA	BRCA_LumA	0.22	unaltered	unaltered	12.3646272518493	FALSE	3	195641768	chr3:2170634-197812401	-1249.31938153856	Wildtype-like
TCGA-OK-A5Q2-01	TCGA-BRCA	BRCA_LumA	0.34	altered	copynumber	11.8054694189431	TRUE	1	32977358	chr3:48979196-81956553	-1456.94704371184	Wildtype-like
TCGA-OL-A5D6-01	TCGA-BRCA	BRCA_Normal	0.5	unaltered	unaltered	12.5803385859999	FALSE	2	180858715	chr3:2170634-183029348	-1494.34557752528	Wildtype-like
TCGA-OL-A5D7-01	TCGA-BRCA	BRCA_Basal	0.62	unaltered	unaltered	14.0619765404875	FALSE	3	491196	chr3:52331245-52822440	-1641.8963232268	Wildtype-like
TCGA-OL-A5D8-01	TCGA-BRCA	BRCA_LumA	0.79	unaltered	unaltered	12.5246691815505	FALSE	2	128913078	chr3:24759745-153672822	-1769.13108232613	Wildtype-like
TCGA-OL-A5DA-01	TCGA-BRCA	BRCA_LumA	0.68	unaltered	unaltered	12.6064792394855	FALSE	2	76615769	chr3:2170634-78786402	-1374.92888672102	Wildtype-like
TCGA-OL-A5RU-01	TCGA-BRCA	BRCA_LumA	0.43	unaltered	unaltered	12.4419606068817	FALSE	2	195641768	chr3:2170634-197812401	-1491.67919895451	Wildtype-like
TCGA-OL-A5RV-01	TCGA-BRCA	BRCA_LumA	0.46	unaltered	unaltered	12.2316940936756	FALSE	2	93545321	chr3:2170634-95715954	-1431.38244320083	Wildtype-like
TCGA-OL-A5RW-01	TCGA-BRCA	BRCA_Basal	0.79	unaltered	unaltered	11.8082916842499	TRUE	2	17999151	chr3:45712087-63711237	-1607.5074181797	Wildtype-like
TCGA-OL-A5RX-01	TCGA-BRCA	BRCA_LumA	0.43	unaltered	unaltered	12.4619860973358	FALSE	2	173580039	chr3:24232363-197812401	-1235.27584547357	Wildtype-like
TCGA-OL-A5RY-01	TCGA-BRCA	BRCA_Normal	0.73	unaltered	unaltered	11.8395309225513	TRUE	2	40395471	chr3:39832556-80228026	-1377.78540037383	Wildtype-like
TCGA-OL-A5RZ-01	TCGA-BRCA	BRCA_Her2	0.88	unaltered	unaltered	12.0244093723317	FALSE	2	22522710	chr3:51343072-73865781	-2456.04872632308	Wildtype-like
TCGA-OL-A5S0-01	TCGA-BRCA	BRCA_Basal	0.46	unaltered	unaltered	12.2425769512425	FALSE	2	86955787	chr3:2170634-89126420	-1414.76874312148	Wildtype-like
TCGA-OL-A66H-01	TCGA-BRCA	BRCA_LumA	0.67	unaltered	unaltered	12.5397772656822	FALSE	2	195641768	chr3:2170634-197812401	-1634.90007578884	Wildtype-like
TCGA-OL-A66I-01	TCGA-BRCA	BRCA_Basal	0.28	unaltered	unaltered	12.5261815020828	FALSE	3	20920183	chr3:37886253-58806435	-1313.53749391186	Wildtype-like
TCGA-OL-A66J-01	TCGA-BRCA	BRCA_LumA	0.61	unaltered	unaltered	12.5252676632623	FALSE	2	195641768	chr3:2170634-197812401	-1266.86405313044	Wildtype-like
TCGA-OL-A66K-01	TCGA-BRCA	BRCA_LumA	0.57	unaltered	unaltered	12.1614699758198	FALSE	3	73072923	chr3:2170634-75243556	-1470.5513126755	Wildtype-like
TCGA-OL-A66L-01	TCGA-BRCA	BRCA_LumA	0.58	unaltered	unaltered	12.6327726861742	FALSE	2	78182048	chr3:2170634-80352681	-1619.43494749499	Wildtype-like
TCGA-OL-A66N-01	TCGA-BRCA	BRCA_LumA	0.38	unaltered	unaltered	12.2416372403238	FALSE	3	71328751	chr3:2170634-73499384	-1657.76480175831	Wildtype-like
TCGA-OL-A66O-01	TCGA-BRCA	BRCA_LumA	0.74	unaltered	unaltered	12.8587700163681	FALSE	4	9322526	chr3:44158266-53480791	-1736.50538564196	Wildtype-like
TCGA-OL-A66P-01	TCGA-BRCA	BRCA_Her2	0.23	unaltered	unaltered	12.6079832267208	FALSE	2	10015552	chr3:42771444-52786995	-1700.59796906474	Wildtype-like
TCGA-OL-A6VO-01	TCGA-BRCA	BRCA_Basal	0.71	unaltered	unaltered	12.5405701562214	FALSE	2	50849827	chr3:11945308-62795134	-1374.6636487178	Wildtype-like
TCGA-OL-A6VQ-01	TCGA-BRCA	BRCA_LumA	0.39	unaltered	unaltered	12.3292048734439	FALSE	4	195641768	chr3:2170634-197812401	-1246.45889997759	Wildtype-like
TCGA-OL-A6VR-01	TCGA-BRCA	BRCA_LumA	0.78	unaltered	unaltered	12.4462003396781	FALSE	2	76807452	chr3:3552885-80360336	-1206.52955631032	Wildtype-like
TCGA-OL-A97C-01	TCGA-BRCA	BRCA_Normal	0.67	unaltered	unaltered	12.2832097941561	FALSE	2	153787872	chr3:44024530-197812401	-1448.68023066355	Wildtype-like
TCGA-PE-A5DC-01	TCGA-BRCA	BRCA_LumA	NA	NA	NA	11.7711894962962	TRUE	NA	58176110	chr3:30793607-88969716	-1632.91705222101	Wildtype-like
TCGA-PE-A5DD-01	TCGA-BRCA	BRCA_LumA	0.74	unaltered	unaltered	12.649826024687	FALSE	2	102203937	chr3:2170634-104374570	-1712.77455168444	Wildtype-like
TCGA-PE-A5DE-01	TCGA-BRCA	BRCA_LumA	0.36	unaltered	unaltered	12.4375793320525	FALSE	3	102341964	chr3:2170634-104512597	-1407.69908373229	Wildtype-like
TCGA-PL-A8LV-01	TCGA-BRCA	BRCA_Basal	0.48	unaltered	unaltered	12.3850796258135	FALSE	3	7247907	chr3:46082206-53330112	-1223.66033843927	Wildtype-like
TCGA-PL-A8LX-01	TCGA-BRCA	BRCA_LumA	0.57	unaltered	unaltered	13.0183659469888	FALSE	4	72592410	chr3:2170634-74763043	-1742.39075173041	Wildtype-like
TCGA-PL-A8LY-01	TCGA-BRCA	BRCA_Normal	0.65	unaltered	unaltered	12.4249684011065	FALSE	2	169732546	chr3:3685905-173418450	-989.141452441789	Wildtype-like
TCGA-PL-A8LZ-01	TCGA-BRCA	BRCA_Basal	0.25	unaltered	unaltered	12.2419205244695	FALSE	2	24854321	chr3:34818224-59672544	-1139.25687513204	Wildtype-like
TCGA-S3-A6ZF-01	TCGA-BRCA	BRCA_LumB	0.58	unaltered	unaltered	11.8887466911761	FALSE	2	39979003	chr3:45065476-85044478	-1641.69063828203	Wildtype-like
TCGA-S3-A6ZG-01	TCGA-BRCA	BRCA_LumA	0.67	unaltered	unaltered	12.0155121705616	FALSE	3	17601810	chr3:36094469-53696278	-1590.10157065727	Wildtype-like
TCGA-S3-A6ZH-01	TCGA-BRCA	BRCA_LumA	0.71	unaltered	unaltered	11.5434505976331	TRUE	2	9653711	chr3:43731280-53384990	-1796.02073151733	Wildtype-like
TCGA-S3-AA0Z-01	TCGA-BRCA	BRCA_Basal	0.77	unaltered	unaltered	12.4330115919111	FALSE	2	54665253	chr3:9504070-64169322	-1055.15509412134	Wildtype-like
TCGA-S3-AA10-01	TCGA-BRCA	BRCA_Basal	0.38	unaltered	unaltered	12.3357228028674	FALSE	2	21830214	chr3:40984570-62814783	-1254.50231232898	Wildtype-like
TCGA-S3-AA11-01	TCGA-BRCA	BRCA_LumA	0.6	altered	copynumber	11.9485243968034	FALSE	1	25817766	chr3:41676616-67494381	-1972.10876197243	Wildtype-like
TCGA-S3-AA12-01	TCGA-BRCA	BRCA_LumA	0.94	unaltered	unaltered	12.6845706684536	FALSE	2	195641768	chr3:2170634-197812401	-1443.48335424352	Wildtype-like
TCGA-S3-AA14-01	TCGA-BRCA	BRCA_LumA	0.66	unaltered	unaltered	12.4489484405895	FALSE	2	6568825	chr3:46926533-53495357	-1394.77663022067	Wildtype-like
TCGA-S3-AA15-01	TCGA-BRCA	BRCA_Basal	NA	NA	NA	12.7007186670001	FALSE	NA	122628776	chr3:9778908-132407683	-1141.79853123128	Wildtype-like
TCGA-S3-AA17-01	TCGA-BRCA	BRCA_LumB	0.35	unaltered	unaltered	11.6391095035491	TRUE	2	44799391	chr3:34765191-79564581	-1838.89673337145	Wildtype-like
TCGA-UL-AAZ6-01	TCGA-BRCA	BRCA_LumA	0.91	unaltered	unaltered	12.4744519844386	FALSE	3	18454275	chr3:43402228-61856502	-2283.84208827981	Wildtype-like
TCGA-UU-A93S-01	TCGA-BRCA	BRCA_Her2	0.61	unaltered	unaltered	12.7103731707324	FALSE	3	1721813	chr3:50875322-52597134	-1894.13268119282	Wildtype-like
TCGA-V7-A7HQ-01	TCGA-BRCA	BRCA_LumA	0.75	unaltered	unaltered	12.6112774877187	FALSE	2	67921999	chr3:50309249-118231247	-1920.11508534927	Wildtype-like
TCGA-W8-A86G-01	TCGA-BRCA	BRCA_LumA	0.33	unaltered	unaltered	12.287883583536	FALSE	4	176336176	chr3:21476226-197812401	-1182.05103636444	Wildtype-like
TCGA-WT-AB41-01	TCGA-BRCA	BRCA_LumA	0.51	unaltered	unaltered	13.1973889093408	FALSE	2	34376323	chr3:42333333-76709655	-1614.4723491964	Wildtype-like
TCGA-WT-AB44-01	TCGA-BRCA	BRCA_LumA	0.61	unaltered	unaltered	12.294936057924	FALSE	4	15301422	chr3:41477953-56779374	-1591.64804311016	Wildtype-like
TCGA-XX-A899-01	TCGA-BRCA	BRCA_LumA	0.38	unaltered	unaltered	12.3765117693408	FALSE	2	195641768	chr3:2170634-197812401	-1202.6484011807	Wildtype-like
TCGA-XX-A89A-01	TCGA-BRCA	BRCA_LumA	0.34	unaltered	unaltered	12.3159857961606	FALSE	3	68734415	chr3:2170634-70905048	-1189.94086170588	Wildtype-like
TCGA-Z7-A8R5-01	TCGA-BRCA	BRCA_LumA	0.18	unaltered	unaltered	12.3731527298568	FALSE	2	195641768	chr3:2170634-197812401	-1265.82669178249	Wildtype-like
TCGA-Z7-A8R6-01	TCGA-BRCA	BRCA_LumB	0.8	unaltered	unaltered	12.4880117992694	FALSE	2	32244670	chr3:20611154-52855823	-1513.83168946443	Wildtype-like
TCGA-2W-A8YY-01	TCGA-CESC	CESC_SquamousCarcinoma	0.62	unaltered	unaltered	12.237979145675	FALSE	2	60629978	chr3:2170634-62800611	-1616.27670614736	Wildtype-like
TCGA-4J-AA1J-01	TCGA-CESC	CESC_SquamousCarcinoma	0.85	unaltered	unaltered	12.5682450772287	FALSE	2	28020941	chr3:31699178-59720118	-1368.16892388718	Wildtype-like
TCGA-BI-A0VR-01	TCGA-CESC	CESC_SquamousCarcinoma	0.32	altered	copynumber	12.1915166785486	FALSE	1	69301082	chr3:24714264-94015345	-1304.5375928411	Wildtype-like
TCGA-BI-A0VS-01	TCGA-CESC	CESC_SquamousCarcinoma	0.49	unaltered	unaltered	12.5120995118653	FALSE	3	86691864	chr3:32510136-119201999	-1007.90731893838	Wildtype-like
TCGA-BI-A20A-01	TCGA-CESC	CESC_SquamousCarcinoma	0.46	unaltered	unaltered	11.7141188585141	TRUE	2	89291666	chr3:2170634-91462299	-1757.11808476577	Wildtype-like
TCGA-C5-A0TN-01	TCGA-CESC	CESC_SquamousCarcinoma	0.89	altered	copynumber	11.632280221609	TRUE	1	13136115	chr3:42212991-55349105	-1498.68251572216	Wildtype-like
TCGA-C5-A1BE-01	TCGA-CESC	CESC_SquamousCarcinoma	0.61	unaltered	unaltered	13.2135956710573	FALSE	2	35467848	chr3:17302696-52770543	-1142.07051013802	Wildtype-like
TCGA-C5-A1BF-01	TCGA-CESC	CESC_SquamousCarcinoma	0.75	altered	copynumber	11.4907623198294	TRUE	1	31832450	chr3:51045492-82877941	-1971.1658709946	Wildtype-like
TCGA-C5-A1BI-01	TCGA-CESC	CESC_SquamousCarcinoma	0.2	altered	copynumber	11.7953591978998	TRUE	0	65760835	chr3:6418731-72179565	-1791.30941354917	Wildtype-like
TCGA-C5-A1BJ-01	TCGA-CESC	CESC_SquamousCarcinoma	0.4	altered	copynumber	11.9307578580069	FALSE	1	36858527	chr3:51971855-88830381	-1342.35391560102	Wildtype-like
TCGA-C5-A1BK-01	TCGA-CESC	CESC_SquamousCarcinoma	0.46	unaltered	unaltered	12.2873852605076	FALSE	2	80589756	chr3:20722145-101311900	-1442.29239482084	Wildtype-like
TCGA-C5-A1BL-01	TCGA-CESC	CESC_SquamousCarcinoma	0.62	altered	copynumber	11.8648757650808	FALSE	1	35445945	chr3:38310645-73756589	-2001.81495965374	Wildtype-like
TCGA-C5-A1BM-01	TCGA-CESC	CESC_SquamousCarcinoma	0.67	altered	copynumber	9.97769706198012	TRUE	1	42838779	chr3:18201516-61040294	-2583.68806908116	Mutant-like
TCGA-C5-A1BN-01	TCGA-CESC	CESC_SquamousCarcinoma	0.79	altered	copynumber	12.2709697148092	FALSE	1	39722498	chr3:42362535-82085032	-1698.05781806553	Wildtype-like
TCGA-C5-A1BQ-01	TCGA-CESC	CESC_NA	0.71	unaltered	unaltered	12.1579479800229	FALSE	2	64302114	chr3:2170634-66472747	-1637.88706594684	Wildtype-like
TCGA-C5-A1M5-01	TCGA-CESC	CESC_SquamousCarcinoma	0.79	unaltered	unaltered	12.570121477355	FALSE	2	7214189	chr3:51970301-59184489	-924.836556560713	Wildtype-like
TCGA-C5-A1M6-01	TCGA-CESC	CESC_SquamousCarcinoma	0.73	unaltered	unaltered	11.7547485439236	TRUE	2	6782218	chr3:46048042-52830259	-1084.10313607784	Wildtype-like
TCGA-C5-A1M7-01	TCGA-CESC	CESC_SquamousCarcinoma	0.39	unaltered	unaltered	13.2468771737076	FALSE	3	78280903	chr3:2170634-80451536	-1214.95457875315	Wildtype-like
TCGA-C5-A1M8-01	TCGA-CESC	CESC_SquamousCarcinoma	0.96	altered	copynumber	7.65400384653094	TRUE	0	112513	chr3:52300577-52413089	-1792.43121895012	Wildtype-like
TCGA-C5-A1M9-01	TCGA-CESC	CESC_AdenoCarcinoma	0.81	unaltered	unaltered	12.4055166556605	FALSE	4	78062690	chr3:24888273-102950962	-1952.73203336449	Wildtype-like
TCGA-C5-A1ME-01	TCGA-CESC	CESC_AdenoCarcinoma	0.73	unaltered	unaltered	12.1596919208175	FALSE	3	66004289	chr3:10488721-76493009	-2157.862386183	Wildtype-like
TCGA-C5-A1MF-01	TCGA-CESC	CESC_SquamousCarcinoma	0.78	altered	copynumber	11.5873397912177	TRUE	1	22915335	chr3:48034001-70949335	-1867.98567663531	Wildtype-like
TCGA-C5-A1MH-01	TCGA-CESC	CESC_SquamousCarcinoma	0.29	unaltered	unaltered	12.595347513199	FALSE	3	91845194	chr3:2170634-94015827	-1339.20625237736	Wildtype-like
TCGA-C5-A1MI-01	TCGA-CESC	CESC_SquamousCarcinoma	0.67	unaltered	unaltered	11.7290636173525	TRUE	2	9411646	chr3:44000285-53411930	-1479.7897958992	Wildtype-like
TCGA-C5-A1MJ-01	TCGA-CESC	CESC_AdenoCarcinoma	0.57	unaltered	unaltered	12.3771535176402	FALSE	5	21842498	chr3:36841344-58683841	-1649.81438968212	Wildtype-like
TCGA-C5-A1MK-01	TCGA-CESC	CESC_SquamousCarcinoma	0.45	unaltered	unaltered	12.2721439044398	FALSE	2	89291666	chr3:2170634-91462299	-1345.20636987582	Wildtype-like
TCGA-C5-A1ML-01	TCGA-CESC	CESC_SquamousCarcinoma	0.79	unaltered	unaltered	11.0709093752385	TRUE	2	73001827	chr3:2170634-75172460	-1392.81721182136	Wildtype-like
TCGA-C5-A1MN-01	TCGA-CESC	CESC_SquamousCarcinoma	0.64	unaltered	unaltered	12.2988910095919	FALSE	2	27991142	chr3:25519378-53510519	-1550.13640548815	Wildtype-like
TCGA-C5-A1MP-01	TCGA-CESC	CESC_SquamousCarcinoma	0.57	altered	mutation	11.801567383566	TRUE	2	45167358	chr3:30029311-75196668	-1988.65011309357	Wildtype-like
TCGA-C5-A1MQ-01	TCGA-CESC	CESC_NA	NA	NA	NA	12.2613083870532	FALSE	NA		NA	-1845.46366125379	Wildtype-like
TCGA-C5-A2LS-01	TCGA-CESC	CESC_AdenoCarcinoma	0.71	unaltered	unaltered	11.6832995981847	TRUE	2	64325471	chr3:46614861-110940331	-1218.50857004306	Wildtype-like
TCGA-C5-A2LT-01	TCGA-CESC	CESC_SquamousCarcinoma	0.44	unaltered	unaltered	12.3998962190565	FALSE	4	22620507	chr3:38419788-61040294	-1563.58172028065	Wildtype-like
TCGA-C5-A2LV-01	TCGA-CESC	CESC_SquamousCarcinoma	0.76	unaltered	unaltered	12.4363769511472	FALSE	2	36965888	chr3:21704385-58670272	-1571.67654194155	Wildtype-like
TCGA-C5-A2LX-01	TCGA-CESC	CESC_SquamousCarcinoma	0.61	unaltered	unaltered	12.5796828427253	FALSE	2	36864316	chr3:32438095-69302410	-1586.67498240418	Wildtype-like
TCGA-C5-A2LY-01	TCGA-CESC	CESC_SquamousCarcinoma	0.63	unaltered	unaltered	12.5243601179226	FALSE	2	74948829	chr3:2170634-77119462	-1631.62684883177	Wildtype-like
TCGA-C5-A2LZ-01	TCGA-CESC	CESC_NA	0.68	unaltered	unaltered	12.2480358584828	FALSE	2	46681913	chr3:14459236-61141148	-1285.36789054967	Wildtype-like
TCGA-C5-A2M1-01	TCGA-CESC	CESC_AdenoCarcinoma	0.71	unaltered	unaltered	12.1324627392295	FALSE	2	78384920	chr3:2170634-80555553	-1618.99677382081	Wildtype-like
TCGA-C5-A2M2-01	TCGA-CESC	CESC_AdenoCarcinoma	0.92	unaltered	unaltered	11.5194027177515	TRUE	2	152339593	chr3:2170634-154510226	-1551.81489464055	Wildtype-like
TCGA-C5-A3HD-01	TCGA-CESC	CESC_NA	0.91	unaltered	unaltered	12.4201707891109	FALSE	2	9796763	chr3:45575548-55372310	-1670.36084769809	Wildtype-like
TCGA-C5-A3HE-01	TCGA-CESC	CESC_NA	0.39	unaltered	unaltered	12.4168654929344	FALSE	4	114206804	chr3:2170634-116377437	-2000.72626990246	Wildtype-like
TCGA-C5-A3HF-01	TCGA-CESC	CESC_AdenoCarcinoma	0.42	unaltered	unaltered	11.8789232568743	FALSE	2	58870326	chr3:2170634-61040959	-1586.51153495908	Wildtype-like
TCGA-C5-A3HL-01	TCGA-CESC	CESC_NA	0.66	unaltered	unaltered	12.3697520625545	FALSE	2	116202537	chr3:14459236-130661772	-1075.95917706275	Wildtype-like
TCGA-C5-A7CG-01	TCGA-CESC	CESC_SquamousCarcinoma	0.45	unaltered	unaltered	12.3757875939299	FALSE	4	161132616	chr3:2170634-163303249	-1262.67990023324	Wildtype-like
TCGA-C5-A7CH-01	TCGA-CESC	CESC_SquamousCarcinoma	0.67	unaltered	unaltered	12.1333834015505	FALSE	3	5935429	chr3:50018523-55953951	-1598.19442459939	Wildtype-like
TCGA-C5-A7CJ-01	TCGA-CESC	CESC_SquamousCarcinoma	0.41	altered	copynumber	11.1388606173204	TRUE	1	37562188	chr3:37021363-74583550	-2082.36002929175	Wildtype-like
TCGA-C5-A7CK-01	TCGA-CESC	CESC_SquamousCarcinoma	0.63	altered	copynumber	11.866293052386	FALSE	1	19031380	chr3:44091496-63122875	-1704.85733832625	Wildtype-like
TCGA-C5-A7CL-01	TCGA-CESC	CESC_SquamousCarcinoma	0.63	altered	copynumber	11.3641079221439	TRUE	1	42696610	chr3:31232048-73928657	-1665.3351234391	Wildtype-like
TCGA-C5-A7CM-01	TCGA-CESC	CESC_AdenoCarcinoma	0.76	unaltered	unaltered	12.0571750974737	FALSE	2	143626692	chr3:2170634-145797325	-1339.40117750158	Wildtype-like
TCGA-C5-A7CO-01	TCGA-CESC	CESC_SquamousCarcinoma	0.69	unaltered	unaltered	12.0236900801533	FALSE	2	17710789	chr3:37531702-55242490	-1923.80111621409	Wildtype-like
TCGA-C5-A7UC-01	TCGA-CESC	CESC_SquamousCarcinoma	0.8	unaltered	unaltered	12.7346579522359	FALSE	2	18110020	chr3:36172130-54282149	-1643.50863772072	Wildtype-like
TCGA-C5-A7UE-01	TCGA-CESC	CESC_SquamousCarcinoma	0.65	altered	copynumber	12.5986414240733	FALSE	1	18600961	chr3:42540188-61141148	-1934.62300436237	Wildtype-like
TCGA-C5-A7UH-01	TCGA-CESC	CESC_SquamousCarcinoma	0.58	unaltered	unaltered	12.1023426770153	FALSE	2	19551576	chr3:33520622-53072197	-2236.93233540472	Wildtype-like
TCGA-C5-A7UI-01	TCGA-CESC	CESC_SquamousCarcinoma	0.52	altered	copynumber	11.9642380929456	FALSE	1	42254065	chr3:31405370-73659434	-1971.45849512789	Wildtype-like
TCGA-C5-A7X3-01	TCGA-CESC	CESC_SquamousCarcinoma	0.22	unaltered	unaltered	12.5751300271159	FALSE	4	21182983	chr3:32115694-53298676	-1856.87519067309	Wildtype-like
TCGA-C5-A7X5-01	TCGA-CESC	CESC_SquamousCarcinoma	0.84	unaltered	unaltered	12.2142204862329	FALSE	2	9219093	chr3:43964842-53183934	-1908.87022096773	Wildtype-like
TCGA-C5-A7X8-01	TCGA-CESC	CESC_AdenoCarcinoma	0.69	unaltered	unaltered	11.8658990518972	FALSE	2	74296027	chr3:12141049-86437075	-1597.74266390669	Wildtype-like
TCGA-C5-A7XC-01	TCGA-CESC	CESC_SquamousCarcinoma	0.59	unaltered	unaltered	12.4437252994163	FALSE	2	38579000	chr3:35346189-73925188	-1294.59742034167	Wildtype-like
TCGA-C5-A8XH-01	TCGA-CESC	CESC_SquamousCarcinoma	0.5	unaltered	unaltered	11.8891071705602	FALSE	2	45786004	chr3:20908463-66694466	-1532.72750061446	Wildtype-like
TCGA-C5-A8XI-01	TCGA-CESC	CESC_SquamousCarcinoma	0.67	unaltered	unaltered	12.6319645452326	FALSE	3	6088178	chr3:47217775-53305952	-1161.16095211758	Wildtype-like
TCGA-C5-A8XJ-01	TCGA-CESC	CESC_SquamousCarcinoma	0.71	altered	copynumber	11.675064284904	TRUE	1	14787422	chr3:38376154-53163575	-1611.42827898777	Wildtype-like
TCGA-C5-A8XK-01	TCGA-CESC	CESC_SquamousCarcinoma	0.58	unaltered	unaltered	12.357989341221	FALSE	4	9758945	chr3:45948625-55707569	-1647.02023285673	Wildtype-like
TCGA-C5-A8YQ-01	TCGA-CESC	CESC_SquamousCarcinoma	0.8	unaltered	unaltered	13.2226202560529	FALSE	2	8575169	chr3:44603532-53178700	-2370.69760756289	Wildtype-like
TCGA-C5-A8YR-01	TCGA-CESC	CESC_SquamousCarcinoma	0.79	unaltered	unaltered	12.6019878438344	FALSE	3	17942291	chr3:43603325-61545615	-1563.89488676915	Wildtype-like
TCGA-C5-A8YT-01	TCGA-CESC	CESC_SquamousCarcinoma	0.67	unaltered	unaltered	12.3465074483578	FALSE	2	195641768	chr3:2170634-197812401	-1469.10215398972	Wildtype-like
TCGA-C5-A8ZZ-01	TCGA-CESC	CESC_SquamousCarcinoma	0.7	altered	copynumber	12.0634536117344	FALSE	1	10847513	chr3:52275363-63122875	-1673.08057012577	Wildtype-like
TCGA-C5-A901-01	TCGA-CESC	CESC_NA	NA	NA	NA	12.4632851147674	FALSE	NA		NA	-1516.5801250797	Wildtype-like
TCGA-C5-A902-01	TCGA-CESC	CESC_NA	NA	NA	NA	12.1139744326418	FALSE	NA		NA	-1996.30368863914	Wildtype-like
TCGA-C5-A905-01	TCGA-CESC	CESC_NA	NA	NA	NA	12.5751678417883	FALSE	NA		NA	-1717.12141476949	Wildtype-like
TCGA-C5-A907-01	TCGA-CESC	CESC_SquamousCarcinoma	0.61	unaltered	unaltered	12.2853743382699	FALSE	2	53366291	chr3:2170634-55536924	-2224.9569382524	Wildtype-like
TCGA-DG-A2KH-01	TCGA-CESC	CESC_NA	0.76	unaltered	unaltered	12.3307881463396	FALSE	4	23883616	chr3:50835445-74719060	-1319.79300253576	Wildtype-like
TCGA-DG-A2KJ-01	TCGA-CESC	CESC_SquamousCarcinoma	0.61	altered	copynumber	12.57475761885	FALSE	1	82303987	chr3:9158313-91462299	-2317.59644161819	Wildtype-like
TCGA-DG-A2KK-01	TCGA-CESC	CESC_SquamousCarcinoma	0.84	unaltered	unaltered	12.4988652923967	FALSE	2	71526015	chr3:2170634-73696648	-1450.67499126058	Wildtype-like
TCGA-DG-A2KL-01	TCGA-CESC	CESC_SquamousCarcinoma	0.53	unaltered	unaltered	11.9812482959981	FALSE	3	10783965	chr3:42896185-53680149	-1369.59274258269	Wildtype-like
TCGA-DG-A2KM-01	TCGA-CESC	CESC_SquamousCarcinoma	0.17	altered	copynumber	11.7428437026587	TRUE	1	45089989	chr3:46300938-91390926	-1598.79394759503	Wildtype-like
TCGA-DR-A0ZL-01	TCGA-CESC	CESC_SquamousCarcinoma	0.49	altered	copynumber	12.3417770040673	FALSE	1	17221431	chr3:45496945-62718375	-1616.42905691782	Wildtype-like
TCGA-DR-A0ZM-01	TCGA-CESC	CESC_SquamousCarcinoma	0.48	unaltered	unaltered	12.0818063511699	FALSE	2	195641768	chr3:2170634-197812401	-1705.54610545037	Wildtype-like
TCGA-DS-A0VK-01	TCGA-CESC	CESC_SquamousCarcinoma	0.67	altered	copynumber	11.7050746830899	TRUE	1	18784274	chr3:46609369-65393642	-1494.34216078519	Wildtype-like
TCGA-DS-A0VL-01	TCGA-CESC	CESC_SquamousCarcinoma	0.79	unaltered	unaltered	12.7121846252967	FALSE	2	12909320	chr3:41477953-54387272	-1183.97933426066	Wildtype-like
TCGA-DS-A0VM-01	TCGA-CESC	CESC_SquamousCarcinoma	0.71	altered	copynumber	11.5232486874361	TRUE	1	49803155	chr3:12833438-62636592	-1876.29678898561	Wildtype-like
TCGA-DS-A0VN-01	TCGA-CESC	CESC_SquamousCarcinoma	0.5	unaltered	unaltered	11.6577255065433	TRUE	2	51653881	chr3:2170634-53824514	-1975.70063468533	Wildtype-like
TCGA-DS-A1OA-01	TCGA-CESC	CESC_NA	NA	NA	NA	12.1333688509612	FALSE	NA		NA	-1222.13232589923	Wildtype-like
TCGA-DS-A1OB-01	TCGA-CESC	CESC_NA	NA	NA	NA	12.3295890094558	FALSE	NA		NA	-1267.31229221222	Wildtype-like
TCGA-DS-A1OC-01	TCGA-CESC	CESC_NA	NA	NA	NA	11.8012739769274	TRUE	NA		NA	-1350.74390934149	Wildtype-like
TCGA-DS-A1OD-01	TCGA-CESC	CESC_NA	NA	NA	NA	11.5885158858324	TRUE	NA		NA	-1222.0505831616	Wildtype-like
TCGA-DS-A3LQ-01	TCGA-CESC	CESC_SquamousCarcinoma	0.72	unaltered	unaltered	12.7977783233911	FALSE	2	93571715	chr3:13315793-106887507	-1200.30640976019	Wildtype-like
TCGA-DS-A5RQ-01	TCGA-CESC	CESC_SquamousCarcinoma	0.7	altered	copynumber	11.4731601591962	TRUE	1	66760508	chr3:2950322-69710829	-1655.42036562581	Wildtype-like
TCGA-DS-A7WF-01	TCGA-CESC	CESC_SquamousCarcinoma	0.94	unaltered	unaltered	11.9372601462982	FALSE	2	195641768	chr3:2170634-197812401	-1525.64535563518	Wildtype-like
TCGA-DS-A7WH-01	TCGA-CESC	CESC_AdenoCarcinoma	0.68	unaltered	unaltered	12.1014504597115	FALSE	2	67033602	chr3:49877895-116911496	-1386.08721015925	Wildtype-like
TCGA-DS-A7WI-01	TCGA-CESC	CESC_SquamousCarcinoma	0.85	unaltered	unaltered	12.8182086546862	FALSE	2	32540725	chr3:22295268-54835992	-1835.52624782726	Wildtype-like
TCGA-EA-A1QS-01	TCGA-CESC	CESC_SquamousCarcinoma	0.3	unaltered	unaltered	12.316710752756	FALSE	2	16767864	chr3:37704972-54472835	-990.590824018913	Wildtype-like
TCGA-EA-A1QT-01	TCGA-CESC	CESC_SquamousCarcinoma	0.86	unaltered	unaltered	13.2579398242633	FALSE	2	7740784	chr3:45491732-53232515	-1308.93745568402	Wildtype-like
TCGA-EA-A3HQ-01	TCGA-CESC	CESC_SquamousCarcinoma	0.79	unaltered	unaltered	12.511390709028	FALSE	2	25013358	chr3:34259227-59272584	-1218.26070095327	Wildtype-like
TCGA-EA-A3HR-01	TCGA-CESC	CESC_SquamousCarcinoma	0.75	unaltered	unaltered	12.4221752093826	FALSE	2	78590189	chr3:2170634-80760822	-1019.73064558103	Wildtype-like
TCGA-EA-A3HS-01	TCGA-CESC	CESC_SquamousCarcinoma	0.84	altered	copynumber	11.851704192431	TRUE	1	36329481	chr3:17174008-53503488	-1310.69132221993	Wildtype-like
TCGA-EA-A3HT-01	TCGA-CESC	CESC_SquamousCarcinoma	0.57	unaltered	unaltered	11.9209708459251	FALSE	2	89291666	chr3:2170634-91462299	-1170.38226217119	Wildtype-like
TCGA-EA-A3HU-01	TCGA-CESC	CESC_NA	NA	NA	NA	11.3695537805115	TRUE	NA		NA	-1641.51815954576	Wildtype-like
TCGA-EA-A3QD-01	TCGA-CESC	CESC_SquamousCarcinoma	0.53	altered	copynumber	11.6091479515612	TRUE	1	69526400	chr3:3044096-72570495	-1406.97555980606	Wildtype-like
TCGA-EA-A3QE-01	TCGA-CESC	CESC_SquamousCarcinoma	0.44	altered	copynumber	11.7023043398307	TRUE	1	59733712	chr3:30703101-90436812	-1870.00329979258	Wildtype-like
TCGA-EA-A3Y4-01	TCGA-CESC	CESC_SquamousCarcinoma	0.57	unaltered	unaltered	11.8174455041818	TRUE	2	5857099	chr3:46571732-52428830	-1784.54077353432	Wildtype-like
TCGA-EA-A410-01	TCGA-CESC	CESC_SquamousCarcinoma	0.8	unaltered	unaltered	12.4464860344365	FALSE	2	24996575	chr3:28257916-53254490	-1474.51148370529	Wildtype-like
TCGA-EA-A411-01	TCGA-CESC	CESC_SquamousCarcinoma	0.42	unaltered	unaltered	11.2750094875105	TRUE	2	42686257	chr3:31752365-74438621	-1252.5082455715	Wildtype-like
TCGA-EA-A439-01	TCGA-CESC	CESC_SquamousCarcinoma	0.64	unaltered	unaltered	11.3047323363653	TRUE	2	19325695	chr3:46300938-65626632	-1078.85308472296	Wildtype-like
TCGA-EA-A43B-01	TCGA-CESC	CESC_SquamousCarcinoma	0.38	unaltered	unaltered	12.731470387988	FALSE	4	49877248	chr3:23727375-73604622	-1775.3268891831	Wildtype-like
TCGA-EA-A44S-01	TCGA-CESC	CESC_NA	0.73	altered	mutation+copynumber	10.7767301110575	TRUE	1	20738626	chr3:46207509-66946134	-2289.56443773171	Wildtype-like
TCGA-EA-A4BA-01	TCGA-CESC	CESC_NA	0.73	unaltered	unaltered	12.1011414209387	FALSE	2	12219106	chr3:41303091-53522196	-1548.7787686247	Wildtype-like
TCGA-EA-A50E-01	TCGA-CESC	CESC_NA	0.5	altered	copynumber	11.4172639497369	TRUE	1	39509723	chr3:19905804-59415526	-1573.56026901323	Wildtype-like
TCGA-EA-A556-01	TCGA-CESC	CESC_NA	0.7	unaltered	unaltered	12.0039274965272	FALSE	4	5005506	chr3:48674644-53680149	-1211.09560927522	Wildtype-like
TCGA-EA-A5FO-01	TCGA-CESC	CESC_SquamousCarcinoma	0.92	unaltered	unaltered	12.0439294291083	FALSE	2	81105748	chr3:2170634-83276381	-1309.39990405935	Wildtype-like
TCGA-EA-A5O9-01	TCGA-CESC	CESC_SquamousCarcinoma	0.85	unaltered	unaltered	12.4120766480254	FALSE	2	51794363	chr3:22205974-74000336	-1414.09969151864	Wildtype-like
TCGA-EA-A5ZD-01	TCGA-CESC	CESC_SquamousCarcinoma	0.4	unaltered	unaltered	12.3560639031359	FALSE	2	66160828	chr3:25301472-91462299	-1554.78041787077	Wildtype-like
TCGA-EA-A5ZE-01	TCGA-CESC	CESC_SquamousCarcinoma	0.7	altered	copynumber	11.6673052259079	TRUE	1	88198876	chr3:2170634-90369509	-1666.31314586287	Wildtype-like
TCGA-EA-A5ZF-01	TCGA-CESC	CESC_SquamousCarcinoma	0.73	unaltered	unaltered	11.7540200749836	TRUE	2	10880623	chr3:42437238-53317860	-932.106315375509	Wildtype-like
TCGA-EA-A6QX-01	TCGA-CESC	CESC_SquamousCarcinoma	0.79	altered	copynumber	11.8356010420631	TRUE	1	32173156	chr3:27302153-59475308	-1688.41799640988	Wildtype-like
TCGA-EA-A78R-01	TCGA-CESC	CESC_SquamousCarcinoma	0.43	unaltered	unaltered	12.5297224101514	FALSE	2	67700097	chr3:2170634-69870730	-1451.9402252826	Wildtype-like
TCGA-EA-A97N-01	TCGA-CESC	CESC_SquamousCarcinoma	0.64	unaltered	unaltered	12.4260483318953	FALSE	2	65929372	chr3:25532928-91462299	-1387.4971531903	Wildtype-like
TCGA-EK-A2GZ-01	TCGA-CESC	CESC_SquamousCarcinoma	0.58	altered	copynumber	11.3292108420352	TRUE	1	43159023	chr3:48303277-91462299	-1630.59623749523	Wildtype-like
TCGA-EK-A2H0-01	TCGA-CESC	CESC_SquamousCarcinoma	0.73	unaltered	unaltered	12.7473663809069	FALSE	2	13668504	chr3:40458376-54126879	-1785.63647938863	Wildtype-like
TCGA-EK-A2H1-01	TCGA-CESC	CESC_SquamousCarcinoma	0.42	unaltered	unaltered	11.9234654995217	FALSE	2	93049145	chr3:2170634-95219778	-1542.83480874595	Wildtype-like
TCGA-EK-A2IP-01	TCGA-CESC	CESC_SquamousCarcinoma	0.84	altered	copynumber	11.4392082182597	TRUE	1	16131086	chr3:42212172-58343257	-1543.80209684425	Wildtype-like
TCGA-EK-A2PG-01	TCGA-CESC	CESC_SquamousCarcinoma	0.79	unaltered	unaltered	11.4580324171474	TRUE	2	528533	chr3:52261879-52790411	-1412.94391814314	Wildtype-like
TCGA-EK-A2PI-01	TCGA-CESC	CESC_SquamousCarcinoma	0.81	altered	copynumber	12.3571449712036	FALSE	1	69852806	chr3:21609494-91462299	-1509.13710047784	Wildtype-like
TCGA-EK-A2PK-01	TCGA-CESC	CESC_SquamousCarcinoma	0.5	unaltered	unaltered	11.7935184404675	TRUE	3	17350407	chr3:38186518-55536924	-2085.23208989908	Wildtype-like
TCGA-EK-A2PL-01	TCGA-CESC	CESC_SquamousCarcinoma	0.61	unaltered	unaltered	12.1730505795195	FALSE	2	40092711	chr3:32023115-72115825	-1698.69815138674	Wildtype-like
TCGA-EK-A2PM-01	TCGA-CESC	CESC_SquamousCarcinoma	0.7	unaltered	unaltered	13.4945772995626	FALSE	4	43843642	chr3:15876477-59720118	-1275.0224466409	Wildtype-like
TCGA-EK-A2R7-01	TCGA-CESC	CESC_SquamousCarcinoma	0.69	altered	copynumber	11.0206253978446	TRUE	1	13574849	chr3:42176371-55751219	-1431.35291255014	Wildtype-like
TCGA-EK-A2R8-01	TCGA-CESC	CESC_SquamousCarcinoma	0.44	unaltered	unaltered	11.7247300123786	TRUE	4	5470024	chr3:48350018-53820041	-1753.93747472126	Wildtype-like
TCGA-EK-A2R9-01	TCGA-CESC	CESC_SquamousCarcinoma	0.78	unaltered	unaltered	12.1472980062623	FALSE	2	79569780	chr3:11892520-91462299	-1013.84588247828	Wildtype-like
TCGA-EK-A2RA-01	TCGA-CESC	CESC_SquamousCarcinoma	0.64	unaltered	unaltered	12.751115134692	FALSE	5	31414731	chr3:31693497-63108227	-895.275962416501	Wildtype-like
TCGA-EK-A2RB-01	TCGA-CESC	CESC_SquamousCarcinoma	0.81	altered	mutation+copynumber	10.3733850227462	TRUE	1	47402041	chr3:14939843-62341883	-2600.10966548593	Mutant-like
TCGA-EK-A2RC-01	TCGA-CESC	CESC_SquamousCarcinoma	0.61	altered	copynumber	10.5027377160595	TRUE	1	16966209	chr3:41146509-58112717	-2425.49238843824	Wildtype-like
TCGA-EK-A2RD-01	TCGA-CESC	CESC_NA	0.63	unaltered	unaltered	NA	FALSE	2	2617487	chr3:51564238-54181724	NA	NA
TCGA-EK-A2RE-01	TCGA-CESC	CESC_SquamousCarcinoma	0.86	altered	copynumber	11.9230137542549	FALSE	1	89220293	chr3:2170634-91390926	-1809.30568728042	Wildtype-like
TCGA-EK-A2RJ-01	TCGA-CESC	CESC_SquamousCarcinoma	0.5	unaltered	unaltered	12.2273537429915	FALSE	3	29502582	chr3:46378627-75881208	-1878.95265838849	Wildtype-like
TCGA-EK-A2RK-01	TCGA-CESC	CESC_SquamousCarcinoma	0.78	unaltered	unaltered	12.56934943078	FALSE	2	6924852	chr3:52160953-59085804	-1102.00346820916	Wildtype-like
TCGA-EK-A2RL-01	TCGA-CESC	CESC_AdenoCarcinoma	0.91	unaltered	unaltered	11.7862912575409	TRUE	2	38361266	chr3:32506773-70868038	-1445.086406141	Wildtype-like
TCGA-EK-A2RM-01	TCGA-CESC	CESC_SquamousCarcinoma	0.65	unaltered	unaltered	12.3390382644115	FALSE	4	6874178	chr3:45632670-52506847	-1426.25498639073	Wildtype-like
TCGA-EK-A2RN-01	TCGA-CESC	CESC_SquamousCarcinoma	0.63	unaltered	unaltered	12.1990583633174	FALSE	3	6258853	chr3:46521992-52780844	-1385.78345798704	Wildtype-like
TCGA-EK-A2RO-01	TCGA-CESC	CESC_SquamousCarcinoma	0.71	unaltered	unaltered	12.759166553587	FALSE	2	41941632	chr3:25671983-67613614	-1196.49457882325	Wildtype-like
TCGA-EK-A3GJ-01	TCGA-CESC	CESC_SquamousCarcinoma	0.69	unaltered	unaltered	12.7695225464684	FALSE	4	45519370	chr3:8114736-53634105	-1995.71670929054	Wildtype-like
TCGA-EK-A3GK-01	TCGA-CESC	CESC_AdenoCarcinoma	0.85	unaltered	unaltered	12.5980318694904	FALSE	2	116276575	chr3:2170634-118447208	-1173.39743302931	Wildtype-like
TCGA-EK-A3GM-01	TCGA-CESC	CESC_AdenoCarcinoma	0.79	unaltered	unaltered	12.1899785974415	FALSE	3	8668897	chr3:44450374-53119270	-1880.795250437	Wildtype-like
TCGA-EK-A3GN-01	TCGA-CESC	CESC_SquamousCarcinoma	0.7	unaltered	unaltered	12.3471329038358	FALSE	2	50409155	chr3:9276074-59685228	-1497.25925872266	Wildtype-like
TCGA-EX-A1H5-01	TCGA-CESC	CESC_SquamousCarcinoma	0.78	altered	copynumber	11.9391272880938	FALSE	1	82680237	chr3:2170634-84850870	-1106.574362933	Wildtype-like
TCGA-EX-A1H6-01	TCGA-CESC	CESC_AdenoCarcinoma	0.62	unaltered	unaltered	11.8673261640188	FALSE	2	93610478	chr3:2170634-95781111	-1680.45828913412	Wildtype-like
TCGA-EX-A3L1-01	TCGA-CESC	CESC_SquamousCarcinoma	0.27	unaltered	unaltered	12.5301588113415	FALSE	3	8556312	chr3:44208405-52764716	-1812.64380607016	Wildtype-like
TCGA-EX-A449-01	TCGA-CESC	CESC_NA	NA	NA	NA	12.1464252399857	FALSE	NA	57218304	chr3:2170634-59388937	-1810.63636833382	Wildtype-like
TCGA-EX-A69L-01	TCGA-CESC	CESC_SquamousCarcinoma	0.58	unaltered	unaltered	12.3495692907355	FALSE	2	83578196	chr3:31326151-114904346	-1463.59146877675	Wildtype-like
TCGA-EX-A69M-01	TCGA-CESC	CESC_SquamousCarcinoma	0.69	unaltered	unaltered	12.4936760718528	FALSE	2	23270981	chr3:30417867-53688847	-1887.77898205213	Wildtype-like
TCGA-EX-A8YF-01	TCGA-CESC	CESC_SquamousCarcinoma	0.56	unaltered	unaltered	12.2579730038035	FALSE	2	5958993	chr3:46994806-52953798	-2070.22273405452	Wildtype-like
TCGA-FU-A23K-01	TCGA-CESC	CESC_SquamousCarcinoma	0.64	unaltered	unaltered	12.2950283316763	FALSE	2	99795353	chr3:44024530-143819882	-1691.25157605842	Wildtype-like
TCGA-FU-A23L-01	TCGA-CESC	CESC_SquamousCarcinoma	0.5	unaltered	unaltered	12.008223181704	FALSE	2	10646335	chr3:50558386-61204720	-1304.81564838034	Wildtype-like
TCGA-FU-A2QG-01	TCGA-CESC	CESC_SquamousCarcinoma	0.81	unaltered	unaltered	12.8487546317808	FALSE	2	26606624	chr3:46603372-73209995	-1242.38707606116	Wildtype-like
TCGA-FU-A3EO-01	TCGA-CESC	CESC_AdenoCarcinoma	0.81	unaltered	unaltered	12.3932333137035	FALSE	2	66076514	chr3:14459236-80535749	-1899.06457336337	Wildtype-like
TCGA-FU-A3HY-01	TCGA-CESC	CESC_SquamousCarcinoma	0.63	unaltered	unaltered	11.8383050856312	TRUE	2	42104515	chr3:51910831-94015345	-1886.76587142334	Wildtype-like
TCGA-FU-A3HZ-01	TCGA-CESC	CESC_NA	0.81	unaltered	unaltered	12.2759546895498	FALSE	2	43292304	chr3:16427815-59720118	-1605.60575878692	Wildtype-like
TCGA-FU-A3NI-01	TCGA-CESC	CESC_SquamousCarcinoma	0.65	unaltered	unaltered	12.069808385632	FALSE	2	59316579	chr3:2170634-61487212	-1580.2905485697	Wildtype-like
TCGA-FU-A3TQ-01	TCGA-CESC	CESC_SquamousCarcinoma	0.66	unaltered	unaltered	12.4518175626707	FALSE	2	195641768	chr3:2170634-197812401	-1448.73211418669	Wildtype-like
TCGA-FU-A3TX-01	TCGA-CESC	CESC_SquamousCarcinoma	0.68	unaltered	unaltered	12.6914013671426	FALSE	4	78728934	chr3:3870739-82599672	-1671.37885737295	Wildtype-like
TCGA-FU-A3WB-01	TCGA-CESC	CESC_SquamousCarcinoma	0.88	unaltered	unaltered	12.4236836121698	FALSE	2	32280790	chr3:25878747-58159536	-1098.8499692974	Wildtype-like
TCGA-FU-A3YQ-01	TCGA-CESC	CESC_SquamousCarcinoma	0.34	altered	copynumber	11.6511293328323	TRUE	1	89220293	chr3:2170634-91390926	-1608.23950455826	Wildtype-like
TCGA-FU-A40J-01	TCGA-CESC	CESC_AdenoCarcinoma	0.65	unaltered	unaltered	11.7656474317382	TRUE	3	11085871	chr3:42361817-53447687	-1132.83495912164	Wildtype-like
TCGA-FU-A57G-01	TCGA-CESC	CESC_NA	0.58	unaltered	unaltered	12.0240661681113	FALSE	2	195641768	chr3:2170634-197812401	-1546.7090845678	Wildtype-like
TCGA-FU-A5XV-01	TCGA-CESC	CESC_SquamousCarcinoma	0.72	altered	copynumber	11.9495460781846	FALSE	1	35585392	chr3:36783238-72368629	-1723.6234337984	Wildtype-like
TCGA-FU-A770-01	TCGA-CESC	CESC_AdenoCarcinoma	0.61	unaltered	unaltered	12.0674284246771	FALSE	2	51520911	chr3:2170634-53691544	-1516.94243523966	Wildtype-like
TCGA-GH-A9DA-01	TCGA-CESC	CESC_SquamousCarcinoma	0.74	unaltered	unaltered	13.2262145270542	FALSE	3	7724676	chr3:51720100-59444775	-1998.93160323497	Wildtype-like
TCGA-HG-A2PA-01	TCGA-CESC	CESC_SquamousCarcinoma	0.5	altered	copynumber	11.9605179586186	FALSE	1	80535587	chr3:2170634-82706220	-1332.99289860388	Wildtype-like
TCGA-HG-A9SC-01	TCGA-CESC	CESC_NA	0.65	unaltered	unaltered	NA	FALSE	2	11493285	chr3:48226834-59720118	NA	NA
TCGA-HM-A3JJ-01	TCGA-CESC	CESC_SquamousCarcinoma	0.42	altered	copynumber	11.504894293537	TRUE	1	65966487	chr3:25424440-91390926	-1497.27430807673	Wildtype-like
TCGA-HM-A3JK-01	TCGA-CESC	CESC_SquamousCarcinoma	0.43	unaltered	unaltered	12.8434643893559	FALSE	4	10804269	chr3:42888920-53693188	-1219.86614622316	Wildtype-like
TCGA-HM-A4S6-01	TCGA-CESC	CESC_NA	0.54	unaltered	unaltered	12.2801656778865	FALSE	2	63364233	chr3:2170634-65534866	-1418.7665180748	Wildtype-like
TCGA-HM-A6W2-01	TCGA-CESC	CESC_SquamousCarcinoma	0.85	altered	copynumber	8.65518250172866	TRUE	1	39575	chr3:52381634-52421208	-2322.40321747475	Wildtype-like
TCGA-IR-A3L7-01	TCGA-CESC	CESC_SquamousCarcinoma	0.84	altered	copynumber	11.5805756085294	TRUE	1	63108524	chr3:27345189-90453712	-1551.5177258229	Wildtype-like
TCGA-IR-A3LA-01	TCGA-CESC	CESC_AdenoCarcinoma	0.88	unaltered	unaltered	11.9714895073008	FALSE	2	14503259	chr3:37969217-52472475	-1187.84387199795	Wildtype-like
TCGA-IR-A3LB-01	TCGA-CESC	CESC_AdenoCarcinoma	0.72	unaltered	unaltered	11.6543238794122	TRUE	2	27369242	chr3:26645916-54015157	-1396.16511327851	Wildtype-like
TCGA-IR-A3LC-01	TCGA-CESC	CESC_SquamousCarcinoma	0.78	unaltered	unaltered	12.74381162941	FALSE	2	37804324	chr3:44901897-82706220	-1503.18970554576	Wildtype-like
TCGA-IR-A3LF-01	TCGA-CESC	CESC_AdenoCarcinoma	0.25	unaltered	unaltered	11.9037097698337	FALSE	4	71618775	chr3:2170634-73789408	-1412.16897112256	Wildtype-like
TCGA-IR-A3LH-01	TCGA-CESC	CESC_SquamousCarcinoma	0.49	unaltered	unaltered	11.9374450918265	FALSE	2	29185256	chr3:30529996-59715251	-1292.47416571621	Wildtype-like
TCGA-IR-A3LI-01	TCGA-CESC	CESC_AdenoCarcinoma	0.93	unaltered	unaltered	11.9943382409696	FALSE	2	85589820	chr3:2170634-87760453	-1757.93153415441	Wildtype-like
TCGA-IR-A3LK-01	TCGA-CESC	CESC_SquamousCarcinoma	0.84	unaltered	unaltered	12.2106230974693	FALSE	2	12525810	chr3:41613732-54139541	-1705.45807672853	Wildtype-like
TCGA-IR-A3LL-01	TCGA-CESC	CESC_SquamousCarcinoma	0.5	unaltered	unaltered	12.0511475451745	FALSE	2	78293112	chr3:10025497-88318608	-1713.49359007151	Wildtype-like
TCGA-JW-A5VG-01	TCGA-CESC	CESC_SquamousCarcinoma	0.78	unaltered	unaltered	13.1120212352609	FALSE	2	9095590	chr3:44575387-53670976	-1988.04463740387	Wildtype-like
TCGA-JW-A5VH-01	TCGA-CESC	CESC_SquamousCarcinoma	0.76	unaltered	unaltered	12.1441104530656	FALSE	2	195641768	chr3:2170634-197812401	-1503.99300234537	Wildtype-like
TCGA-JW-A5VI-01	TCGA-CESC	CESC_SquamousCarcinoma	0.67	altered	copynumber	11.9912634802588	FALSE	1	86299113	chr3:2170634-88469746	-1863.79386374993	Wildtype-like
TCGA-JW-A5VJ-01	TCGA-CESC	CESC_SquamousCarcinoma	0.65	altered	copynumber	8.06090448694091	TRUE	0	85144	chr3:52401844-52486987	-3040.20673058782	Mutant-like
TCGA-JW-A5VK-01	TCGA-CESC	CESC_SquamousCarcinoma	0.94	unaltered	unaltered	13.4773618174602	FALSE	2	23890302	chr3:30008476-53898777	-1512.36541208684	Wildtype-like
TCGA-JW-A5VL-01	TCGA-CESC	CESC_NA	0.86	unaltered	unaltered	12.4494263973566	FALSE	2	36234994	chr3:22474742-58709735	-1940.74498071586	Wildtype-like
TCGA-JW-A69B-01	TCGA-CESC	CESC_AdenoCarcinoma	0.78	unaltered	unaltered	11.9233385818656	FALSE	2	181186496	chr3:16625906-197812401	-1778.85435933727	Wildtype-like
TCGA-JW-A852-01	TCGA-CESC	CESC_SquamousCarcinoma	0.81	unaltered	unaltered	12.9951096612238	FALSE	2	4501817	chr3:52320756-56822572	-1903.28973999366	Wildtype-like
TCGA-JW-AAVH-01	TCGA-CESC	CESC_SquamousCarcinoma	0.93	altered	copynumber	12.1333683608524	FALSE	1	26419067	chr3:51277865-77696931	-1747.88399297369	Wildtype-like
TCGA-JX-A3PZ-01	TCGA-CESC	CESC_SquamousCarcinoma	0.7	unaltered	unaltered	12.0156946193875	FALSE	3	70256141	chr3:3190404-73446544	-1772.48928997523	Wildtype-like
TCGA-JX-A3Q0-01	TCGA-CESC	CESC_SquamousCarcinoma	0.76	unaltered	unaltered	12.9068599201791	FALSE	3	5648887	chr3:46847885-52496771	-1322.35508391203	Wildtype-like
TCGA-JX-A3Q8-01	TCGA-CESC	CESC_AdenoCarcinoma	0.86	unaltered	unaltered	11.8519979045389	TRUE	2	6640663	chr3:46907036-53547698	-1579.81697008985	Wildtype-like
TCGA-JX-A5QV-01	TCGA-CESC	CESC_SquamousCarcinoma	0.64	unaltered	unaltered	12.3743940404051	FALSE	3	57549485	chr3:2170634-59720118	-1461.18480346625	Wildtype-like
TCGA-LP-A4AU-01	TCGA-CESC	CESC_SquamousCarcinoma	0.25	unaltered	unaltered	12.3915197409124	FALSE	4	122419173	chr3:2170634-124589806	-1796.39785591597	Wildtype-like
TCGA-LP-A4AV-01	TCGA-CESC	CESC_SquamousCarcinoma	0.7	unaltered	unaltered	12.9822985592114	FALSE	2	23314682	chr3:31616972-54931653	-1699.4385174523	Wildtype-like
TCGA-LP-A4AW-01	TCGA-CESC	CESC_SquamousCarcinoma	0.39	unaltered	unaltered	12.9840590778058	FALSE	2	42197985	chr3:19562937-61760921	-1065.97712569647	Wildtype-like
TCGA-LP-A4AX-01	TCGA-CESC	CESC_SquamousCarcinoma	0.45	altered	copynumber	11.7636972768629	TRUE	1	57546462	chr3:2170634-59717095	-1621.57530499112	Wildtype-like
TCGA-LP-A5U2-01	TCGA-CESC	CESC_AdenoCarcinoma	0.87	unaltered	unaltered	12.2359037121167	FALSE	2	30911495	chr3:25641179-56552673	-1512.1442914135	Wildtype-like
TCGA-LP-A5U3-01	TCGA-CESC	CESC_SquamousCarcinoma	0.85	unaltered	unaltered	12.4207119537814	FALSE	2	48426398	chr3:25614454-74040851	-1600.75931092215	Wildtype-like
TCGA-LP-A7HU-01	TCGA-CESC	CESC_AdenoCarcinoma	0.44	unaltered	unaltered	12.447359771838	FALSE	3	22578653	chr3:31299762-53878414	-1577.16253678261	Wildtype-like
TCGA-MA-AA3W-01	TCGA-CESC	CESC_SquamousCarcinoma	0.48	unaltered	unaltered	12.5678184071158	FALSE	3	113561291	chr3:50345182-163906472	-1092.2150488144	Wildtype-like
TCGA-MA-AA3X-01	TCGA-CESC	CESC_SquamousCarcinoma	0.68	unaltered	unaltered	12.8627167479764	FALSE	3	24330521	chr3:35057552-59388072	-1280.78520845071	Wildtype-like
TCGA-MA-AA3Y-01	TCGA-CESC	CESC_SquamousCarcinoma	0.47	unaltered	unaltered	12.9040147636753	FALSE	2	9077071	chr3:44557611-53634681	-1782.24111927404	Wildtype-like
TCGA-MA-AA3Z-01	TCGA-CESC	CESC_SquamousCarcinoma	0.76	unaltered	unaltered	12.9137781675839	FALSE	2	41518630	chr3:32531121-74049750	-1572.94042928111	Wildtype-like
TCGA-MA-AA41-01	TCGA-CESC	CESC_SquamousCarcinoma	0.72	altered	mutation+copynumber	10.4678688780984	TRUE	1	9375295	chr3:49728703-59103997	-2767.49231637977	Mutant-like
TCGA-MA-AA42-01	TCGA-CESC	CESC_SquamousCarcinoma	0.6	altered	copynumber	11.8769379824683	FALSE	1	43614003	chr3:47848297-91462299	-1832.88592829577	Wildtype-like
TCGA-MA-AA43-01	TCGA-CESC	CESC_SquamousCarcinoma	0.52	unaltered	unaltered	12.2651228703994	FALSE	3	11003778	chr3:42361308-53365085	-1343.23810271475	Wildtype-like
TCGA-MU-A51Y-01	TCGA-CESC	CESC_NA	0.52	unaltered	unaltered	12.1837435710941	FALSE	2	74304467	chr3:19710879-94015345	-1232.66219418657	Wildtype-like
TCGA-MU-A5YI-01	TCGA-CESC	CESC_SquamousCarcinoma	0.7	altered	copynumber	11.5914679810197	TRUE	1	59200110	chr3:31253603-90453712	-1114.83402280289	Wildtype-like
TCGA-MU-A8JM-01	TCGA-CESC	CESC_SquamousCarcinoma	0.62	unaltered	unaltered	12.6809626546585	FALSE	2	89291666	chr3:2170634-91462299	-1420.4677844151	Wildtype-like
TCGA-MY-A5BD-01	TCGA-CESC	CESC_NA	0.94	unaltered	unaltered	12.1431167812335	FALSE	2	33965849	chr3:45666396-79632244	-1225.71689015656	Wildtype-like
TCGA-MY-A5BE-01	TCGA-CESC	CESC_NA	0.22	unaltered	unaltered	12.3487363251084	FALSE	2	88283079	chr3:2170634-90453712	-1753.8599634683	Wildtype-like
TCGA-MY-A5BF-01	TCGA-CESC	CESC_NA	0.82	unaltered	unaltered	12.1921641798112	FALSE	2	72276894	chr3:2170634-74447527	-1300.84505833167	Wildtype-like
TCGA-MY-A913-01	TCGA-CESC	CESC_SquamousCarcinoma	0.5	unaltered	unaltered	12.3838960118871	FALSE	3	6958024	chr3:46526933-53484956	-1549.97340964229	Wildtype-like
TCGA-PN-A8MA-01	TCGA-CESC	CESC_SquamousCarcinoma	0.78	unaltered	unaltered	11.8156323288682	TRUE	4	10157088	chr3:42419397-52576484	-921.842669806018	Wildtype-like
TCGA-Q1-A5R1-01	TCGA-CESC	CESC_AdenoCarcinoma	0.77	unaltered	unaltered	12.0507881835626	FALSE	2	71790527	chr3:2170634-73961160	-1472.52813138962	Wildtype-like
TCGA-Q1-A5R2-01	TCGA-CESC	CESC_SquamousCarcinoma	0.57	unaltered	unaltered	12.4085897251205	FALSE	2	14896718	chr3:39513295-54410012	-1528.29159726148	Wildtype-like
TCGA-Q1-A5R3-01	TCGA-CESC	CESC_SquamousCarcinoma	0.72	unaltered	unaltered	12.9487191993126	FALSE	2	50452186	chr3:29450443-79902628	-1894.91438676628	Wildtype-like
TCGA-Q1-A6DT-01	TCGA-CESC	CESC_SquamousCarcinoma	0.57	unaltered	unaltered	12.149258496928	FALSE	2	20605589	chr3:48250233-68855821	-1476.85098254237	Wildtype-like
TCGA-Q1-A6DV-01	TCGA-CESC	CESC_AdenoCarcinoma	0.66	unaltered	unaltered	12.1343701423561	FALSE	2	186109139	chr3:11703263-197812401	-1339.49093842283	Wildtype-like
TCGA-Q1-A6DW-01	TCGA-CESC	CESC_SquamousCarcinoma	0.74	unaltered	unaltered	12.2537032395236	FALSE	2	13607555	chr3:41013473-54621027	-1468.78831301727	Wildtype-like
TCGA-Q1-A73O-01	TCGA-CESC	CESC_SquamousCarcinoma	0.52	unaltered	unaltered	12.5058910540105	FALSE	2	69942688	chr3:10580109-80522796	-1724.04980331625	Wildtype-like
TCGA-Q1-A73P-01	TCGA-CESC	CESC_AdenoCarcinoma	0.73	unaltered	unaltered	11.8864176404044	FALSE	2	8075436	chr3:45341049-53416484	-1507.69108372684	Wildtype-like
TCGA-Q1-A73Q-01	TCGA-CESC	CESC_SquamousCarcinoma	0.84	altered	copynumber	11.6415497448342	TRUE	1	88044378	chr3:2170634-90215011	-1433.44916013133	Wildtype-like
TCGA-Q1-A73R-01	TCGA-CESC	CESC_AdenoCarcinoma	0.9	unaltered	unaltered	12.2462021384115	FALSE	2	80117310	chr3:2170634-82287943	-1595.78899366479	Wildtype-like
TCGA-Q1-A73S-01	TCGA-CESC	CESC_SquamousCarcinoma	0.95	altered	copynumber	10.9334462809868	TRUE	1	41396278	chr3:36302987-77699264	-1907.59200043143	Wildtype-like
TCGA-R2-A69V-01	TCGA-CESC	CESC_SquamousCarcinoma	0.24	unaltered	unaltered	12.3855362903545	FALSE	2	13360264	chr3:45925884-59286147	-1567.27759633933	Wildtype-like
TCGA-RA-A741-01	TCGA-CESC	CESC_SquamousCarcinoma	0.86	unaltered	unaltered	12.3502724384756	FALSE	2	71073742	chr3:2170634-73244375	-1591.37024004515	Wildtype-like
TCGA-UC-A7PD-01	TCGA-CESC	CESC_SquamousCarcinoma	0.66	unaltered	unaltered	12.7842250837717	FALSE	2	82541859	chr3:2170634-84712492	-1755.91685785622	Wildtype-like
TCGA-UC-A7PF-01	TCGA-CESC	CESC_SquamousCarcinoma	0.55	altered	copynumber	11.7721183126491	TRUE	1	88283079	chr3:2170634-90453712	-1732.95762965381	Wildtype-like
TCGA-UC-A7PG-01	TCGA-CESC	CESC_SquamousCarcinoma	0.55	unaltered	unaltered	12.2898462374837	FALSE	2	30026208	chr3:45174031-75200238	-1565.69210218696	Wildtype-like
TCGA-UC-A7PI-01	TCGA-CESC	CESC_AdenoCarcinoma	0.84	unaltered	unaltered	12.0343203369071	FALSE	2	195641768	chr3:2170634-197812401	-1328.69422462166	Wildtype-like
TCGA-VS-A8EB-01	TCGA-CESC	CESC_SquamousCarcinoma	0.8	unaltered	unaltered	12.0128271294698	FALSE	3	22428728	chr3:50055890-72484617	-1456.8659011013	Wildtype-like
TCGA-VS-A8EC-01	TCGA-CESC	CESC_SquamousCarcinoma	0.86	unaltered	unaltered	12.151205716605	FALSE	2	5132172	chr3:48707380-53839551	-1604.55444085724	Wildtype-like
TCGA-VS-A8EG-01	TCGA-CESC	CESC_SquamousCarcinoma	0.82	unaltered	unaltered	12.2044937624548	FALSE	2	14847671	chr3:38127004-52974674	-1284.81965601351	Wildtype-like
TCGA-VS-A8EH-01	TCGA-CESC	CESC_SquamousCarcinoma	0.72	unaltered	unaltered	11.8508481721847	TRUE	2	29296110	chr3:46585099-75881208	-1690.16815151107	Wildtype-like
TCGA-VS-A8EI-01	TCGA-CESC	CESC_SquamousCarcinoma	0.43	altered	copynumber	11.9586377582936	FALSE	1	54957958	chr3:27641715-82599672	-1826.25654398158	Wildtype-like
TCGA-VS-A8EJ-01	TCGA-CESC	CESC_SquamousCarcinoma	0.92	unaltered	unaltered	12.5890589700207	FALSE	3	54871413	chr3:2170634-57042046	-1477.93970618148	Wildtype-like
TCGA-VS-A8EK-01	TCGA-CESC	CESC_NA	NA	NA	NA	12.0289896436443	FALSE	NA		NA	-1697.06915577525	Wildtype-like
TCGA-VS-A8EL-01	TCGA-CESC	CESC_SquamousCarcinoma	0.48	unaltered	unaltered	12.8187682335655	FALSE	2	28898508	chr3:36193294-65091801	-1987.45201223952	Wildtype-like
TCGA-VS-A8Q8-01	TCGA-CESC	CESC_SquamousCarcinoma	0.7	altered	copynumber	11.7323448592599	TRUE	1	80453915	chr3:11008385-91462299	-1824.87365273679	Wildtype-like
TCGA-VS-A8Q9-01	TCGA-CESC	CESC_SquamousCarcinoma	0.54	unaltered	unaltered	11.7818065835857	TRUE	2	13387360	chr3:46047849-59435208	-2445.76934690553	Wildtype-like
TCGA-VS-A8QA-01	TCGA-CESC	CESC_SquamousCarcinoma	0.73	unaltered	unaltered	11.4448830308884	TRUE	2	75342436	chr3:15111277-90453712	-1968.52806218123	Wildtype-like
TCGA-VS-A8QC-01	TCGA-CESC	CESC_SquamousCarcinoma	0.78	altered	copynumber	11.8652674786082	FALSE	1	36502067	chr3:31376937-67879003	-1703.88077212111	Wildtype-like
TCGA-VS-A8QF-01	TCGA-CESC	CESC_SquamousCarcinoma	0.7	unaltered	unaltered	12.7819409505309	FALSE	2	57549485	chr3:2170634-59720118	-1517.59762098014	Wildtype-like
TCGA-VS-A8QH-01	TCGA-CESC	CESC_AdenoCarcinoma	0.59	unaltered	unaltered	12.2586259528143	FALSE	2	11047389	chr3:43189231-54236619	-2058.80139687517	Wildtype-like
TCGA-VS-A8QM-01	TCGA-CESC	CESC_SquamousCarcinoma	0.21	altered	copynumber	11.9016355201706	FALSE	1	50396225	chr3:7954250-58350474	-1340.48649572652	Wildtype-like
TCGA-VS-A94W-01	TCGA-CESC	CESC_SquamousCarcinoma	0.56	unaltered	unaltered	12.2024489060735	FALSE	2	34905634	chr3:30675339-65580972	-1634.44316195897	Wildtype-like
TCGA-VS-A94X-01	TCGA-CESC	CESC_SquamousCarcinoma	0.63	unaltered	unaltered	12.4141464875657	FALSE	2	57420961	chr3:2170634-59591594	-1530.3970223846	Wildtype-like
TCGA-VS-A94Y-01	TCGA-CESC	CESC_SquamousCarcinoma	0.72	altered	copynumber	11.8056126598382	TRUE	1	6211456	chr3:47026843-53238298	-2115.79845142249	Wildtype-like
TCGA-VS-A94Z-01	TCGA-CESC	CESC_SquamousCarcinoma	0.46	altered	copynumber	11.6213165531951	TRUE	1	92047754	chr3:2170634-94218387	-1681.26000695194	Wildtype-like
TCGA-VS-A950-01	TCGA-CESC	CESC_SquamousCarcinoma	0.46	unaltered	unaltered	12.4117782425123	FALSE	3	35636826	chr3:22682504-58319329	-1796.37263459942	Wildtype-like
TCGA-VS-A952-01	TCGA-CESC	CESC_AdenoCarcinoma	0.91	unaltered	unaltered	11.647287008471	TRUE	2	38823925	chr3:14674864-53498788	-1668.6155665818	Wildtype-like
TCGA-VS-A953-01	TCGA-CESC	CESC_SquamousCarcinoma	0.88	unaltered	unaltered	12.3457524534476	FALSE	4	9810177	chr3:44209778-54019954	-1430.73847821357	Wildtype-like
TCGA-VS-A954-01	TCGA-CESC	CESC_SquamousCarcinoma	0.81	unaltered	unaltered	12.3178962333417	FALSE	2	82676927	chr3:13856388-96533314	-1460.17560404131	Wildtype-like
TCGA-VS-A957-01	TCGA-CESC	CESC_SquamousCarcinoma	0.95	altered	copynumber	11.4266670302209	TRUE	1	1687604	chr3:51104928-52792531	-1399.31134281095	Wildtype-like
TCGA-VS-A958-01	TCGA-CESC	CESC_SquamousCarcinoma	0.48	unaltered	unaltered	12.0809843356653	FALSE	2	6585524	chr3:46086270-52671793	-1770.48743551098	Wildtype-like
TCGA-VS-A959-01	TCGA-CESC	CESC_SquamousCarcinoma	0.37	unaltered	unaltered	11.9134174043179	FALSE	2	9801790	chr3:48882052-58683841	-1346.31175197382	Wildtype-like
TCGA-VS-A9U5-01	TCGA-CESC	CESC_SquamousCarcinoma	0.56	unaltered	unaltered	12.1183211838259	FALSE	2	7506446	chr3:47624462-55130907	-1630.22562947327	Wildtype-like
TCGA-VS-A9U6-01	TCGA-CESC	CESC_SquamousCarcinoma	0.65	altered	copynumber	11.8664663490397	FALSE	1	51730244	chr3:39732056-91462299	-1887.50999225495	Wildtype-like
TCGA-VS-A9U7-01	TCGA-CESC	CESC_SquamousCarcinoma	0.82	unaltered	unaltered	12.5962946834819	FALSE	2	18245896	chr3:40595311-58841206	-1450.66210766639	Wildtype-like
TCGA-VS-A9UA-01	TCGA-CESC	CESC_NA	0.62	altered	copynumber	NA	FALSE	1	62498153	chr3:16263017-78761169	NA	NA
TCGA-VS-A9UB-01	TCGA-CESC	CESC_SquamousCarcinoma	0.55	unaltered	unaltered	12.4737028078604	FALSE	2	89291666	chr3:2170634-91462299	-1751.69988609159	Wildtype-like
TCGA-VS-A9UC-01	TCGA-CESC	CESC_SquamousCarcinoma	0.72	altered	mutation	11.9595475956659	FALSE	2	23612170	chr3:37528979-61141148	-1798.17979554385	Wildtype-like
TCGA-VS-A9UD-01	TCGA-CESC	CESC_SquamousCarcinoma	0.6	unaltered	unaltered	11.7119478435443	TRUE	2	10916708	chr3:42896190-53812897	-1970.81218738674	Wildtype-like
TCGA-VS-A9UH-01	TCGA-CESC	CESC_SquamousCarcinoma	0.23	unaltered	unaltered	11.9720975494147	FALSE	2	63443073	chr3:2170634-65613706	-1829.16909660165	Wildtype-like
TCGA-VS-A9UI-01	TCGA-CESC	CESC_SquamousCarcinoma	0.63	unaltered	unaltered	12.7653301940454	FALSE	3	6531839	chr3:46683027-53214865	-1274.9028756113	Wildtype-like
TCGA-VS-A9UJ-01	TCGA-CESC	CESC_SquamousCarcinoma	0.66	unaltered	unaltered	12.2047335717387	FALSE	2	165676537	chr3:2170634-167847170	-1665.45834711904	Wildtype-like
TCGA-VS-A9UL-01	TCGA-CESC	CESC_SquamousCarcinoma	0.84	unaltered	unaltered	12.0885908670003	FALSE	4	24679005	chr3:40147209-64826213	-1132.59530768138	Wildtype-like
TCGA-VS-A9UM-01	TCGA-CESC	CESC_SquamousCarcinoma	0.72	altered	mutation+copynumber	11.9810007495174	FALSE	1	36988257	chr3:37705360-74693616	-2140.9222865111	Wildtype-like
TCGA-VS-A9UO-01	TCGA-CESC	CESC_AdenoCarcinoma	0.75	unaltered	unaltered	12.2501246661904	FALSE	2	7653186	chr3:45699406-53352591	-1626.06445235615	Wildtype-like
TCGA-VS-A9UP-01	TCGA-CESC	CESC_AdenoCarcinoma	0.43	unaltered	unaltered	11.1967161241148	TRUE	3	24525361	chr3:36544117-61069477	-1488.44794522182	Wildtype-like
TCGA-VS-A9UQ-01	TCGA-CESC	CESC_AdenoCarcinoma	0.58	unaltered	unaltered	12.0606447013188	FALSE	2	147074527	chr3:2170634-149245160	-1500.89905613452	Wildtype-like
TCGA-VS-A9UR-01	TCGA-CESC	CESC_AdenoCarcinoma	0.8	unaltered	unaltered	12.3750897345001	FALSE	2	25839957	chr3:47602075-73442031	-1445.63919288332	Wildtype-like
TCGA-VS-A9UT-01	TCGA-CESC	CESC_AdenoCarcinoma	0.45	altered	copynumber	12.128213467687	FALSE	1	10986354	chr3:47764523-58750876	-1449.84289820199	Wildtype-like
TCGA-VS-A9UU-01	TCGA-CESC	CESC_SquamousCarcinoma	0.28	unaltered	unaltered	13.033912604824	FALSE	4	89291666	chr3:2170634-91462299	-1675.08776592096	Wildtype-like
TCGA-VS-A9UV-01	TCGA-CESC	CESC_SquamousCarcinoma	0.89	altered	copynumber	12.2456422224904	FALSE	1	12199827	chr3:46885905-59085731	-1476.79054490018	Wildtype-like
TCGA-VS-A9UY-01	TCGA-CESC	CESC_SquamousCarcinoma	0.84	unaltered	unaltered	12.5389290845489	FALSE	2	32368584	chr3:21731222-54099805	-1410.00216709077	Wildtype-like
TCGA-VS-A9UZ-01	TCGA-CESC	CESC_AdenoCarcinoma	0.67	unaltered	unaltered	12.4055529925162	FALSE	2	157632964	chr3:2170634-159803597	-1542.85762052573	Wildtype-like
TCGA-VS-A9V0-01	TCGA-CESC	CESC_AdenoCarcinoma	0.78	unaltered	unaltered	12.6434834963097	FALSE	2	7997156	chr3:50309249-58306404	-1155.71603289998	Wildtype-like
TCGA-VS-A9V1-01	TCGA-CESC	CESC_AdenoCarcinoma	0.86	unaltered	unaltered	12.2049309117128	FALSE	2	74688019	chr3:50786798-125474816	-2012.11747769088	Wildtype-like
TCGA-VS-A9V2-01	TCGA-CESC	CESC_SquamousCarcinoma	0.55	unaltered	unaltered	12.5392262723318	FALSE	2	19680179	chr3:37459167-57139345	-1580.44023810528	Wildtype-like
TCGA-VS-A9V3-01	TCGA-CESC	CESC_SquamousCarcinoma	0.77	unaltered	unaltered	12.2971569301635	FALSE	2	30402231	chr3:31600143-62002373	-1560.68312961855	Wildtype-like
TCGA-VS-A9V4-01	TCGA-CESC	CESC_AdenoCarcinoma	0.33	unaltered	unaltered	12.067039342576	FALSE	3	46649743	chr3:35448396-82098138	-1594.24849682416	Wildtype-like
TCGA-VS-A9V5-01	TCGA-CESC	CESC_AdenoCarcinoma	0.71	unaltered	unaltered	12.4158912815314	FALSE	2	55612447	chr3:25001355-80613801	-1525.71297870459	Wildtype-like
TCGA-VS-AA62-01	TCGA-CESC	CESC_SquamousCarcinoma	0.54	unaltered	unaltered	12.1128657152866	FALSE	4	49771000	chr3:47990154-97761153	-1714.67556422176	Wildtype-like
TCGA-WL-A834-01	TCGA-CESC	CESC_SquamousCarcinoma	0.77	unaltered	unaltered	12.5036382556641	FALSE	2	11489033	chr3:42368064-53857096	-1322.18694859997	Wildtype-like
TCGA-XS-A8TJ-01	TCGA-CESC	CESC_SquamousCarcinoma	0.27	unaltered	unaltered	12.5669205582218	FALSE	3	68916775	chr3:2170634-71087408	-1522.01047113314	Wildtype-like
TCGA-ZJ-A8QO-01	TCGA-CESC	CESC_SquamousCarcinoma	0.61	altered	copynumber	11.9040130488007	FALSE	1	6937847	chr3:46593838-53531684	-1851.24692859785	Wildtype-like
TCGA-ZJ-A8QQ-01	TCGA-CESC	CESC_NA	0.71	unaltered	unaltered	13.0193812892675	FALSE	2	12530983	chr3:41595897-54126879	-1853.62382252056	Wildtype-like
TCGA-ZJ-A8QR-01	TCGA-CESC	CESC_SquamousCarcinoma	0.63	unaltered	unaltered	11.9954882545221	FALSE	2	59436357	chr3:31017356-90453712	-1693.51250071565	Wildtype-like
TCGA-ZJ-AAX4-01	TCGA-CESC	CESC_SquamousCarcinoma	0.69	unaltered	unaltered	10.1804113189742	TRUE	2	34261145	chr3:37985161-72246305	-2204.18719819721	Wildtype-like
TCGA-ZJ-AAX8-01	TCGA-CESC	CESC_SquamousCarcinoma	0.36	altered	copynumber	11.6507017299223	TRUE	1	45079262	chr3:44747179-89826440	-1802.12457221258	Wildtype-like
TCGA-ZJ-AAXA-01	TCGA-CESC	CESC_SquamousCarcinoma	0.88	unaltered	unaltered	12.9584755228042	FALSE	3	4216195	chr3:50661849-54878043	-1186.31885587668	Wildtype-like
TCGA-ZJ-AAXB-01	TCGA-CESC	CESC_AdenoCarcinoma	0.77	unaltered	unaltered	11.7195676394958	TRUE	2	31493312	chr3:37610131-69103442	-1586.23940020877	Wildtype-like
TCGA-ZJ-AAXD-01	TCGA-CESC	CESC_SquamousCarcinoma	0.57	unaltered	unaltered	11.8536299319214	TRUE	2	42950102	chr3:30850474-73800575	-1524.72119763894	Wildtype-like
TCGA-ZJ-AAXF-01	TCGA-CESC	CESC_SquamousCarcinoma	0.23	unaltered	unaltered	12.3008557882531	FALSE	3	45934611	chr3:30917274-76851884	-1360.87443999357	Wildtype-like
TCGA-ZJ-AAXI-01	TCGA-CESC	CESC_SquamousCarcinoma	0.86	unaltered	unaltered	12.2016082767088	FALSE	2	89291666	chr3:2170634-91462299	-1100.61894732976	Wildtype-like
TCGA-ZJ-AAXJ-01	TCGA-CESC	CESC_SquamousCarcinoma	0.72	altered	copynumber	10.7687078772144	TRUE	1	2189244	chr3:51137471-53326714	-1644.46603281387	Wildtype-like
TCGA-ZJ-AAXN-01	TCGA-CESC	CESC_SquamousCarcinoma	0.79	unaltered	unaltered	12.1317059234166	FALSE	2	58941088	chr3:2170634-61111721	-1766.55994086219	Wildtype-like
TCGA-ZJ-AAXT-01	TCGA-CESC	CESC_SquamousCarcinoma	0.6	altered	mutation+copynumber	11.9928906566783	FALSE	1	37824457	chr3:36698782-74523238	-2735.66575231373	Mutant-like
TCGA-ZJ-AAXU-01	TCGA-CESC	CESC_SquamousCarcinoma	0.54	altered	copynumber	11.8747899728358	FALSE	1	46538882	chr3:30758224-77297105	-1827.4974827272	Wildtype-like
TCGA-ZJ-AB0H-01	TCGA-CESC	CESC_SquamousCarcinoma	0.36	unaltered	unaltered	12.7576946722402	FALSE	3	9434486	chr3:49371950-58806435	-1905.82867390569	Wildtype-like
TCGA-ZJ-AB0I-01	TCGA-CESC	CESC_SquamousCarcinoma	0.9	altered	copynumber	11.6531306752112	TRUE	1	44817414	chr3:31752365-76569778	-2032.20750516519	Wildtype-like
TCGA-ZX-AA5X-01	TCGA-CESC	CESC_SquamousCarcinoma	0.37	unaltered	unaltered	12.6580195378686	FALSE	2	87466109	chr3:2170634-89636742	-1229.04049494958	Wildtype-like
TCGA-3X-AAV9-01	TCGA-CHOL	CHOL_ECC	0.24	altered	copynumber	11.2852017705465	FALSE	1	68666533	chr3:2170634-70837166	-1525.58799775997	Wildtype-like
TCGA-3X-AAVA-01	TCGA-CHOL	CHOL_IDH	0.79	altered	copynumber	9.84990958744541	TRUE	1	81726813	chr3:2170634-83897446	-4008.24382936301	Mutant-like
TCGA-3X-AAVB-01	TCGA-CHOL	CHOL_ECC	0.34	unaltered	unaltered	11.6140151384957	FALSE	3	71590441	chr3:2170634-73761074	-1700.25839678338	Wildtype-like
TCGA-3X-AAVC-01	TCGA-CHOL	CHOL_NA	0.6	unaltered	unaltered	11.2194088363977	FALSE	2	85028236	chr3:2170634-87198869	-2402.30526965686	Wildtype-like
TCGA-3X-AAVE-01	TCGA-CHOL	CHOL_METH3	0.47	altered	mutation+copynumber	11.8276488542687	FALSE	1	62865344	chr3:21737551-84602894	-3117.03128779694	Mutant-like
TCGA-4G-AAZF-01	TCGA-CHOL	CHOL_NA	NA	altered	mutation	NA	FALSE	NA		NA	NA	NA
TCGA-4G-AAZG-01	TCGA-CHOL	CHOL_NA	NA	NA	NA	NA	FALSE	NA		NA	NA	NA
TCGA-4G-AAZO-01	TCGA-CHOL	CHOL_METH3	0.79	altered	mutation	10.1724303861459	TRUE	2	70123450	chr3:2170634-72294083	-4565.016713065	Mutant-like
TCGA-4G-AAZR-01	TCGA-CHOL	CHOL_NA	NA	NA	NA	NA	FALSE	NA		NA	NA	NA
TCGA-4G-AAZT-01	TCGA-CHOL	CHOL_IDH	0.8	altered	mutation+copynumber	10.6663995102379	TRUE	1	68829245	chr3:2170634-70999878	-4132.86979061418	Mutant-like
TCGA-5A-A8ZF-01	TCGA-CHOL	CHOL_NA	NA	NA	NA	NA	FALSE	NA		NA	NA	NA
TCGA-5A-A8ZG-01	TCGA-CHOL	CHOL_NA	NA	NA	NA	NA	FALSE	NA		NA	NA	NA
TCGA-W5-AA2G-01	TCGA-CHOL	CHOL_IDH	0.5	altered	copynumber	10.2122802677717	TRUE	1	40626341	chr3:35671887-76298227	-2846.52054872442	Mutant-like
TCGA-W5-AA2H-01	TCGA-CHOL	CHOL_ECC	0.5	unaltered	unaltered	12.1882409884685	FALSE	2	163133415	chr3:2170634-165304048	-1420.71708708135	Wildtype-like
TCGA-W5-AA2I-01	TCGA-CHOL	CHOL_IDH	0.83	altered	copynumber	11.5106934545445	FALSE	1	67681386	chr3:2170634-69852019	-2887.93295581086	Mutant-like
TCGA-W5-AA2J-01	TCGA-CHOL	CHOL_NA	NA	NA	NA	NA	FALSE	NA		NA	NA	NA
TCGA-W5-AA2K-01	TCGA-CHOL	CHOL_NA	NA	NA	NA	NA	FALSE	NA		NA	NA	NA
TCGA-W5-AA2M-01	TCGA-CHOL	CHOL_NA	NA	NA	NA	NA	FALSE	NA		NA	NA	NA
TCGA-W5-AA2O-01	TCGA-CHOL	CHOL_IDH	0.76	altered	copynumber	11.3906153669569	FALSE	1	16290978	chr3:42357847-58648824	-2396.88302953738	Wildtype-like
TCGA-W5-AA2Q-01	TCGA-CHOL	CHOL_METH3	0.91	unaltered	unaltered	11.7287752481773	FALSE	2	30031670	chr3:39600095-69631764	-2201.94119853983	Wildtype-like
TCGA-W5-AA2R-01	TCGA-CHOL	CHOL_METH3	0.58	altered	copynumber	NA	FALSE	1	356633	chr3:52051116.5-52407748.5	NA	NA
TCGA-W5-AA2T-01	TCGA-CHOL	CHOL_METH2	0.85	unaltered	unaltered	11.5631323769521	FALSE	2	38098180	chr3:36520526-74618705	-2588.62564056941	Mutant-like
TCGA-W5-AA2U-01	TCGA-CHOL	CHOL_METH2	0.78	altered	copynumber	11.3688286103321	FALSE	1	77825121	chr3:2170634-79995754	-2997.64206853493	Mutant-like
TCGA-W5-AA2W-01	TCGA-CHOL	CHOL_METH3	0.87	altered	mutation+copynumber	9.44381142318326	TRUE	1	21385152	chr3:36544596-57929747	-4307.80456754568	Mutant-like
TCGA-W5-AA2X-01	TCGA-CHOL	CHOL_ECC	0.65	unaltered	unaltered	11.1906406812567	FALSE	2	11875171	chr3:42406979-54282149	-1639.47165383974	Wildtype-like
TCGA-W5-AA2Z-01	TCGA-CHOL	CHOL_METH3	0.67	altered	copynumber	10.8172138319156	FALSE	1	91547413	chr3:7347517-98894929	-2519.52487332658	Wildtype-like
TCGA-W5-AA30-01	TCGA-CHOL	CHOL_METH2	0.52	altered	copynumber	11.1158613314825	FALSE	1	52428216	chr3:14422924-66851139	-2291.95887752623	Wildtype-like
TCGA-W5-AA31-01	TCGA-CHOL	CHOL_METH3	0.47	altered	mutation	10.3357968431448	TRUE	2	33654634	chr3:43070882-76725515	-2743.23648717438	Mutant-like
TCGA-W5-AA33-01	TCGA-CHOL	CHOL_METH2	0.39	altered	copynumber	11.2619603399113	FALSE	1	16314103	chr3:40333060-56647162	-1573.77190659386	Wildtype-like
TCGA-W5-AA34-01	TCGA-CHOL	CHOL_IDH	0.9	altered	copynumber	11.5114492924857	FALSE	1	70927761	chr3:2875681-73803441	-3185.22536973793	Mutant-like
TCGA-W5-AA36-01	TCGA-CHOL	CHOL_NA	0.86	altered	mutation+copynumber	10.2688313765917	TRUE	1	98984813	chr3:2170634-101155446	-4725.75753735621	Mutant-like
TCGA-W5-AA38-01	TCGA-CHOL	CHOL_IDH	0.69	altered	copynumber	9.72479695995114	TRUE	1	12901531	chr3:45767781-58669311	-4416.27333711974	Mutant-like
TCGA-W5-AA39-01	TCGA-CHOL	CHOL_METH3	0.87	altered	mutation+copynumber	11.8494835642794	FALSE	1	36526839	chr3:17101753-53628591	-2400.94827056141	Wildtype-like
TCGA-W6-AA0S-01	TCGA-CHOL	CHOL_IDH	0.78	altered	copynumber	11.3825065158774	FALSE	1	89291666	chr3:2170634-91462299	-2857.23864321658	Mutant-like
TCGA-W6-AA0T-01	TCGA-CHOL	CHOL_NA	NA	NA	NA	NA	FALSE	NA		NA	NA	NA
TCGA-W7-A93N-01	TCGA-CHOL	CHOL_NA	NA	NA	NA	NA	FALSE	NA		NA	NA	NA
TCGA-W7-A93O-01	TCGA-CHOL	CHOL_NA	NA	NA	NA	NA	FALSE	NA		NA	NA	NA
TCGA-W7-A93P-01	TCGA-CHOL	CHOL_NA	NA	NA	NA	NA	FALSE	NA		NA	NA	NA
TCGA-WD-A7RX-01	TCGA-CHOL	CHOL_METH2	0.51	altered	copynumber	11.2086023046165	FALSE	1	11916211	chr3:42380475-54296685	-1755.59786467447	Wildtype-like
TCGA-YR-A95A-01	TCGA-CHOL	CHOL_IDH	0.75	unaltered	unaltered	11.9556088687767	FALSE	2	26595777	chr3:50074729-76670505	-2211.4054931713	Wildtype-like
TCGA-ZD-A8I3-01	TCGA-CHOL	CHOL_METH2	0.74	altered	copynumber	11.5961154083846	FALSE	1	65846507	chr3:11648976-77495482	-2769.92553565437	Mutant-like
TCGA-ZH-A8Y1-01	TCGA-CHOL	CHOL_METH3	0.8	altered	copynumber	10.9905485124053	FALSE	1	41723440	chr3:44419338-86142777	-2627.3556463442	Mutant-like
TCGA-ZH-A8Y2-01	TCGA-CHOL	CHOL_METH3	0.77	altered	mutation	11.6697628080344	FALSE	2	16806441	chr3:41866287-58672727	-3250.95342510321	Mutant-like
TCGA-ZH-A8Y3-01	TCGA-CHOL	CHOL_NA	NA	NA	NA	NA	FALSE	NA		NA	NA	NA
TCGA-ZH-A8Y4-01	TCGA-CHOL	CHOL_METH2	0.67	altered	mutation	9.64598972196088	TRUE	2	14184631	chr3:46900695-61085325	-3890.8773132303	Mutant-like
TCGA-ZH-A8Y5-01	TCGA-CHOL	CHOL_METH3	0.89	unaltered	unaltered	12.0036366961064	FALSE	2	74955700	chr3:2170634-77126333	-2408.44263248803	Wildtype-like
TCGA-ZH-A8Y6-01	TCGA-CHOL	CHOL_ECC	1	unaltered	unaltered	12.1303626253081	FALSE	2	79980685	chr3:2170634-82151318	-1863.7689842739	Wildtype-like
TCGA-ZH-A8Y7-01	TCGA-CHOL	CHOL_NA	NA	NA	NA	NA	FALSE	NA		NA	NA	NA
TCGA-ZH-A8Y8-01	TCGA-CHOL	CHOL_METH3	0.48	altered	copynumber	10.8861366985285	FALSE	1	72472567	chr3:2170634-74643200	-1985.45726702658	Wildtype-like
TCGA-ZK-AAYZ-01	TCGA-CHOL	CHOL_NA	NA	NA	NA	NA	FALSE	NA		NA	NA	NA
TCGA-ZU-A8S4-01	TCGA-CHOL	CHOL_ECC	0.28	unaltered	unaltered	12.0715698757317	FALSE	2	113033799	chr3:2170634-115204432	-1627.28565011913	Wildtype-like
TCGA-3L-AA1B-01	TCGA-COAD	COAD_CIN	0.39	unaltered	unaltered	11.3867269296379	FALSE	3	195641768	chr3:2170634-197812401	-1820.91779610074	Wildtype-like
TCGA-4N-A93T-01	TCGA-COAD	COAD_CIN	0.85	unaltered	unaltered	11.5903864248991	FALSE	2	145841871	chr3:28630927-174472797	-1609.53590085109	Wildtype-like
TCGA-4T-AA8H-01	TCGA-COAD	COAD_CIN	0.72	unaltered	unaltered	11.2643341473687	FALSE	4	58919293	chr3:2170634-61089926	-1877.56977080892	Wildtype-like
TCGA-5M-AAT4-01	TCGA-COAD	COAD_CIN	0.68	unaltered	unaltered	11.2072629254614	FALSE	2	24608969	chr3:29594011-54202979	-1816.67181452581	Wildtype-like
TCGA-5M-AAT5-01	TCGA-COAD	COAD_CIN	0.83	unaltered	unaltered	11.4298475401273	FALSE	2	24768489	chr3:32378874-57147362	-1863.34273558447	Wildtype-like
TCGA-5M-AAT6-01	TCGA-COAD	COAD_MSI	0.25	unaltered	unaltered	11.4851393226854	FALSE	2	195641768	chr3:2170634-197812401	-1434.35611125966	Wildtype-like
TCGA-5M-AATA-01	TCGA-COAD	COAD_CIN	0.43	unaltered	unaltered	11.7059259983148	FALSE	4	68891758	chr3:2170634-71062391	-1691.73680320049	Wildtype-like
TCGA-5M-AATE-01	TCGA-COAD	COAD_CIN	0.65	unaltered	unaltered	11.5718011314231	FALSE	4	19016170	chr3:43179004-62195173	-1584.37741454658	Wildtype-like
TCGA-A6-2671-01	TCGA-COAD	COAD_CIN	0.73	unaltered	unaltered	12.193409196712	FALSE	4	17184837	chr3:41163074-58347910	-1829.75163580851	Wildtype-like
TCGA-A6-2672-01	TCGA-COAD	COAD_NA	0.59	unaltered	unaltered	10.8055494362459	TRUE	2	23404456	chr3:31172840-54577295	-1787.78204806095	Wildtype-like
TCGA-A6-2674-01	TCGA-COAD	COAD_NA	0.25	unaltered	unaltered	8.81477565273847	TRUE	3	34078849	chr3:29391608-63470456	-363.807763625551	Wildtype-like
TCGA-A6-2675-01	TCGA-COAD	COAD_CIN	0.42	unaltered	unaltered	11.5070070369279	FALSE	3	45003018	chr3:8670818-53673835	-1503.43115201123	Wildtype-like
TCGA-A6-2677-01	TCGA-COAD	COAD_NA	0.88	unaltered	unaltered	9.8509912878532	TRUE	2	27308861	chr3:27962511-55271371	-626.060217858099	Wildtype-like
TCGA-A6-2678-01	TCGA-COAD	COAD_NA	0.82	unaltered	unaltered	11.4803796551591	FALSE	2	6156584	chr3:46962687-53119270	-1653.3406785574	Wildtype-like
TCGA-A6-2679-01	TCGA-COAD	COAD_NA	0.48	unaltered	unaltered	12.1042433187685	FALSE	3	80300435	chr3:3343525-83643959	-2552.89658407987	Mutant-like
TCGA-A6-2680-01	TCGA-COAD	COAD_NA	0.58	unaltered	unaltered	11.8664976949592	FALSE	3	165090073	chr3:2170634-167260706	-2077.12883541019	Wildtype-like
TCGA-A6-2681-01	TCGA-COAD	COAD_CIN	0.72	unaltered	unaltered	11.90790018217	FALSE	2	59316579	chr3:2170634-61487212	-2095.3090576214	Wildtype-like
TCGA-A6-2682-01	TCGA-COAD	COAD_NA	NA	unaltered	unaltered	11.1054329571276	FALSE	4	114292761	chr3:2170634-116463394	-1720.60965005504	Wildtype-like
TCGA-A6-2683-01	TCGA-COAD	COAD_NA	0.85	unaltered	unaltered	12.3564048757667	FALSE	3	12077108	chr3:41596728-53673835	-2563.89963722243	Mutant-like
TCGA-A6-2684-01	TCGA-COAD	COAD_NA	0.63	unaltered	unaltered	9.0130593916063	TRUE	2	62497437	chr3:2170634-64668070	-875.911930271233	Wildtype-like
TCGA-A6-2685-01	TCGA-COAD	COAD_CIN	0.36	unaltered	unaltered	11.6010284893018	FALSE	2	151576259	chr3:2170634-153746892	-1847.35701024465	Wildtype-like
TCGA-A6-2686-01	TCGA-COAD	COAD_MSI	0.56	unaltered	unaltered	10.6024493653198	TRUE	2	48040766	chr3:20425873-68466638	-1800.86414179597	Wildtype-like
TCGA-A6-3807-01	TCGA-COAD	COAD_CIN	0.52	unaltered	unaltered	11.0108787956747	TRUE	2	39281090	chr3:20436006-59717095	-2038.42505984117	Wildtype-like
TCGA-A6-3808-01	TCGA-COAD	COAD_NA	NA	NA	NA	11.0951957954324	TRUE	NA		NA	-1548.59169852423	Wildtype-like
TCGA-A6-3809-01	TCGA-COAD	COAD_NA	0.62	unaltered	unaltered	9.06413253703593	TRUE	2	94317043	chr3:29640367-123957409	-1109.39549325397	Wildtype-like
TCGA-A6-3810-01	TCGA-COAD	COAD_NA	0.6	unaltered	unaltered	8.87385400068379	TRUE	2	34591846	chr3:41613732-76205577	-483.371525129171	Wildtype-like
TCGA-A6-4105-01	TCGA-COAD	COAD_CIN	0.55	unaltered	unaltered	11.0242882070669	TRUE	2	6664760	chr3:46403051-53067810	-1585.76260012344	Wildtype-like
TCGA-A6-4107-01	TCGA-COAD	COAD_CIN	0.43	unaltered	unaltered	11.224612596954	FALSE	3	45348671	chr3:8203642-53552312	-1866.53164360125	Wildtype-like
TCGA-A6-5656-01	TCGA-COAD	COAD_NA	0.8	unaltered	unaltered	9.02993530245714	TRUE	2	25563003	chr3:29708369-55271371	-215.602037351437	Wildtype-like
TCGA-A6-5657-01	TCGA-COAD	COAD_CIN	0.32	unaltered	unaltered	11.7468335536459	FALSE	2	127327495	chr3:36094469-163421963	-1555.9990333961	Wildtype-like
TCGA-A6-5659-01	TCGA-COAD	COAD_NA	0.85	altered	copynumber	9.41638914222577	TRUE	1	195641768	chr3:2170634-197812401	-835.958885774233	Wildtype-like
TCGA-A6-5660-01	TCGA-COAD	COAD_CIN	0.88	unaltered	unaltered	11.1389236055248	FALSE	3	47176333	chr3:27084161-74260493	-1495.81038699851	Wildtype-like
TCGA-A6-5661-01	TCGA-COAD	COAD_MSI	0.66	unaltered	unaltered	10.0304740364281	TRUE	2	34582007	chr3:29641108-64223114	-1823.68459824806	Wildtype-like
TCGA-A6-5662-01	TCGA-COAD	COAD_CIN	0.95	unaltered	unaltered	11.5457492921533	FALSE	2	37886499	chr3:29691472-67577970	-1662.98623941692	Wildtype-like
TCGA-A6-5664-01	TCGA-COAD	COAD_GS	0.41	unaltered	unaltered	11.0741055531798	TRUE	2	128469716	chr3:7760800-136230515	-1518.96924340708	Wildtype-like
TCGA-A6-5665-01	TCGA-COAD	COAD_MSI	0.72	unaltered	unaltered	10.1929080386223	TRUE	2	13119915	chr3:45174031-58293945	-1612.33670752075	Wildtype-like
TCGA-A6-5666-01	TCGA-COAD	COAD_CIN	0.85	unaltered	unaltered	10.9548090574058	TRUE	4	21609944	chr3:41103534-62713477	-1482.49777900433	Wildtype-like
TCGA-A6-5667-01	TCGA-COAD	COAD_CIN	0.69	unaltered	unaltered	11.337061607857	FALSE	3	13302800	chr3:46403047-59705846	-1541.82851439853	Wildtype-like
TCGA-A6-6137-01	TCGA-COAD	COAD_CIN	0.46	unaltered	unaltered	11.5122599610081	FALSE	2	64998107	chr3:7603098-72601204	-1564.29896676196	Wildtype-like
TCGA-A6-6138-01	TCGA-COAD	COAD_CIN	0.62	unaltered	unaltered	11.4624732130769	FALSE	2	20822250	chr3:38897160-59719409	-1503.86249014646	Wildtype-like
TCGA-A6-6140-01	TCGA-COAD	COAD_NA	0.81	unaltered	unaltered	12.3292635259518	FALSE	3	5905410	chr3:46645362-52550771	-1592.11042480912	Wildtype-like
TCGA-A6-6141-01	TCGA-COAD	COAD_NA	0.48	unaltered	unaltered	11.146274949215	FALSE	2	63543439	chr3:2170634-65714072	-1664.00309769272	Wildtype-like
TCGA-A6-6142-01	TCGA-COAD	COAD_CIN	0.45	unaltered	unaltered	10.8779490023703	TRUE	2	7446459	chr3:52259541-59705999	-1672.71025779648	Wildtype-like
TCGA-A6-6648-01	TCGA-COAD	COAD_CIN	0.46	unaltered	unaltered	11.4383677316164	FALSE	3	6369903	chr3:46507698-52877600	-1426.99854541763	Wildtype-like
TCGA-A6-6649-01	TCGA-COAD	COAD_CIN	0.43	unaltered	unaltered	11.5271790840395	FALSE	3	26216402	chr3:37341235-63557636	-1725.0751883336	Wildtype-like
TCGA-A6-6650-01	TCGA-COAD	COAD_NA	0.78	unaltered	unaltered	10.1575911883476	TRUE	3	23453098	chr3:31719246-55172343	-1292.63778188121	Wildtype-like
TCGA-A6-6651-01	TCGA-COAD	COAD_CIN	0.35	unaltered	unaltered	11.3468589399742	FALSE	2	36519746	chr3:46668608-83188353	-1427.11934372754	Wildtype-like
TCGA-A6-6652-01	TCGA-COAD	COAD_CIN	0.84	unaltered	unaltered	11.4463744572299	FALSE	2	75328039	chr3:2170634-77498672	-1976.88096433237	Wildtype-like
TCGA-A6-6653-01	TCGA-COAD	COAD_MSI	0.81	unaltered	unaltered	11.1486161193549	FALSE	2	27288923	chr3:26535592-53824514	-1961.01115059885	Wildtype-like
TCGA-A6-6654-01	TCGA-COAD	COAD_CIN	0.32	unaltered	unaltered	11.2938669268563	FALSE	2	6765947	chr3:46558079-53324025	-1690.84967807729	Wildtype-like
TCGA-A6-6780-01	TCGA-COAD	COAD_NA	0.69	unaltered	unaltered	8.66808634232578	TRUE	2	52725933	chr3:2170634-54896566	-1066.66253767331	Wildtype-like
TCGA-A6-6781-01	TCGA-COAD	COAD_NA	0.5	unaltered	unaltered	8.99267234397815	TRUE	2	159294586	chr3:38517816-197812401	-816.513023241032	Wildtype-like
TCGA-A6-6782-01	TCGA-COAD	COAD_CIN	0.65	unaltered	unaltered	11.6616625446886	FALSE	3	46068267	chr3:27980206-74048472	-1310.70657168199	Wildtype-like
TCGA-A6-A565-01	TCGA-COAD	COAD_MSI	0.19	unaltered	unaltered	11.2379692943774	FALSE	2	114314821	chr3:2170634-116485454	-1762.78086839156	Wildtype-like
TCGA-A6-A566-01	TCGA-COAD	COAD_GS	0.39	unaltered	unaltered	11.5116720121822	FALSE	2	195641768	chr3:2170634-197812401	-1655.67962699429	Wildtype-like
TCGA-A6-A567-01	TCGA-COAD	COAD_CIN	0.73	unaltered	unaltered	11.5007129796555	FALSE	2	195641768	chr3:2170634-197812401	-1252.79529682416	Wildtype-like
TCGA-A6-A56B-01	TCGA-COAD	COAD_CIN	0.72	unaltered	unaltered	11.722430801759	FALSE	3	23761891	chr3:37367153-61129043	-1427.74167630852	Wildtype-like
TCGA-AA-3488-01	TCGA-COAD	COAD_NA	0.82	unaltered	unaltered	11.7037197788244	FALSE	2	7096004	chr3:45834830-52930833	-2191.54355807119	Wildtype-like
TCGA-AA-3489-01	TCGA-COAD	COAD_CIN	0.31	unaltered	unaltered	11.5575877682927	FALSE	2	104417237	chr3:2170634-106587870	-1184.59702646306	Wildtype-like
TCGA-AA-3492-01	TCGA-COAD	COAD_MSI	0.81	unaltered	unaltered	11.7644631898783	FALSE	2	98868343	chr3:2170634-101038976	-2191.79554733979	Wildtype-like
TCGA-AA-3494-01	TCGA-COAD	COAD_NA	0.74	unaltered	unaltered	11.6814163398935	FALSE	3	96807441	chr3:9243695-106051135	-1602.95021681541	Wildtype-like
TCGA-AA-3495-01	TCGA-COAD	COAD_NA	0.57	unaltered	unaltered	11.1383394791922	FALSE	2	76374928	chr3:2170634-78545561	-1617.94202831571	Wildtype-like
TCGA-AA-3496-01	TCGA-COAD	COAD_CIN	0.73	unaltered	unaltered	11.5970154079143	FALSE	2	190796597	chr3:7015805-197812401	-1684.51247370583	Wildtype-like
TCGA-AA-3502-01	TCGA-COAD	COAD_GS	0.81	unaltered	unaltered	11.2634968166919	FALSE	2	195641768	chr3:2170634-197812401	-1765.48457864622	Wildtype-like
TCGA-AA-3506-01	TCGA-COAD	COAD_GS	0.64	unaltered	unaltered	11.7639221599934	FALSE	2	5940669	chr3:46486945-52427613	-2176.36503263999	Wildtype-like
TCGA-AA-3509-01	TCGA-COAD	COAD_NA	NA	NA	NA	11.0756985988445	TRUE	NA		NA	-1609.00859290086	Wildtype-like
TCGA-AA-3510-01	TCGA-COAD	COAD_POLE	0.58	unaltered	unaltered	11.7959961031578	FALSE	2	55589932	chr3:2170634-57760565	-2044.19439265459	Wildtype-like
TCGA-AA-3511-01	TCGA-COAD	COAD_CIN	0.52	unaltered	unaltered	11.3714734029332	FALSE	3	20842236	chr3:33329474-54171709	-1593.52844967562	Wildtype-like
TCGA-AA-3514-01	TCGA-COAD	COAD_NA	0.79	altered	copynumber	11.8801372356632	FALSE	1	638358	chr3:52176684-52815041	-2398.44665779195	Wildtype-like
TCGA-AA-3517-01	TCGA-COAD	COAD_NA	0.79	unaltered	unaltered	11.3378879889807	FALSE	3	172916545	chr3:2170634-175087178	-1767.73908666344	Wildtype-like
TCGA-AA-3519-01	TCGA-COAD	COAD_NA	0.67	unaltered	unaltered	11.5240820613885	FALSE	3	30168690	chr3:24035342-54204031	-2162.00482585593	Wildtype-like
TCGA-AA-3520-01	TCGA-COAD	COAD_NA	0.69	unaltered	unaltered	11.4271078248975	FALSE	2	9325513	chr3:44415908-53741420	-1919.72813219189	Wildtype-like
TCGA-AA-3521-01	TCGA-COAD	COAD_NA	0.7	unaltered	unaltered	11.3692791671194	FALSE	3	44975354	chr3:29510448-74485801	-1864.07995050867	Wildtype-like
TCGA-AA-3522-01	TCGA-COAD	COAD_NA	0.44	unaltered	unaltered	10.8481163277513	TRUE	2	7167746	chr3:49825071-56992816	-1453.68458719063	Wildtype-like
TCGA-AA-3524-01	TCGA-COAD	COAD_NA	0.8	unaltered	unaltered	11.4813976617497	FALSE	2	105297864	chr3:2170634-107468497	-1720.60996249758	Wildtype-like
TCGA-AA-3526-01	TCGA-COAD	COAD_NA	0.74	unaltered	unaltered	11.492209637608	FALSE	2	66225796	chr3:2170634-68396429	-1501.95920623574	Wildtype-like
TCGA-AA-3527-01	TCGA-COAD	COAD_NA	0.77	unaltered	unaltered	12.8432534844989	FALSE	2	57419137	chr3:38814146-96233282	-2813.45398788843	Mutant-like
TCGA-AA-3529-01	TCGA-COAD	COAD_NA	0.6	unaltered	unaltered	11.2892048165571	FALSE	2	56020167	chr3:3699952-59720118	-2009.29869194014	Wildtype-like
TCGA-AA-3530-01	TCGA-COAD	COAD_NA	0.79	unaltered	unaltered	11.0891590440798	TRUE	2	64167709	chr3:9031194-73198902	-1657.63686300564	Wildtype-like
TCGA-AA-3531-01	TCGA-COAD	COAD_NA	0.93	unaltered	unaltered	12.2726336576655	FALSE	2	39289153	chr3:23839581-63128733	-2378.47286616098	Wildtype-like
TCGA-AA-3532-01	TCGA-COAD	COAD_NA	0.38	unaltered	unaltered	11.3030617255998	FALSE	3	9927166	chr3:44621935-54549100	-1675.2377469017	Wildtype-like
TCGA-AA-3534-01	TCGA-COAD	COAD_NA	0.78	unaltered	unaltered	11.2296447774442	FALSE	2	7716562	chr3:45778796-53495357	-2069.28179474023	Wildtype-like
TCGA-AA-3538-01	TCGA-COAD	COAD_NA	0.72	unaltered	unaltered	11.5204731518336	FALSE	2	11627936	chr3:45282414-56910349	-1671.03895381919	Wildtype-like
TCGA-AA-3544-01	TCGA-COAD	COAD_NA	0.73	unaltered	unaltered	11.7897002251211	FALSE	2	9732714	chr3:44230848-53963561	-1879.74747571585	Wildtype-like
TCGA-AA-3548-01	TCGA-COAD	COAD_NA	0.62	unaltered	unaltered	11.7370927305793	FALSE	4	195641768	chr3:2170634-197812401	-1792.67619338265	Wildtype-like
TCGA-AA-3549-01	TCGA-COAD	COAD_NA	0.75	unaltered	unaltered	11.2355218982332	FALSE	2	73863145	chr3:2170634-76033778	-1705.05112079825	Wildtype-like
TCGA-AA-3556-01	TCGA-COAD	COAD_NA	0.78	unaltered	unaltered	11.3773130445846	FALSE	2	14248499	chr3:42646540-56895038	-1532.77476507581	Wildtype-like
TCGA-AA-3558-01	TCGA-COAD	COAD_NA	0.9	unaltered	unaltered	NA	FALSE	2	8789971	chr3:44923683-53713653	NA	NA
TCGA-AA-3560-01	TCGA-COAD	COAD_NA	0.84	unaltered	unaltered	11.6977858569002	FALSE	2	36754055	chr3:37004594-73758648	-1594.45558674379	Wildtype-like
TCGA-AA-3561-01	TCGA-COAD	COAD_NA	0.82	unaltered	unaltered	10.7314587261423	TRUE	4	38599571	chr3:29503691-68103261	-1651.91208154519	Wildtype-like
TCGA-AA-3655-01	TCGA-COAD	COAD_CIN	0.87	unaltered	unaltered	11.6594637788881	FALSE	2	70462624	chr3:2170634-72633257	-1643.54316897307	Wildtype-like
TCGA-AA-3660-01	TCGA-COAD	COAD_CIN	0.76	unaltered	unaltered	11.6094786194396	FALSE	2	29583730	chr3:29651125-59234854	-1623.60195962243	Wildtype-like
TCGA-AA-3662-01	TCGA-COAD	COAD_NA	0.68	unaltered	unaltered	10.994208803325	TRUE	2	184626230	chr3:2170634-186796863	-1840.4866861381	Wildtype-like
TCGA-AA-3663-01	TCGA-COAD	COAD_MSI	0.79	unaltered	unaltered	11.406436450177	FALSE	2	161817524	chr3:35994878-197812401	-2023.08382307418	Wildtype-like
TCGA-AA-3664-01	TCGA-COAD	COAD_CIN	0.87	unaltered	unaltered	10.9134176317321	TRUE	2	9936063	chr3:44629725-54565787	-1631.4028063766	Wildtype-like
[truncated: 8,415 more rows]
