# Supplementary material for: Expanded detection and impact of BAP1 alterations in cancer
Source: NAR Cancer. 2024 Nov 15;6(4):zcae045. doi: 10.1093/narcan/zcae045 (PMC11567159; doi:10.1093/narcan/zcae045)
Supplement: zcae045_Supplemental_Files [file zcae045_supplemental_files.zip › Table S4 BAP1 activity signature genes.xlsx]

## Sheet: Data dictionary
Table S4 Differential expression models and shared gene set enrichment
Tab name	Description
S4A. All differential results	All differential DESeq2 results for BAP1-mutant vs. unaltered tumors from CHOL, KIRC, LIHC, MESO, and UVM.
S4B. BAP1 signature genes	Statistically significant subset of differential DESeq2 results from S4A; these genes constitute the BAP1 activity signature.
Variable	Variable name	Description
ENSEMBL ID	ensembl_id	ENSEMBL human hg38 gene ID, maintained by the European Bioinformatics Institute at https://www.ensembl.org.
log2-transformed fold change	log2FoldChange	The log2-transformed fold change difference between BAP1-mutant and unaltered tumors, with positive values indicating enriched expression in BAP1-mutant tumors and negative values indicating enriched expression in unaltered tumors. Standard output from DESeq2.
Raw p-value	pvalue	Raw p-value, standard output from DESeq2.
Adjusted p-value	padj	Adjusted p-value, standard output from DESeq2.
HUGO gene symbol	symbol	HUGO human hg38 gene symbol, maintained by the European Bioinformatics Institute and HGNC at https://www.genenames.org.
Gene description	description	Full descriptive name/annotation for the gene.

## Sheet: S4A. All differential results
ensembl_id	log2FoldChange	pvalue	padj	symbol	description
ENSG00000000003	-0.175658	0.069544	0.181873	TSPAN6	tetraspanin 6
ENSG00000000005	0.0637216	0.398915	0.591271	TNMD	tenomodulin
ENSG00000000419	-0.00979326	0.874214	0.933329	DPM1	dolichyl-phosphate mannosyltransferase subunit 1, catalytic
ENSG00000000457	0.0373736	0.605129	0.76057	SCYL3	SCY1 like pseudokinase 3
ENSG00000000460	-0.34461	0.00467946	0.0252165	C1orf112	chromosome 1 open reading frame 112
ENSG00000000938	-0.055602	0.586049	0.746761	FGR	FGR proto-oncogene, Src family tyrosine kinase
ENSG00000000971	0.118376	0.311245	0.507235	CFH	complement factor H
ENSG00000001036	-0.0381789	0.663879	0.801655	FUCA2	alpha-L-fucosidase 2
ENSG00000001084	-0.401056	0.000161101	0.00181199	GCLC	glutamate-cysteine ligase catalytic subunit
ENSG00000001167	0.0147773	0.85591	0.923	NFYA	nuclear transcription factor Y subunit alpha
ENSG00000001460	-0.566063	1.22256e-07	4.61478e-06	STPG1	sperm tail PG-rich repeat containing 1
ENSG00000001461	-0.114874	0.183022	0.356801	NIPAL3	NIPA like domain containing 3
ENSG00000001497	-0.00253271	0.970759	0.98862	LAS1L	LAS1 like ribosome biogenesis factor
ENSG00000001561	-0.0243514	0.822081	0.90222	ENPP4	ectonucleotide pyrophosphatase/phosphodiesterase 4
ENSG00000001617	0.00674107	0.938279	0.970036	SEMA3F	semaphorin 3F
ENSG00000001626	0.0316995	0.582276	0.744255	CFTR	CF transmembrane conductance regulator
ENSG00000001629	0.232314	0.00639675	0.0282178	ANKIB1	ankyrin repeat and IBR domain containing 1
ENSG00000001630	0.118671	0.336186	0.530918	CYP51A1	cytochrome P450 family 51 subfamily A member 1
ENSG00000001631	0.135469	0.04101	0.124995	KRIT1	KRIT1 ankyrin repeat containing
ENSG00000002016	0.107383	0.200975	0.376905	RAD52	RAD52 homolog, DNA repair protein
ENSG00000002330	0.1128	0.21192	0.393766	BAD	BCL2 associated agonist of cell death
ENSG00000002549	0.0304203	0.747826	0.861427	LAP3	leucine aminopeptidase 3
ENSG00000002586	-0.233247	0.0103798	0.0457035	CD99	CD99 molecule (Xg blood group)
ENSG00000002587	0.190814	0.113334	0.256177	HS3ST1	heparan sulfate-glucosamine 3-sulfotransferase 1
ENSG00000002745	-1.4408	3.8564e-06	8.62215e-05	WNT16	Wnt family member 16
ENSG00000002746	-0.0578625	0.584409	0.740366	HECW1	HECT, C2 and WW domain containing E3 ubiquitin protein ligase 1
ENSG00000002822	1.29943	2.43936e-08	1.17103e-06	MAD1L1	mitotic arrest deficient 1 like 1
ENSG00000002834	0.176657	0.0364182	0.114802	LASP1	LIM and SH3 protein 1
ENSG00000002919	-0.0730789	0.280929	0.474126	SNX11	sorting nexin 11
ENSG00000002933	0.000354894	0.998848	1	TMEM176A	transmembrane protein 176A
ENSG00000003056	-0.0249454	0.788067	0.882717	M6PR	mannose-6-phosphate receptor, cation dependent
ENSG00000003096	-0.301207	0.0311021	0.101515	KLHL13	kelch like family member 13
ENSG00000003137	0.225119	0.134323	0.288192	CYP26B1	cytochrome P450 family 26 subfamily B member 1
ENSG00000003147	-0.0322273	0.780254	0.878567	ICA1	islet cell autoantigen 1
ENSG00000003249	-0.236989	0.0635287	0.170784	DBNDD1	dysbindin domain containing 1
ENSG00000003393	0.0945399	0.191319	0.367627	ALS2	alsin Rho guanine nucleotide exchange factor ALS2
ENSG00000003400	0.149499	0.0571898	0.158329	CASP10	caspase 10
ENSG00000003402	0.301594	1.96048e-06	4.84654e-05	CFLAR	CASP8 and FADD like apoptosis regulator
ENSG00000003436	-1.14913	8.19e-11	8.20927e-09	TFPI	tissue factor pathway inhibitor
ENSG00000003509	-0.0298511	0.618527	0.792802	NDUFAF7	NADH:ubiquinone oxidoreductase complex assembly factor 7
ENSG00000003756	-0.365096	2.12778e-08	1.0466e-06	RBM5	RNA binding motif protein 5
ENSG00000003987	-0.549045	0.00305089	0.0182778	MTMR7	myotubularin related protein 7
ENSG00000003989	-0.239116	0.0796676	0.200649	SLC7A2	solute carrier family 7 member 2
ENSG00000004059	0.0319952	0.650599	0.792802	ARF5	ADP ribosylation factor 5
ENSG00000004139	-0.0656708	0.517556	0.69263	SARM1	sterile alpha and TIR motif containing 1
ENSG00000004142	0.0226576	0.740528	0.854009	POLDIP2	DNA polymerase delta interacting protein 2
ENSG00000004399	-0.00360371	0.968513	0.987441	PLXND1	plexin D1
ENSG00000004455	-0.0178415	0.796996	0.887179	AK2	adenylate kinase 2
ENSG00000004468	-0.0382941	0.716821	0.839194	CD38	CD38 molecule
ENSG00000004478	0.263002	0.00263931	0.0163287	FKBP4	FKBP prolyl isomerase 4
ENSG00000004487	-0.141398	0.0221061	0.0800003	KDM1A	lysine demethylase 1A
ENSG00000004534	-0.354101	4.68214e-06	8.64629e-05	RBM6	RNA binding motif protein 6
ENSG00000004660	0.0895563	0.408716	0.60015	CAMKK1	calcium/calmodulin dependent protein kinase kinase 1
ENSG00000004700	-0.111909	0.29873	0.493423	RECQL	RecQ like helicase
ENSG00000004766	0.171393	0.0146819	0.0591941	VPS50	VPS50 subunit of EARP/GARPII complex
ENSG00000004776	-0.684026	0.0027424	0.0168225	HSPB6	heat shock protein family B (small) member 6
ENSG00000004777	-0.267552	0.0133233	0.0551616	ARHGAP33	Rho GTPase activating protein 33
ENSG00000004779	0.25034	0.0036042	0.020649	NDUFAB1	NADH:ubiquinone oxidoreductase subunit AB1
ENSG00000004799	-0.989136	2.53827e-06	6.04926e-05	PDK4	pyruvate dehydrogenase kinase 4
ENSG00000004809	-0.174875	0.142733	0.300374	SLC22A16	solute carrier family 22 member 16
ENSG00000004838	-0.212835	0.0825754	0.203843	ZMYND10	zinc finger MYND-type containing 10
ENSG00000004846	-0.157958	0.0387777	0.119876	ABCB5	ATP binding cassette subfamily B member 5
ENSG00000004864	0.0952145	0.2766	0.469316	SLC25A13	solute carrier family 25 member 13
ENSG00000004866	-0.0809511	0.342996	0.484993	ST7	suppression of tumorigenicity 7
ENSG00000004897	0.00598724	0.918992	0.959267	CDC27	cell division cycle 27
ENSG00000004948	-0.189036	0.0802335	0.20167	CALCR	calcitonin receptor
ENSG00000004961	0.0601563	0.371231	0.566003	HCCS	holocytochrome c synthase
ENSG00000004975	-0.107312	0.157798	0.322689	DVL2	dishevelled segment polarity protein 2
ENSG00000005001	-0.100176	0.171923	0.34204	PRSS22	serine protease 22
ENSG00000005007	0.204921	0.00134037	0.00968087	UPF1	UPF1 RNA helicase and ATPase
ENSG00000005020	-0.369472	0.00245492	0.0153713	SKAP2	src kinase associated phosphoprotein 2
ENSG00000005022	0.274627	0.00195646	0.0128871	SLC25A5	solute carrier family 25 member 5
ENSG00000005059	0.286698	0.032289	0.104363	MCUB	mitochondrial calcium uniporter dominant negative subunit beta
ENSG00000005073	-0.101986	0.276776	0.469547	HOXA11	homeobox A11
ENSG00000005075	0.103316	0.285988	0.479379	POLR2J	RNA polymerase II subunit J
ENSG00000005100	0.00755735	0.91182	0.955568	DHX33	DEAH-box helicase 33
ENSG00000005102	-0.176292	0.159381	0.324919	MEOX1	mesenchyme homeobox 1
ENSG00000005108	-0.16139	0.186332	0.36107	THSD7A	thrombospondin type 1 domain containing 7A
ENSG00000005156	0.10058	0.154385	0.318022	LIG3	DNA ligase 3
ENSG00000005175	0.0361155	0.521283	0.695822	RPAP3	RNA polymerase II associated protein 3
ENSG00000005187	-0.672786	0.000218537	0.00229186	ACSM3	acyl-CoA synthetase medium chain family member 3
ENSG00000005189	-0.392362	0.00100764	0.00774182	REXO5	RNA exonuclease 5
ENSG00000005194	0.309523	2.94752e-05	0.000467111	CIAPIN1	cytokine induced apoptosis inhibitor 1
ENSG00000005206	0.215276	0.00965816	0.0433499	SPPL2B	signal peptide peptidase like 2B
ENSG00000005238	-0.0166545	0.824017	0.90311	ATOSB	atos homolog B
ENSG00000005243	-0.776404	3.08725e-08	1.41362e-06	COPZ2	COPI coat complex subunit zeta 2
ENSG00000005249	-0.121994	0.295613	0.490038	PRKAR2B	protein kinase cAMP-dependent type II regulatory subunit beta
ENSG00000005302	-0.225005	0.000151259	0.00172158	MSL3	MSL complex subunit 3
ENSG00000005339	-0.0603477	0.382567	0.576829	CREBBP	CREB binding protein
ENSG00000005379	-0.132511	0.244056	0.447305	TSPOAP1	TSPO associated protein 1
ENSG00000005381	-0.0711941	0.51521	0.690342	MPO	myeloperoxidase
ENSG00000005421	0.369573	0.0116249	0.0496935	PON1	paraoxonase 1
ENSG00000005436	0.0559172	0.441168	0.684761	GCFC2	GC-rich sequence DNA-binding factor 2
ENSG00000005448	0.0283232	0.781776	0.879441	WDR54	WD repeat domain 54
ENSG00000005469	0.0597898	0.567693	0.732365	CROT	carnitine O-octanoyltransferase
ENSG00000005471	0.0278428	0.772952	0.877222	ABCB4	ATP binding cassette subfamily B member 4
ENSG00000005483	0.135361	0.0773419	0.19628	KMT2E	lysine methyltransferase 2E (inactive)
ENSG00000005486	0.182542	0.0556556	0.155325	RHBDD2	rhomboid domain containing 2
ENSG00000005513	0.0641967	0.586084	0.746761	SOX8	SRY-box transcription factor 8
ENSG00000005700	0.0194082	0.810755	0.898536	IBTK	inhibitor of Bruton tyrosine kinase
ENSG00000005801	0.111272	0.138531	0.294361	ZNF195	zinc finger protein 195
ENSG00000005810	-0.13163	0.129158	0.280286	MYCBP2	MYC binding protein 2
ENSG00000005812	-0.117106	0.148566	0.309213	FBXL3	F-box and leucine rich repeat protein 3
ENSG00000005844	-0.163162	0.148296	0.308878	ITGAL	integrin subunit alpha L
ENSG00000005882	-0.128214	0.161738	0.328305	PDK2	pyruvate dehydrogenase kinase 2
ENSG00000005884	0.00311931	0.977961	0.992327	ITGA3	integrin subunit alpha 3
ENSG00000005889	0.214513	0.0157975	0.0622986	ZFX	zinc finger protein X-linked
ENSG00000005893	-0.0771421	0.359885	0.55719	LAMP2	lysosomal associated membrane protein 2
ENSG00000005961	0.46282	0.00670514	0.0332001	ITGA2B	integrin subunit alpha 2b
ENSG00000005981	-0.215583	0.0722211	0.186623	ASB4	ankyrin repeat and SOCS box containing 4
ENSG00000006007	-0.152718	0.0418618	0.11268	GDE1	glycerophosphodiester phosphodiesterase 1
ENSG00000006015	-0.0125966	0.898973	0.948614	REX1BD	required for excision 1-B domain containing
ENSG00000006016	0.805956	0.00138767	0.00983953	CRLF1	cytokine receptor like factor 1
ENSG00000006025	0.106673	0.327768	0.522745	OSBPL7	oxysterol binding protein like 7
ENSG00000006042	-0.20102	0.100372	0.235816	TMEM98	transmembrane protein 98
ENSG00000006047	-0.23976	0.0622865	0.16826	YBX2	Y-box binding protein 2
ENSG00000006062	-0.0699066	0.497634	0.675968	MAP3K14	mitogen-activated protein kinase kinase kinase 14
ENSG00000006071	-0.0758799	0.475818	0.653992	ABCC8	ATP binding cassette subfamily C member 8
ENSG00000006118	0.370124	0.00732848	0.0352334	TMEM132A	transmembrane protein 132A
ENSG00000006125	0.0960993	0.164507	0.332117	AP2B1	adaptor related protein complex 2 subunit beta 1
ENSG00000006194	0.0115429	0.843038	0.915117	ZNF263	zinc finger protein 263
ENSG00000006210	0.589208	2.20527e-05	0.000369253	CX3CL1	C-X3-C motif chemokine ligand 1
ENSG00000006282	0.550197	1.09728e-07	4.195e-06	SPATA20	spermatogenesis associated 20
ENSG00000006283	1.16733	3.36135e-05	0.000520366	CACNA1G	calcium voltage-gated channel subunit alpha1 G
ENSG00000006327	0.0878785	0.432059	0.621252	TNFRSF12A	TNF receptor superfamily member 12A
ENSG00000006377	-0.253183	0.00211221	0.0130024	DLX6	distal-less homeobox 6
ENSG00000006432	-0.138638	0.166258	0.331677	MAP3K9	mitogen-activated protein kinase kinase kinase 9
ENSG00000006451	-0.00816122	0.889593	0.942829	RALA	RAS like proto-oncogene A
ENSG00000006453	0.186283	0.112188	0.25443	BAIAP2L1	BAR/IMD domain containing adaptor protein 2 like 1
ENSG00000006459	0.0188634	0.832097	0.90849	KDM7A	lysine demethylase 7A
ENSG00000006468	-1.12339	7.87272e-09	4.67018e-07	ETV1	ETS variant transcription factor 1
ENSG00000006530	-0.0500285	0.466879	0.651147	AGK	acylglycerol kinase
ENSG00000006534	-0.139378	0.218001	0.359347	ALDH3B1	aldehyde dehydrogenase 3 family member B1
ENSG00000006555	-0.376308	0.00811953	0.0396539	TTC22	tetratricopeptide repeat domain 22
ENSG00000006576	-0.0236641	0.773406	0.874674	PHTF2	putative homeodomain transcription factor 2
ENSG00000006606	0.0176506	0.856359	0.893031	CCL26	C-C motif chemokine ligand 26
ENSG00000006607	-0.0673705	0.374251	0.568671	FARP2	FERM, ARH/RhoGEF and pleckstrin domain protein 2
ENSG00000006611	0.0881239	0.355708	0.550523	USH1C	USH1 protein network component harmonin
ENSG00000006625	0.0523276	0.567459	0.795232	GGCT	gamma-glutamylcyclotransferase
ENSG00000006634	-0.0652672	0.44138	0.624361	DBF4	DBF4 zinc finger
ENSG00000006638	-0.105239	0.342874	0.537588	TBXA2R	thromboxane A2 receptor
ENSG00000006652	-0.0226576	0.82427	0.903291	IFRD1	interferon related developmental regulator 1
ENSG00000006695	0.532797	2.25746e-09	1.51899e-07	COX10	cytochrome c oxidase assembly factor heme A:farnesyltransferase COX10
ENSG00000006704	0.265846	0.00822943	0.0384854	GTF2IRD1	GTF2I repeat domain containing 1
ENSG00000006712	0.0934779	0.185928	0.360622	PAF1	PAF1 homolog, Paf1/RNA polymerase II complex component
ENSG00000006715	0.317411	8.39832e-06	0.000167982	VPS41	VPS41 subunit of HOPS complex
ENSG00000006740	0.0572313	0.62425	0.769518	ARHGAP44	Rho GTPase activating protein 44
ENSG00000006744	0.248479	0.000735384	0.00607662	ELAC2	elaC ribonuclease Z 2
ENSG00000006747	-0.414353	0.00876955	0.0403484	SCIN	scinderin
ENSG00000006756	0.204744	0.0392404	0.120852	ARSD	arylsulfatase D
ENSG00000006757	0.3963	1.67302e-05	0.0002963	PNPLA4	patatin like phospholipase domain containing 4
ENSG00000006788	0.211012	0.0728784	0.187915	MYH13	myosin heavy chain 13
ENSG00000006831	-0.0529293	0.497517	0.676322	ADIPOR2	adiponectin receptor 2
ENSG00000006837	-0.10211	0.282334	0.475459	CDKL3	cyclin dependent kinase like 3
ENSG00000007001	-0.313223	0.0110067	0.0477931	UPP2	uridine phosphorylase 2
ENSG00000007047	0.203739	0.010351	0.0396969	MARK4	microtubule affinity regulating kinase 4
ENSG00000007080	-0.0312952	0.723355	0.843584	CCDC124	coiled-coil domain containing 124
ENSG00000007129	0.0307275	0.778053	0.877647	CEACAM21	CEA cell adhesion molecule 21
ENSG00000007168	0.194484	0.00163005	0.0112	PAFAH1B1	platelet activating factor acetylhydrolase 1b regulatory subunit 1
ENSG00000007171	-0.155766	0.225001	0.410087	NOS2	nitric oxide synthase 2
ENSG00000007174	0.082828	0.452699	0.639338	DNAH9	dynein axonemal heavy chain 9
ENSG00000007202	0.235262	0.0040754	0.0227262	BLTP2	bridge-like lipid transfer protein family member 2
ENSG00000007216	-0.0533213	0.586625	0.7472	SLC13A2	solute carrier family 13 member 2
ENSG00000007237	-0.018022	0.869183	0.93061	GAS7	growth arrest specific 7
ENSG00000007255	-0.0242799	0.803007	0.890711	TRAPPC6A	trafficking protein particle complex subunit 6A
ENSG00000007264	0.996687	2.55506e-08	1.21421e-06	MATK	megakaryocyte-associated tyrosine kinase
ENSG00000007312	0.0856326	0.45049	0.637499	CD79B	CD79b molecule
ENSG00000007314	0.133318	0.266331	0.457917	SCN4A	sodium voltage-gated channel alpha subunit 4
ENSG00000007341	0.101368	0.112416	0.254826	ST7L	suppression of tumorigenicity 7 like
ENSG00000007350	1.24778	0.000416732	0.00383992	TKTL1	transketolase like 1
ENSG00000007372	1.24964	0.00050098	0.0044495	PAX6	paired box 6
ENSG00000007376	-0.139839	0.100632	0.236165	RPUSD1	RNA pseudouridine synthase domain containing 1
ENSG00000007384	0.298747	0.00303931	0.0182267	RHBDF1	rhomboid 5 homolog 1
ENSG00000007392	0.0556844	0.508598	0.685177	LUC7L	LUC7 like
ENSG00000007402	0.26547	0.0642906	0.17227	CACNA2D2	calcium voltage-gated channel auxiliary subunit alpha2delta 2
ENSG00000007516	0.218503	0.0717902	0.185871	BAIAP3	BAI1 associated protein 3
ENSG00000007520	-0.0373017	0.652178	0.794152	TSR3	TSR3 ribosome maturation factor
ENSG00000007541	0.114142	0.206846	0.340752	PIGQ	phosphatidylinositol glycan anchor biosynthesis class Q
ENSG00000007545	-0.0391409	0.581533	0.743664	CRAMP1	cramped chromatin regulator homolog 1
ENSG00000007866	-0.157868	0.0542394	0.152443	TEAD3	TEA domain transcription factor 3
ENSG00000007908	-0.581774	0.0025253	0.0157253	SELE	selectin E
ENSG00000007923	0.196292	0.0318574	0.104294	DNAJC11	DnaJ heat shock protein family (Hsp40) member C11
ENSG00000007933	-0.778826	1.85254e-05	0.000321647	FMO3	flavin containing dimethylaniline monoxygenase 3
ENSG00000007944	-0.000277886	0.997295	1	MYLIP	myosin regulatory light chain interacting protein
ENSG00000007952	-0.0796606	0.460325	0.64582	NOX1	NADPH oxidase 1
ENSG00000007968	0.00941632	0.930611	0.965466	E2F2	E2F transcription factor 2
ENSG00000008018	-0.0082172	0.92287	0.961182	PSMB1	proteasome 20S subunit beta 1
ENSG00000008056	-0.106076	0.374368	0.568776	SYN1	synapsin I
ENSG00000008083	-0.390523	4.0315e-06	8.94655e-05	JARID2	jumonji and AT-rich interaction domain containing 2
ENSG00000008086	-0.122324	0.226764	0.412166	CDKL5	cyclin dependent kinase like 5
ENSG00000008118	-0.140851	0.371124	0.565902	CAMK1G	calcium/calmodulin dependent protein kinase IG
ENSG00000008128	0.0103755	0.913891	0.956619	CDK11A	cyclin dependent kinase 11A
ENSG00000008130	0.135728	0.0873334	0.213992	NADK	NAD kinase
ENSG00000008226	-0.428817	0.00336591	0.0196278	DLEC1	DLEC1 cilia and flagella associated protein
ENSG00000008256	0.0336941	0.712617	0.835653	CYTH3	cytohesin 3
ENSG00000008277	0.0218165	0.85086	0.920017	ADAM22	ADAM metallopeptidase domain 22
ENSG00000008282	-0.0332574	0.614997	0.768295	SYPL1	synaptophysin like 1
ENSG00000008283	0.40212	0.00427875	0.0203636	CYB561	cytochrome b561
ENSG00000008294	-0.108837	0.149784	0.312408	SPAG9	sperm associated antigen 9
ENSG00000008300	-1.28832	1.03842e-11	1.36865e-09	CELSR3	cadherin EGF LAG seven-pass G-type receptor 3
ENSG00000008311	0.199583	0.127849	0.278489	AASS	aminoadipate-semialdehyde synthase
ENSG00000008323	0.174839	0.149887	0.311094	PLEKHG6	pleckstrin homology and RhoGEF domain containing G6
ENSG00000008324	-0.408284	1.31008e-06	3.47645e-05	SS18L2	SS18 like 2
ENSG00000008382	0.0101764	0.90681	0.953115	MPND	MPN domain containing
ENSG00000008394	0.151693	0.191604	0.367879	MGST1	microsomal glutathione S-transferase 1
ENSG00000008405	-0.310581	0.00108934	0.00821085	CRY1	cryptochrome circadian regulator 1
ENSG00000008441	-0.0729558	0.463148	0.648179	NFIX	nuclear factor I X
ENSG00000008513	0.27793	0.0240064	0.084819	ST3GAL1	ST3 beta-galactoside alpha-2,3-sialyltransferase 1
ENSG00000008516	-0.0377471	0.73501	0.845015	MMP25	matrix metallopeptidase 25
ENSG00000008517	0.0788496	0.483254	0.665014	IL32	interleukin 32
ENSG00000008710	-0.109575	0.288643	0.482339	PKD1	polycystin 1, transient receptor potential channel interacting
ENSG00000008735	-0.579237	0.00312024	0.0185674	MAPK8IP2	mitogen-activated protein kinase 8 interacting protein 2
ENSG00000008838	-0.0504402	0.437576	0.625939	MED24	mediator complex subunit 24
ENSG00000008853	-0.149029	0.193029	0.369621	RHOBTB2	Rho related BTB domain containing 2
ENSG00000008869	0.0344994	0.633207	0.781266	HEATR5B	HEAT repeat containing 5B
ENSG00000008952	0.00768628	0.907421	0.956165	SEC62	SEC62 homolog, preprotein translocation factor
ENSG00000008988	-0.0589279	0.566208	0.73124	RPS20	ribosomal protein S20
ENSG00000009307	0.0429386	0.518653	0.693164	CSDE1	cold shock domain containing E1
ENSG00000009335	0.10278	0.189016	0.364481	UBE3C	ubiquitin protein ligase E3C
ENSG00000009413	0.00822331	0.928687	0.964592	REV3L	REV3 like, DNA directed polymerase zeta catalytic subunit
ENSG00000009694	0.00750859	0.936019	0.968843	TENM1	teneurin transmembrane protein 1
ENSG00000009724	-0.222976	0.0887366	0.216421	MASP2	MBL associated serine protease 2
ENSG00000009765	0.103351	0.387464	0.633994	IYD	iodotyrosine deiodinase
ENSG00000009780	-0.242973	0.000741726	0.00635222	FAM76A	family with sequence similarity 76 member A
ENSG00000009790	0.00570007	0.95478	0.972765	TRAF3IP3	TRAF3 interacting protein 3
ENSG00000009830	0.0160033	0.823178	0.902677	POMT2	protein O-mannosyltransferase 2
ENSG00000009844	0.0107519	0.870285	0.931093	VTA1	vesicle trafficking 1
ENSG00000009950	-0.0277399	0.800583	0.889353	MLXIPL	MLX interacting protein like
ENSG00000009954	0.176224	0.00507943	0.0268086	BAZ1B	bromodomain adjacent to zinc finger domain 1B
ENSG00000010017	0.0372998	0.646748	0.790289	RANBP9	RAN binding protein 9
ENSG00000010030	-0.105463	0.345415	0.540249	ETV7	ETS variant transcription factor 7
ENSG00000010072	-0.0660161	0.303922	0.498266	SPRTN	SprT-like N-terminal domain
ENSG00000010165	-0.0361862	0.600669	0.757464	METTL13	methyltransferase 13, eEF1A lysine and N-terminal methyltransferase
ENSG00000010219	0.0368754	0.666928	0.829459	DYRK4	dual specificity tyrosine phosphorylation regulated kinase 4
ENSG00000010244	0.0669273	0.126818	0.277176	ZNF207	zinc finger protein 207
ENSG00000010256	-0.138256	0.10113	0.236964	UQCRC1	ubiquinol-cytochrome c reductase core protein 1
ENSG00000010270	0.104866	0.175981	0.347965	STARD3NL	STARD3 N-terminal like
ENSG00000010278	-0.0938054	0.395242	0.5878	CD9	CD9 molecule
ENSG00000010282	-0.0210274	0.759724	0.865883	HHATL	hedgehog acyltransferase like
ENSG00000010292	-0.0216041	0.796465	0.88695	NCAPD2	non-SMC condensin I complex subunit D2
ENSG00000010295	-0.0764345	0.334777	0.529131	IFFO1	intermediate filament family orphan 1
ENSG00000010310	0.00773446	0.93497	0.968376	GIPR	gastric inhibitory polypeptide receptor
ENSG00000010318	-0.655937	1.0477e-11	1.37143e-09	PHF7	PHD finger protein 7
ENSG00000010319	-0.143687	0.228989	0.455092	SEMA3G	semaphorin 3G
ENSG00000010322	-0.403093	3.7271e-10	3.18687e-08	NISCH	nischarin
ENSG00000010327	-0.102612	0.305306	0.501315	STAB1	stabilin 1
ENSG00000010361	0.0431203	0.68249	0.815902	FUZ	fuzzy planar cell polarity protein
ENSG00000010379	0.63509	0.00204116	0.0132898	SLC6A13	solute carrier family 6 member 13
ENSG00000010404	0.145592	0.162173	0.325974	IDS	iduronate 2-sulfatase
ENSG00000010438	-1.42551	4.23234e-05	0.000627512	PRSS3	serine protease 3
ENSG00000010539	-0.0668611	0.296492	0.490916	ZNF200	zinc finger protein 200
ENSG00000010610	0.0282544	0.791774	0.88412	CD4	CD4 molecule
ENSG00000010626	0.134474	0.177843	0.361975	LRRC23	leucine rich repeat containing 23
ENSG00000010671	0.0709466	0.508205	0.684802	BTK	Bruton tyrosine kinase
ENSG00000010704	-0.615471	2.30033e-07	7.94162e-06	HFE	homeostatic iron regulator
ENSG00000010803	0.178492	0.0190898	0.071935	SCMH1	Scm polycomb group protein homolog 1
ENSG00000010810	-0.55557	1.67967e-06	4.27187e-05	FYN	FYN proto-oncogene, Src family tyrosine kinase
ENSG00000010818	-0.101361	0.253447	0.443077	HIVEP2	HIVEP zinc finger 2
ENSG00000010932	-0.165109	0.130805	0.282807	FMO1	flavin containing dimethylaniline monoxygenase 1
ENSG00000011007	-0.0515018	0.431027	0.55125	ELOA	elongin A
ENSG00000011009	0.121784	0.132074	0.284721	LYPLA2	lysophospholipase 2
ENSG00000011021	-0.208364	0.0124109	0.0522927	CLCN6	chloride voltage-gated channel 6
ENSG00000011028	0.433819	0.00598265	0.0303535	MRC2	mannose receptor C type 2
ENSG00000011083	0.0348861	0.735326	0.851179	SLC6A7	solute carrier family 6 member 7
ENSG00000011105	0.0583769	0.511262	0.686865	TSPAN9	tetraspanin 9
ENSG00000011114	0.0839367	0.244647	0.432992	BTBD7	BTB domain containing 7
ENSG00000011132	0.0797556	0.24848	0.43731	APBA3	amyloid beta precursor protein binding family A member 3
ENSG00000011143	-0.237301	0.000663506	0.00555	MKS1	MKS transition zone complex subunit 1
ENSG00000011198	-0.495805	3.0157e-09	1.94966e-07	ABHD5	abhydrolase domain containing 5, lysophosphatidic acid acyltransferase
ENSG00000011201	0.330661	0.0268352	0.0920063	ANOS1	anosmin 1
ENSG00000011243	0.103012	0.120445	0.2671	AKAP8L	A-kinase anchoring protein 8 like
ENSG00000011258	0.0649844	0.40542	0.651199	MBTD1	mbt domain containing 1
ENSG00000011260	-0.253895	0.000139867	0.0016127	UTP18	UTP18 small subunit processome component
ENSG00000011275	0.0757496	0.207782	0.388551	RNF216	ring finger protein 216
ENSG00000011295	0.509101	2.57475e-09	1.4812e-07	TTC19	tetratricopeptide repeat domain 19
ENSG00000011304	-0.0249309	0.609326	0.763932	PTBP1	polypyrimidine tract binding protein 1
ENSG00000011332	-0.164585	0.189826	0.365496	DPF1	double PHD fingers 1
ENSG00000011347	-0.28924	0.0568908	0.158391	SYT7	synaptotagmin 7
ENSG00000011376	-0.426809	1.93538e-08	9.67934e-07	LARS2	leucyl-tRNA synthetase 2, mitochondrial
ENSG00000011405	0.255949	0.00463601	0.0216716	PIK3C2A	phosphatidylinositol-4-phosphate 3-kinase catalytic subunit type 2 alpha
ENSG00000011422	0.0122103	0.907073	1	PLAUR	plasminogen activator, urokinase receptor
ENSG00000011426	-0.137806	0.238067	0.425195	ANLN	anillin, actin binding protein
ENSG00000011451	0.0343389	0.619817	0.77169	WIZ	WIZ zinc finger
ENSG00000011454	-0.101378	0.135021	0.289196	RABGAP1	RAB GTPase activating protein 1
ENSG00000011465	-0.145728	0.268969	0.461222	DCN	decorin
ENSG00000011478	-0.214244	0.0342465	0.10981	QPCTL	glutaminyl-peptide cyclotransferase like
ENSG00000011485	0.287319	1.01872e-05	0.000194768	PPP5C	protein phosphatase 5 catalytic subunit
ENSG00000011523	-0.113359	0.107771	0.247115	CEP68	centrosomal protein 68
ENSG00000011566	0.474365	4.63554e-08	1.98538e-06	MAP4K3	mitogen-activated protein kinase kinase kinase kinase 3
ENSG00000011590	-0.0841602	0.46119	0.646349	ZBTB32	zinc finger and BTB domain containing 32
ENSG00000011600	0.137571	0.201303	0.380319	TYROBP	transmembrane immune signaling adaptor TYROBP
ENSG00000011638	0.0616524	0.585035	0.746301	LDAF1	lipid droplet assembly factor 1
ENSG00000011677	-0.261186	0.00108231	0.00817501	GABRA3	gamma-aminobutyric acid type A receptor subunit alpha3
ENSG00000012048	-0.344666	0.00134089	0.0100556	BRCA1	BRCA1 DNA repair associated
ENSG00000012061	0.023799	0.773507	0.874747	ERCC1	ERCC excision repair 1, endonuclease non-catalytic subunit
ENSG00000012124	-0.0211876	0.85973	0.925442	CD22	CD22 molecule
ENSG00000012171	-0.649306	0.000784826	0.0063835	SEMA3B	semaphorin 3B
ENSG00000012174	0.185453	0.021227	0.0776199	MBTPS2	membrane bound transcription factor peptidase, site 2
ENSG00000012211	-0.0578222	0.433603	0.622677	PRICKLE3	prickle planar cell polarity protein 3
ENSG00000012223	-0.113181	0.279175	0.472139	LTF	lactotransferrin
ENSG00000012232	-0.349073	0.000448869	0.00408399	EXTL3	exostosin like glycosyltransferase 3
ENSG00000012504	-0.20634	0.100274	0.235631	NR1H4	nuclear receptor subfamily 1 group H member 4
ENSG00000012660	-0.152727	0.0974254	0.231331	ELOVL5	ELOVL fatty acid elongase 5
ENSG00000012779	0.401902	0.0098391	0.0438978	ALOX5	arachidonate 5-lipoxygenase
ENSG00000012817	-1.13825	0.00036576	0.00344611	KDM5D	lysine demethylase 5D
ENSG00000012822	-0.206886	0.00683662	0.0336485	CALCOCO1	calcium binding and coiled-coil domain 1
ENSG00000012963	-0.132574	0.0359212	0.113592	UBR7	ubiquitin protein ligase E3 component n-recognin 7
ENSG00000012983	-0.141644	0.0721733	0.186603	MAP4K5	mitogen-activated protein kinase kinase kinase kinase 5
ENSG00000013016	-0.0654809	0.55438	0.721865	EHD3	EH domain containing 3
ENSG00000013275	0.0700487	0.344849	0.539811	PSMC4	proteasome 26S subunit, ATPase 4
ENSG00000013288	0.138113	0.0874468	0.215066	MAN2B2	mannosidase alpha class 2B member 2
ENSG00000013293	-0.960418	0.000800378	0.00617861	SLC7A14	solute carrier family 7 member 14
ENSG00000013297	-0.162371	0.209666	0.390826	CLDN11	claudin 11
ENSG00000013306	0.0207544	0.796645	0.889927	SLC25A39	solute carrier family 25 member 39
ENSG00000013364	0.199544	0.0503024	0.144313	MVP	major vault protein
ENSG00000013374	-0.0584108	0.345369	0.540249	NUB1	negative regulator of ubiquitin like proteins 1
ENSG00000013375	-0.0479116	0.574397	0.73814	PGM3	phosphoglucomutase 3
ENSG00000013392	0.0837044	0.280989	0.490038	RWDD2A	RWD domain containing 2A
ENSG00000013441	-0.0749862	0.429251	0.618609	CLK1	CDC like kinase 1
ENSG00000013503	0.218986	0.00186571	0.0124024	POLR3B	RNA polymerase III subunit B
ENSG00000013523	-0.250842	0.00961826	0.0432324	ANGEL1	angel homolog 1
ENSG00000013561	0.348853	8.6981e-08	2.91745e-06	RNF14	ring finger protein 14
ENSG00000013563	0.131783	0.142041	0.299446	DNASE1L1	deoxyribonuclease 1 like 1
ENSG00000013573	-0.164377	0.123312	0.271778	DDX11	DEAD/H-box helicase 11
ENSG00000013583	0.135703	0.107452	0.246597	HEBP1	heme binding protein 1
ENSG00000013588	-1.06248	8.69735e-05	0.00110658	GPRC5A	G protein-coupled receptor class C group 5 member A
ENSG00000013619	0.231365	0.0882569	0.215436	MAMLD1	mastermind like domain containing 1
ENSG00000013725	0.0282197	0.798674	0.88307	CD6	CD6 molecule
ENSG00000013810	-0.0331993	0.742284	0.855129	TACC3	transforming acidic coiled-coil containing protein 3
ENSG00000014123	0.0919857	0.28228	0.475435	UFL1	UFM1 specific ligase 1
ENSG00000014138	0.0587055	0.55918	0.720348	POLA2	DNA polymerase alpha 2, accessory subunit
ENSG00000014164	-0.126449	0.166422	0.293108	ZC3H3	zinc finger CCCH-type containing 3
ENSG00000014216	0.21017	0.00730346	0.0351486	CAPN1	calpain 1
ENSG00000014257	0.0930694	0.303413	0.497986	ACP3	acid phosphatase 3
ENSG00000014641	0.447987	3.4174e-08	1.53532e-06	MDH1	malate dehydrogenase 1
ENSG00000014824	0.471649	3.19443e-10	2.81204e-08	SLC30A9	solute carrier family 30 member 9
ENSG00000014914	-0.434097	0.00455424	0.024614	MTMR11	myotubularin related protein 11
ENSG00000014919	0.196568	0.00170574	0.0115932	COX15	cytochrome c oxidase assembly homolog COX15
ENSG00000015133	-0.0379972	0.727077	0.845668	CCDC88C	coiled-coil domain containing 88C
ENSG00000015153	0.140803	0.0357747	0.125423	YAF2	YY1 associated factor 2
ENSG00000015171	0.0393673	0.568618	0.654132	ZMYND11	zinc finger MYND-type containing 11
ENSG00000015285	0.0633229	0.518864	0.715341	WAS	WASP actin nucleation promoting factor
ENSG00000015413	0.439866	0.0230701	0.0822662	DPEP1	dipeptidase 1
ENSG00000015475	0.0956407	0.279432	0.47244	BID	BH3 interacting domain death agonist
ENSG00000015479	0.00354351	0.97354	0.983152	MATR3	matrin 3
ENSG00000015520	0.0115414	0.888098	0.941997	NPC1L1	NPC1 like intracellular cholesterol transporter 1
ENSG00000015532	0.166504	0.0189811	0.0716771	XYLT2	xylosyltransferase 2
ENSG00000015676	0.131421	0.0363262	0.114579	NUDCD3	NudC domain containing 3
ENSG00000016391	-0.0678748	0.526168	0.699792	CHDH	choline dehydrogenase
ENSG00000016402	-0.0228303	0.783861	0.880577	IL20RA	interleukin 20 receptor subunit alpha
ENSG00000016864	-0.566517	7.13812e-12	1.01361e-09	GLT8D1	glycosyltransferase 8 domain containing 1
ENSG00000017260	-0.151932	0.0308105	0.102158	ATP2C1	ATPase secretory pathway Ca2+ transporting 1
ENSG00000017427	-0.242248	0.0653996	0.174379	IGF1	insulin like growth factor 1
ENSG00000017483	0.157256	0.16902	0.337843	SLC38A5	solute carrier family 38 member 5
ENSG00000017797	-0.0399472	0.567956	0.732536	RALBP1	ralA binding protein 1
ENSG00000018189	0.160498	0.0510719	0.14593	RUFY3	RUN and FYVE domain containing 3
ENSG00000018236	-0.0342492	0.701811	0.823605	CNTN1	contactin 1
ENSG00000018280	-0.109365	0.336563	0.527224	SLC11A1	solute carrier family 11 member 1
ENSG00000018408	0.240537	0.0271371	0.0928146	WWTR1	WW domain containing transcription regulator 1
ENSG00000018510	-0.0855649	0.242411	0.430377	AGPS	alkylglycerone phosphate synthase
ENSG00000018610	0.0203646	0.761686	0.866871	STEEP1	STING1 ER exit protein 1
ENSG00000018625	-0.211888	0.115305	0.25916	ATP1A2	ATPase Na+/K+ transporting subunit alpha 2
ENSG00000018699	0.100596	0.0826369	0.205631	TTC27	tetratricopeptide repeat domain 27
ENSG00000018869	0.0481769	0.668381	0.805013	ZNF582	zinc finger protein 582
ENSG00000019102	-1.57923	8.71109e-08	3.44574e-06	VSIG2	V-set and immunoglobulin domain containing 2
ENSG00000019144	0.312733	0.00873175	0.0402298	PHLDB1	pleckstrin homology like domain family B member 1
ENSG00000019169	-0.104667	0.262329	0.450059	MARCO	macrophage receptor with collagenous structure
ENSG00000019186	-0.00481526	0.977015	0.9919	CYP24A1	cytochrome P450 family 24 subfamily A member 1
ENSG00000019485	0.165362	0.088385	0.215701	PRDM11	PR/SET domain 11
ENSG00000019549	-0.716847	6.93733e-05	0.000923959	SNAI2	snail family transcriptional repressor 2
ENSG00000019582	0.0612331	0.571361	0.735749	CD74	CD74 molecule
ENSG00000019991	0.179411	0.147161	0.307204	HGF	hepatocyte growth factor
ENSG00000019995	-0.0232955	0.819257	0.973212	ZRANB1	zinc finger RANBP2-type containing 1
ENSG00000020129	0.383754	7.17564e-06	0.000146885	NCDN	neurochondrin
ENSG00000020181	0.140251	0.271301	0.464003	ADGRA2	adhesion G protein-coupled receptor A2
ENSG00000020256	-0.135409	0.0254502	0.0886336	ZFP64	ZFP64 zinc finger protein
ENSG00000020426	-0.351386	1.34865e-06	3.56294e-05	MNAT1	MNAT1 component of CDK activating kinase
ENSG00000020577	-0.108904	0.255269	0.445381	SAMD4A	sterile alpha motif domain containing 4A
ENSG00000020633	-0.0600311	0.59887	0.756444	RUNX3	RUNX family transcription factor 3
ENSG00000020922	0.000350385	0.995642	1	MRE11	MRE11 homolog, double strand break repair nuclease
ENSG00000021300	-0.0207856	0.850016	0.91972	PLEKHB1	pleckstrin homology domain containing B1
ENSG00000021355	0.064471	0.451297	0.638107	SERPINB1	serpin family B member 1
ENSG00000021461	-0.125011	0.235677	0.422635	CYP3A43	cytochrome P450 family 3 subfamily A member 43
ENSG00000021488	0.397502	0.00798949	0.0376823	SLC7A9	solute carrier family 7 member 9
ENSG00000021574	0.15248	0.0192955	0.0724673	SPAST	spastin
ENSG00000021645	-0.593189	0.00456003	0.0246396	NRXN3	neurexin 3
ENSG00000021762	0.152114	0.156199	0.32054	OSBPL5	oxysterol binding protein like 5
ENSG00000021776	0.107902	0.079369	0.177827	AQR	aquarius intron-binding spliceosomal factor
ENSG00000021826	-0.110794	0.3144	0.508808	CPS1	carbamoyl-phosphate synthase 1
ENSG00000021852	-0.0520041	0.661	0.79992	C8B	complement C8 beta chain
ENSG00000022267	0.086246	0.448792	0.636036	FHL1	four and a half LIM domains 1
ENSG00000022277	-0.0192499	0.742027	0.855076	RTF2	replication termination factor 2
ENSG00000022556	-0.219408	0.0495915	0.142806	NLRP2	NLR family pyrin domain containing 2
ENSG00000022567	-0.00563709	0.961728	0.983284	SLC45A4	solute carrier family 45 member 4
ENSG00000022840	0.126092	0.0204564	0.0759256	RNF10	ring finger protein 10
ENSG00000022976	-0.142063	0.093772	0.225121	ZNF839	zinc finger protein 839
ENSG00000023041	0.139573	0.0252045	0.0879189	ZDHHC6	zinc finger DHHC-type palmitoyltransferase 6
ENSG00000023171	0.408215	0.0183689	0.077461	GRAMD1B	GRAM domain containing 1B
ENSG00000023191	-0.0114409	0.876605	0.937651	RNH1	ribonuclease/angiogenin inhibitor 1
ENSG00000023228	0.335818	9.40104e-06	0.0001852	NDUFS1	NADH:ubiquinone oxidoreductase core subunit S1
ENSG00000023287	-0.0161171	0.858361	0.924472	RB1CC1	RB1 inducible coiled-coil 1
ENSG00000023318	0.17079	0.0106879	0.0467831	ERP44	endoplasmic reticulum protein 44
ENSG00000023330	-0.540127	2.40188e-05	0.000394352	ALAS1	5'-aminolevulinate synthase 1
ENSG00000023445	0.201124	0.11271	0.256241	BIRC3	baculoviral IAP repeat containing 3
ENSG00000023516	0.075012	0.391333	0.584571	AKAP11	A-kinase anchoring protein 11
ENSG00000023572	-0.117651	0.105802	0.244043	GLRX2	glutaredoxin 2
ENSG00000023608	-0.00533267	0.950475	0.977119	SNAPC1	small nuclear RNA activating complex polypeptide 1
ENSG00000023697	-0.101191	0.222323	0.406853	DERA	deoxyribose-phosphate aldolase
ENSG00000023734	0.240201	9.44152e-05	0.00117925	STRAP	serine/threonine kinase receptor associated protein
ENSG00000023839	-5.67974e-05	0.995028	1	ABCC2	ATP binding cassette subfamily C member 2
ENSG00000023892	-0.0500348	0.642868	0.811274	DEF6	DEF6 guanine nucleotide exchange factor
ENSG00000023902	0.131372	0.208459	0.389459	PLEKHO1	pleckstrin homology domain containing O1
ENSG00000023909	-0.158969	0.139188	0.25892	GCLM	glutamate-cysteine ligase modifier subunit
ENSG00000024048	0.0290636	0.666431	0.803517	UBR2	ubiquitin protein ligase E3 component n-recognin 2
ENSG00000024422	0.0904006	0.40239	0.596594	EHD2	EH domain containing 2
ENSG00000024526	-0.0208282	0.856255	0.91698	DEPDC1	DEP domain containing 1
ENSG00000024862	-0.158746	0.0579798	0.159916	CCDC28A	coiled-coil domain containing 28A
ENSG00000025039	-0.0782393	0.46325	0.648241	RRAGD	Ras related GTP binding D
ENSG00000025156	-0.425186	1.41638e-07	5.22244e-06	HSF2	heat shock transcription factor 2
ENSG00000025293	-0.0299967	0.585566	0.746501	PHF20	PHD finger protein 20
ENSG00000025423	-0.407161	0.0105505	0.0462672	HSD17B6	hydroxysteroid 17-beta dehydrogenase 6
ENSG00000025434	0.0697722	0.404225	0.596031	NR1H3	nuclear receptor subfamily 1 group H member 3
ENSG00000025708	0.196204	0.0992365	0.234093	TYMP	thymidine phosphorylase
ENSG00000025770	-0.179366	0.0317948	0.104161	NCAPH2	non-SMC condensin II complex subunit H2
ENSG00000025772	-0.174993	0.0215635	0.0784894	TOMM34	translocase of outer mitochondrial membrane 34
ENSG00000025796	0.120865	0.0936786	0.225992	SEC63	SEC63 homolog, protein translocation regulator
ENSG00000025800	0.10551	0.137709	0.293294	KPNA6	karyopherin subunit alpha 6
ENSG00000026025	-0.0824129	0.424744	0.614513	VIM	vimentin
ENSG00000026036	-0.109635	0.344093	0.538981	RTEL1-TNFRSF6B	RTEL1-TNFRSF6B readthrough (NMD candidate)
ENSG00000026103	-0.0136645	0.896444	0.947055	FAS	Fas cell surface death receptor
ENSG00000026297	0.0218946	0.841137	0.91373	RNASET2	ribonuclease T2
ENSG00000026508	-0.00265659	0.981394	0.994146	CD44	CD44 molecule (Indian blood group)
ENSG00000026559	1.44013	1.44106e-06	3.75139e-05	KCNG1	potassium voltage-gated channel modifier subfamily G member 1
ENSG00000026652	0.00339814	0.976255	0.985008	AGPAT4	1-acylglycerol-3-phosphate O-acyltransferase 4
ENSG00000026751	-0.121262	0.288733	0.498185	SLAMF7	SLAM family member 7
ENSG00000026950	0.173973	0.0844124	0.20909	BTN3A1	butyrophilin subfamily 3 member A1
ENSG00000027001	0.0941741	0.275708	0.468402	MIPEP	mitochondrial intermediate peptidase
ENSG00000027075	-0.0803027	0.391976	0.584883	PRKCH	protein kinase C eta
ENSG00000027644	0.0881572	0.433682	0.622677	INSRR	insulin receptor related receptor
ENSG00000027697	-0.142911	0.178801	0.35103	IFNGR1	interferon gamma receptor 1
ENSG00000027847	0.0429994	0.600886	0.757473	B4GALT7	beta-1,4-galactosyltransferase 7
ENSG00000027869	0.174092	0.155134	0.319152	SH2D2A	SH2 domain containing 2A
ENSG00000028116	-0.0438577	0.633865	0.781714	VRK2	VRK serine/threonine kinase 2
ENSG00000028137	0.244067	0.0213098	0.0777951	TNFRSF1B	TNF receptor superfamily member 1B
ENSG00000028203	0.172248	0.0199379	0.0657233	VEZT	vezatin, adherens junctions transmembrane protein
ENSG00000028277	-0.0549992	0.607407	0.757045	POU2F2	POU class 2 homeobox 2
ENSG00000028310	0.111262	0.115253	0.232016	BRD9	bromodomain containing 9
ENSG00000028528	0.204713	0.00107904	0.00815391	SNX1	sorting nexin 1
ENSG00000028839	-0.468628	9.00013e-08	3.54302e-06	TBPL1	TATA-box binding protein like 1
ENSG00000029153	0.13164	0.256752	0.447315	BMAL2	basic helix-loop-helix ARNT like 2
ENSG00000029363	0.0921733	0.109126	0.249551	BCLAF1	BCL2 associated transcription factor 1
ENSG00000029364	0.0912839	0.169856	0.339029	SLC39A9	solute carrier family 39 member 9
ENSG00000029559	0.187012	0.0446556	0.132699	IBSP	integrin binding sialoprotein
ENSG00000029639	-0.0509372	0.555076	0.722495	TFB1M	transcription factor B1, mitochondrial
ENSG00000029725	0.186943	0.0393724	0.121149	RABEP1	rabaptin, RAB GTPase binding effector protein 1
ENSG00000029993	0.321307	0.0143203	0.0581485	HMGB3	high mobility group box 3
ENSG00000030066	-0.0345104	0.628942	0.705197	NUP160	nucleoporin 160
ENSG00000030110	0.307351	0.00195957	0.0128462	BAK1	BCL2 antagonist/killer 1
ENSG00000030304	-0.0543217	0.486154	0.643872	MUSK	muscle associated receptor tyrosine kinase
ENSG00000030419	-0.841039	1.50048e-08	7.68583e-07	IKZF2	IKAROS family zinc finger 2
ENSG00000030582	-0.023823	0.777153	0.877008	GRN	granulin precursor
ENSG00000031003	0.0184675	0.816001	0.971024	FAM13B	family with sequence similarity 13 member B
ENSG00000031081	-0.208451	0.0474619	0.138451	ARHGAP31	Rho GTPase activating protein 31
ENSG00000031691	-0.241441	0.0140351	0.0568116	CENPQ	centromere protein Q
ENSG00000031698	0.00663882	0.930621	0.965466	SARS1	seryl-tRNA synthetase 1
ENSG00000031823	0.0837685	0.156987	0.321576	RANBP3	RAN binding protein 3
ENSG00000032219	0.0310953	0.727382	0.845799	ARID4A	AT-rich interaction domain 4A
ENSG00000032389	0.349526	2.02638e-06	4.98363e-05	EIPR1	EARP complex and GARP complex interacting protein 1
ENSG00000032444	0.0468294	0.534585	0.705681	PNPLA6	patatin like phospholipase domain containing 6
ENSG00000032742	-0.19503	0.0203249	0.0752555	IFT88	intraflagellar transport 88
ENSG00000033011	0.216844	0.00420232	0.0232546	ALG1	ALG1 chitobiosyldiphosphodolichol beta-mannosyltransferase
ENSG00000033030	-0.0453947	0.48423	0.665733	ZCCHC8	zinc finger CCHC-type containing 8
ENSG00000033050	-0.0195993	0.809646	0.894251	ABCF2	ATP binding cassette subfamily F member 2
ENSG00000033100	0.0839314	0.264378	0.455667	CHPF2	chondroitin polymerizing factor 2
ENSG00000033122	0.414146	0.00578997	0.0295899	LRRC7	leucine rich repeat containing 7
ENSG00000033170	-0.0378345	0.718048	0.839941	FUT8	fucosyltransferase 8
ENSG00000033178	0.19185	0.018339	0.0617185	UBA6	ubiquitin like modifier activating enzyme 6
ENSG00000033327	-0.0250066	0.790282	0.883539	GAB2	GRB2 associated binding protein 2
ENSG00000033627	0.0473176	0.580977	0.743202	ATP6V0A1	ATPase H+ transporting V0 subunit a1
ENSG00000033800	-0.0439874	0.535266	0.706302	PIAS1	protein inhibitor of activated STAT 1
ENSG00000033867	-0.286337	0.0191469	0.0720795	SLC4A7	solute carrier family 4 member 7
ENSG00000034053	0.923389	1.07288e-05	0.000203131	APBA2	amyloid beta precursor protein binding family A member 2
ENSG00000034152	0.0400125	0.651045	0.796221	MAP2K3	mitogen-activated protein kinase kinase 3
ENSG00000034239	-1.58459	2.92113e-08	1.3479e-06	CLXN	calaxin
ENSG00000034510	0.138202	0.240997	0.428776	TMSB10	thymosin beta 10
ENSG00000034533	-0.29294	1.56357e-06	4.02379e-05	ASTE1	asteroid homolog 1
ENSG00000034677	0.36573	0.000227594	0.00236785	RNF19A	ring finger protein 19A, RBR E3 ubiquitin protein ligase
ENSG00000034693	-0.159653	0.0863639	0.212276	PEX3	peroxisomal biogenesis factor 3
ENSG00000034713	0.0050814	0.9385	0.970139	GABARAPL2	GABA type A receptor associated protein like 2
ENSG00000034971	0.0160643	0.837989	0.883438	MYOC	myocilin
ENSG00000035115	-0.00509604	0.965343	0.984982	SH3YL1	SH3 and SYLF domain containing 1
ENSG00000035141	0.24772	0.000598893	0.00510074	FAM136A	family with sequence similarity 136 member A
ENSG00000035403	-0.17343	0.0486141	0.14095	VCL	vinculin
ENSG00000035499	0.1619	0.169111	0.335523	DEPDC1B	DEP domain containing 1B
ENSG00000035664	-0.0834533	0.450032	0.63696	DAPK2	death associated protein kinase 2
ENSG00000035681	0.109319	0.201165	0.380178	NSMAF	neutral sphingomyelinase activation associated factor
ENSG00000035687	-0.0136608	0.857537	0.846119	ADSS2	adenylosuccinate synthase 2
ENSG00000035720	-0.0964576	0.440789	0.628991	STAP1	signal transducing adaptor family member 1
ENSG00000035862	0.0989535	0.414267	0.605005	TIMP2	TIMP metallopeptidase inhibitor 2
ENSG00000035928	0.103831	0.162351	0.329101	RFC1	replication factor C subunit 1
ENSG00000036054	-0.165612	0.0227008	0.0813749	TBC1D23	TBC1 domain family member 23
ENSG00000036257	0.100689	0.231055	0.417074	CUL3	cullin 3
ENSG00000036448	0.690754	0.000356039	0.00336249	MYOM2	myomesin 2
ENSG00000036473	-0.521245	0.00574668	0.0295671	OTC	ornithine transcarbamylase
ENSG00000036530	-0.425676	0.00349157	0.0201634	CYP46A1	cytochrome P450 family 46 subfamily A member 1
ENSG00000036549	-0.00741862	0.912275	0.87514	ZZZ3	zinc finger ZZ-type containing 3
ENSG00000036672	-0.00235404	0.982266	0.994611	USP2	ubiquitin specific peptidase 2
ENSG00000036828	0.0160186	0.78439	0.880706	CASR	calcium sensing receptor
ENSG00000037042	-0.03448	0.668486	0.805059	TUBG2	tubulin gamma 2
ENSG00000037241	0.217218	0.00856386	0.039706	RPL26L1	ribosomal protein L26 like 1
ENSG00000037280	0.0833779	0.418687	0.608413	FLT4	fms related receptor tyrosine kinase 4
ENSG00000037474	0.0764957	0.17685	0.305632	NSUN2	NOP2/Sun RNA methyltransferase 2
ENSG00000037637	-0.10014	0.0991374	0.233929	FBXO42	F-box protein 42
ENSG00000037749	0.0851746	0.415102	0.605742	MFAP3	microfibril associated protein 3
ENSG00000037757	0.25561	0.00295082	0.0177847	MRI1	methylthioribose-1-phosphate isomerase 1
ENSG00000037897	-0.0363512	0.674142	0.809296	METTL1	methyltransferase 1, tRNA methylguanosine
ENSG00000037965	0.13687	0.207228	0.387798	HOXC8	homeobox C8
ENSG00000038002	0.0644956	0.512729	0.687511	AGA	aspartylglucosaminidase
ENSG00000038210	-0.0276156	0.738103	0.852727	PI4K2B	phosphatidylinositol 4-kinase type 2 beta
ENSG00000038219	0.18499	0.0444404	0.132257	BOD1L1	biorientation of chromosomes in cell division 1 like 1
ENSG00000038274	-0.305109	6.65564e-05	0.000904877	MAT2B	methionine adenosyltransferase 2B
ENSG00000038295	0.0461352	0.682597	0.815915	TLL1	tolloid like 1
ENSG00000038358	0.0440362	0.629415	0.778205	EDC4	enhancer of mRNA decapping 4
ENSG00000038382	0.161824	0.0616827	0.145778	TRIO	trio Rho guanine nucleotide exchange factor
ENSG00000038532	0.0283892	0.706086	0.831814	CLEC16A	C-type lectin domain containing 16A
ENSG00000038945	0.116758	0.286077	0.479495	MSR1	macrophage scavenger receptor 1
ENSG00000039068	0.778652	6.35835e-06	0.000132476	CDH1	cadherin 1
ENSG00000039123	0.272438	0.000101147	0.00106963	MTREX	Mtr4 exosome RNA helicase
ENSG00000039139	-0.172227	0.131324	0.283568	DNAH5	dynein axonemal heavy chain 5
ENSG00000039319	0.017258	0.857701	0.924179	ZFYVE16	zinc finger FYVE-type containing 16
ENSG00000039523	0.101559	0.174419	0.345707	RIPOR1	RHO family interacting cell polarization regulator 1
ENSG00000039537	-0.0690094	0.551355	0.719733	C6	complement C6
ENSG00000039560	0.00665694	0.939697	0.87689	RAI14	retinoic acid induced 14
ENSG00000039600	-0.119183	0.324073	0.519003	SOX30	SRY-box transcription factor 30
ENSG00000039650	0.086041	0.280656	0.473805	PNKP	polynucleotide kinase 3'-phosphatase
ENSG00000040199	0.0807545	0.390689	0.584167	PHLPP2	PH domain and leucine rich repeat protein phosphatase 2
ENSG00000040275	-0.185148	0.0371129	0.116354	SPDL1	spindle apparatus coiled-coil protein 1
ENSG00000040341	0.179076	0.0240933	0.0850879	STAU2	staufen double-stranded RNA binding protein 2
ENSG00000040487	0.102263	0.248878	0.437656	SLC66A1	solute carrier family 66 member 1
ENSG00000040531	0.0644856	0.3855	0.579185	CTNS	cystinosin, lysosomal cystine transporter
ENSG00000040608	0.496743	0.00144588	0.0102397	RTN4R	reticulon 4 receptor
ENSG00000040633	0.0201204	0.789861	0.883438	PHF23	PHD finger protein 23
ENSG00000040731	-0.122249	0.0663267	0.176056	CDH10	cadherin 10
ENSG00000040933	-0.0604473	0.40183	0.593859	INPP4A	inositol polyphosphate-4-phosphatase type I A
ENSG00000041353	-0.115025	0.290654	0.484512	RAB27B	RAB27B, member RAS oncogene family
ENSG00000041357	0.198922	0.00386131	0.0217922	PSMA4	proteasome 20S subunit alpha 4
ENSG00000041515	-0.945602	2.65607e-06	6.26195e-05	MYO16	myosin XVI
ENSG00000041802	-0.207923	3.19861e-05	0.000498081	LSG1	large 60S subunit nuclear export GTPase 1
ENSG00000041880	-0.0872873	0.284906	0.478141	PARP3	poly(ADP-ribose) polymerase family member 3
ENSG00000041982	-0.22448	0.102466	0.239203	TNC	tenascin C
ENSG00000041988	-0.000254233	0.997689	1	THAP3	THAP domain containing 3
ENSG00000042062	0.42523	0.0160812	0.0626166	RIPOR3	RIPOR family member 3
ENSG00000042088	-0.217495	0.0011652	0.00902692	TDP1	tyrosyl-DNA phosphodiesterase 1
ENSG00000042286	0.0467984	0.615667	0.768851	AIFM2	apoptosis inducing factor mitochondria associated 2
ENSG00000042317	-0.440965	5.83309e-07	1.73943e-05	SPATA7	spermatogenesis associated 7
ENSG00000042429	0.0409016	0.537792	0.708659	MED17	mediator complex subunit 17
ENSG00000042445	0.20988	0.0273405	0.0933497	RETSAT	retinol saturase
ENSG00000042493	-0.478808	0.0022547	0.0123969	CAPG	capping actin protein, gelsolin like
ENSG00000042753	0.0285377	0.744608	0.856355	AP2S1	adaptor related protein complex 2 subunit sigma 1
ENSG00000042781	-0.206428	0.124962	0.274438	USH2A	usherin
ENSG00000042832	-0.264289	0.0659418	0.175355	TG	thyroglobulin
ENSG00000042980	0.30341	0.0305557	0.101185	ADAM28	ADAM metallopeptidase domain 28
ENSG00000043039	0.24324	0.0520282	0.147954	BARX2	BARX homeobox 2
ENSG00000043093	0.22603	0.0022758	0.0145165	DCUN1D1	defective in cullin neddylation 1 domain containing 1
ENSG00000043143	0.131887	0.113858	0.230015	JADE2	jade family PHD finger 2
ENSG00000043355	0.0914072	0.409886	0.60122	ZIC2	Zic family member 2
ENSG00000043462	0.0803311	0.416367	0.606818	LCP2	lymphocyte cytosolic protein 2
ENSG00000043514	0.167312	0.0113143	0.0487739	TRIT1	tRNA isopentenyltransferase 1
ENSG00000043591	-0.189313	0.118332	0.26385	ADRB1	adrenoceptor beta 1
ENSG00000044012	0.939949	0.00701195	0.034201	GUCA2B	guanylate cyclase activator 2B
ENSG00000044090	0.219064	0.0094351	0.0426214	CUL7	cullin 7
ENSG00000044115	0.0775592	0.199398	0.378094	CTNNA1	catenin alpha 1
ENSG00000044446	-0.110155	0.224519	0.40949	PHKA2	phosphorylase kinase regulatory subunit alpha 2
ENSG00000044459	-0.476262	1.00366e-05	0.000215794	CNTLN	centlein
ENSG00000044524	0.141321	0.28408	0.477348	EPHA3	EPH receptor A3
ENSG00000044574	0.225455	0.00817782	0.0383507	HSPA5	heat shock protein family A (Hsp70) member 5
ENSG00000046604	-0.25	0.0454354	0.13418	DSG2	desmoglein 2
ENSG00000046647	0.0139839	0.843806	0.91545	GEMIN8	gem nuclear organelle associated protein 8
ENSG00000046651	0.0669106	0.378026	0.571563	OFD1	OFD1 centriole and centriolar satellite protein
ENSG00000046653	0.0119603	0.916873	0.958162	GPM6B	glycoprotein M6B
ENSG00000046774	-0.0557938	0.00894868	0.0405251	MAGEC2	MAGE family member C2
ENSG00000046889	0.0802057	0.50011	0.678415	PREX2	phosphatidylinositol-3,4,5-trisphosphate dependent Rac exchange factor 2
ENSG00000047056	0.190893	0.006796	0.0335177	WDR37	WD repeat domain 37
ENSG00000047188	0.129255	0.098365	0.232785	YTHDC2	YTH domain containing 2
ENSG00000047230	0.224806	0.00240371	0.0151227	CTPS2	CTP synthase 2
ENSG00000047249	0.208677	0.0159567	0.062826	ATP6V1H	ATPase H+ transporting V1 subunit H
ENSG00000047315	0.17075	0.0485964	0.123049	POLR2B	RNA polymerase II subunit B
ENSG00000047346	0.0837042	0.341462	0.536064	ATOSA	atos homolog A
ENSG00000047365	-0.142357	0.195908	0.37326	ARAP2	ArfGAP with RhoGAP domain, ankyrin repeat and PH domain 2
ENSG00000047410	0.0677278	0.430788	0.619985	TPR	translocated promoter region, nuclear basket protein
ENSG00000047457	0.163951	0.161481	0.329223	CP	ceruloplasmin
ENSG00000047578	0.104269	0.19654	0.41175	KATNIP	katanin interacting protein
ENSG00000047579	-0.0391861	0.654251	0.795668	DTNBP1	dystrobrevin binding protein 1
ENSG00000047597	-0.796965	0.000233945	0.00239561	XK	X-linked Kx blood group antigen, Kell and VPS13A binding protein
ENSG00000047617	-0.301649	0.0509219	0.145589	ANO2	anoctamin 2
ENSG00000047621	0.111604	0.07652	0.194799	C12orf4	chromosome 12 open reading frame 4
ENSG00000047634	-0.0112206	0.907745	0.953468	SCML1	Scm polycomb group protein like 1
ENSG00000047644	-0.115746	0.197107	0.375035	WWC3	WWC family member 3
ENSG00000047648	0.138473	0.216256	0.39589	ARHGAP6	Rho GTPase activating protein 6
ENSG00000047662	-0.059183	0.574726	0.732351	FAM184B	family with sequence similarity 184 member B
ENSG00000047849	-0.225261	0.00142126	0.0101241	MAP4	microtubule associated protein 4
ENSG00000047932	-0.161557	0.0257136	0.0892124	GOPC	golgi associated PDZ and coiled-coil motif containing
ENSG00000047936	-2.0432	4.66699e-06	0.000101769	ROS1	ROS proto-oncogene 1, receptor tyrosine kinase
ENSG00000048028	-0.250502	0.000805301	0.00650684	USP28	ubiquitin specific peptidase 28
ENSG00000048052	-0.0554093	0.614329	0.767783	HDAC9	histone deacetylase 9
ENSG00000048140	0.184876	0.021355	0.0779087	TSPAN17	tetraspanin 17
ENSG00000048162	0.0633667	0.514105	0.751206	NOP16	NOP16 nucleolar protein
ENSG00000048342	0.140124	0.144229	0.302562	CC2D2A	coiled-coil and C2 domain containing 2A
ENSG00000048392	0.212421	0.0225702	0.081114	RRM2B	ribonucleotide reductase regulatory TP53 inducible subunit M2B
ENSG00000048405	0.0550884	0.42241	0.61225	ZNF800	zinc finger protein 800
ENSG00000048462	0.117276	0.289401	0.483234	TNFRSF17	TNF receptor superfamily member 17
ENSG00000048471	0.0290505	0.75132	0.86092	SNX29	sorting nexin 29
ENSG00000048540	-0.761863	0.000237948	0.00244993	LMO3	LIM domain only 3
ENSG00000048544	0.0564492	0.375667	0.5047	MRPS10	mitochondrial ribosomal protein S10
ENSG00000048649	-0.0315312	0.645798	0.789573	RSF1	remodeling and spacing factor 1
ENSG00000048707	0.218803	0.00691033	0.0338576	VPS13D	vacuolar protein sorting 13 homolog D
ENSG00000048740	0.759645	5.19063e-06	0.000111859	CELF2	CUGBP Elav-like family member 2
ENSG00000048828	0.0428166	0.451223	0.638096	FAM120A	family with sequence similarity 120A
ENSG00000048991	0.0495795	0.408567	0.600096	R3HDM1	R3H domain containing 1
ENSG00000049089	0.19821	0.143924	0.302152	COL9A2	collagen type IX alpha 2 chain
ENSG00000049130	-0.236585	0.0614457	0.166915	KITLG	KIT ligand
ENSG00000049167	0.143166	0.027768	0.0943684	ERCC8	ERCC excision repair 8, CSA ubiquitin ligase complex subunit
ENSG00000049192	-0.541863	0.0014625	0.0102347	ADAMTS6	ADAM metallopeptidase with thrombospondin type 1 motif 6
ENSG00000049239	-0.244824	0.0148271	0.0596081	H6PD	hexose-6-phosphate dehydrogenase/glucose 1-dehydrogenase
ENSG00000049245	-0.067044	0.370135	0.564863	VAMP3	vesicle associated membrane protein 3
ENSG00000049246	-0.256822	0.0282516	0.095653	PER3	period circadian regulator 3
ENSG00000049247	-0.42567	0.0142056	0.0578479	UTS2	urotensin 2
ENSG00000049249	0.387673	0.00922485	0.0415125	TNFRSF9	TNF receptor superfamily member 9
ENSG00000049283	0.162701	0.163211	0.330255	EPN3	epsin 3
ENSG00000049323	0.0299725	0.797489	0.887499	LTBP1	latent transforming growth factor beta binding protein 1
ENSG00000049449	0.114702	0.30058	0.495346	RCN1	reticulocalbin 1
ENSG00000049540	-0.0857948	0.473972	0.65777	ELN	elastin
ENSG00000049541	0.19211	0.0162075	0.0564983	RFC2	replication factor C subunit 2
ENSG00000049618	0.020336	0.78612	0.881862	ARID1B	AT-rich interaction domain 1B
ENSG00000049656	0.0789946	0.349275	0.544311	CLPTM1L	CLPTM1 like
ENSG00000049759	-0.0969339	0.312578	0.506834	NEDD4L	NEDD4 like E3 ubiquitin protein ligase
ENSG00000049768	-0.143903	0.218473	0.398402	FOXP3	forkhead box P3
ENSG00000049769	0.180278	0.103393	0.238655	PPP1R3F	protein phosphatase 1 regulatory subunit 3F
ENSG00000049860	0.0122418	0.878733	0.93594	HEXB	hexosaminidase subunit beta
ENSG00000049883	-0.084629	0.228749	0.414448	PTCD2	pentatricopeptide repeat domain 2
ENSG00000050030	0.981719	0.00172033	0.0116691	NEXMIF	neurite extension and migration factor
ENSG00000050130	0.158496	0.0161874	0.0634538	JKAMP	JNK1/MAPK8 associated membrane protein
ENSG00000050165	-0.0839714	0.49945	0.678164	DKK3	dickkopf WNT signaling pathway inhibitor 3
ENSG00000050327	-0.143253	0.186014	0.36067	ARHGEF5	Rho guanine nucleotide exchange factor 5
ENSG00000050344	-0.0328317	0.761929	0.866946	NFE2L3	NFE2 like bZIP transcription factor 3
ENSG00000050393	-0.128726	0.117404	0.262345	MCUR1	mitochondrial calcium uniporter regulator 1
ENSG00000050405	-0.129451	0.167738	0.336547	LIMA1	LIM domain and actin binding 1
ENSG00000050426	0.0677641	0.334989	0.529659	LETMD1	LETM1 domain containing 1
ENSG00000050438	-0.0037714	0.975384	0.99113	SLC4A8	solute carrier family 4 member 8
ENSG00000050555	0.246173	0.0935458	0.224781	LAMC3	laminin subunit gamma 3
ENSG00000050730	-0.00598375	0.95616	0.980365	TNIP3	TNFAIP3 interacting protein 3
ENSG00000050748	0.14961	0.0223854	0.0807197	MAPK9	mitogen-activated protein kinase 9
ENSG00000050767	0.536125	0.00578713	0.029588	COL23A1	collagen type XXIII alpha 1 chain
ENSG00000050820	0.397574	7.62703e-06	0.000154983	BCAR1	BCAR1 scaffold protein, Cas family member
ENSG00000051009	-0.0380939	0.575773	0.739172	FHIP1B	FHF complex subunit HOOK interacting protein 1B
ENSG00000051108	0.278577	0.00176819	0.0119361	HERPUD1	homocysteine inducible ER protein with ubiquitin like domain 1
ENSG00000051128	0.235483	0.0419615	0.127042	HOMER3	homer scaffold protein 3
ENSG00000051180	0.0191765	0.853481	0.921596	RAD51	RAD51 recombinase
ENSG00000051341	-0.239843	0.0558146	0.15566	POLQ	DNA polymerase theta
ENSG00000051382	0.0730452	0.314747	0.458891	PIK3CB	phosphatidylinositol-4,5-bisphosphate 3-kinase catalytic subunit beta
ENSG00000051523	0.762263	9.38339e-06	0.000184239	CYBA	cytochrome b-245 alpha chain
ENSG00000051596	0.036123	0.639906	0.785507	THOC3	THO complex subunit 3
ENSG00000051620	-0.267213	0.00697728	0.0340737	HEBP2	heme binding protein 2
ENSG00000051825	0.300335	0.00214937	0.0138657	MPHOSPH9	M-phase phosphoprotein 9
ENSG00000052126	0.0385022	0.672494	0.735224	PLEKHA5	pleckstrin homology domain containing A5
ENSG00000052344	-0.0246404	0.789498	0.883408	PRSS8	serine protease 8
ENSG00000052723	0.115099	0.0781154	0.197616	SIKE1	suppressor of IKBKE 1
ENSG00000052749	-0.111514	0.207147	0.387736	RRP12	ribosomal RNA processing 12 homolog
ENSG00000052795	0.174032	0.138261	0.293997	FNIP2	folliculin interacting protein 2
ENSG00000052802	-0.287673	0.0103093	0.0454938	MSMO1	methylsterol monooxygenase 1
ENSG00000052841	0.158599	0.0201211	0.0746742	TTC17	tetratricopeptide repeat domain 17
ENSG00000052850	0.118741	0.304789	0.498891	ALX4	ALX homeobox 4
ENSG00000053108	0.969894	9.81632e-05	0.00121525	FSTL4	follistatin like 4
ENSG00000053254	-0.0566673	0.517624	0.692682	FOXN3	forkhead box N3
ENSG00000053328	-0.846743	0.00021132	0.00223559	METTL24	methyltransferase like 24
ENSG00000053371	0.0268738	0.754524	0.862644	AKR7A2	aldo-keto reductase family 7 member A2
ENSG00000053372	-0.0815659	0.283734	0.421281	MRTO4	MRT4 homolog, ribosome maturation factor
ENSG00000053438	0.114348	0.342413	0.532826	NNAT	neuronatin
ENSG00000053501	0.0303292	0.746258	0.857426	USE1	unconventional SNARE in the ER 1
ENSG00000053524	-0.276364	0.0459558	0.135332	MCF2L2	MCF.2 cell line derived transforming sequence-like 2
ENSG00000053702	0.505564	2.25577e-05	0.000376472	NRIP2	nuclear receptor interacting protein 2
ENSG00000053747	-0.0310359	0.778735	0.87798	LAMA3	laminin subunit alpha 3
ENSG00000053770	0.0810408	0.282785	0.475883	AP5M1	adaptor related protein complex 5 subunit mu 1
ENSG00000053900	0.283063	5.69674e-05	0.000797544	ANAPC4	anaphase promoting complex subunit 4
ENSG00000053918	0.674875	0.000101307	0.00124641	KCNQ1	potassium voltage-gated channel subfamily Q member 1
ENSG00000054116	0.143444	0.0249649	0.0873258	TRAPPC3	trafficking protein particle complex subunit 3
ENSG00000054118	0.0403962	0.430214	0.619533	THRAP3	thyroid hormone receptor associated protein 3
ENSG00000054148	0.353227	0.000928757	0.00725251	PHPT1	phosphohistidine phosphatase 1
ENSG00000054179	-0.0351178	0.76575	0.869392	ENTPD2	ectonucleoside triphosphate diphosphohydrolase 2
ENSG00000054219	-0.609244	0.000201352	0.00214731	LY75	lymphocyte antigen 75
ENSG00000054267	-0.00724218	0.928647	0.964592	ARID4B	AT-rich interaction domain 4B
ENSG00000054277	0.278458	0.0333566	0.106864	OPN3	opsin 3
ENSG00000054282	0.177778	0.0168492	0.0655609	SDCCAG8	SHH signaling and ciliogenesis regulator SDCCAG8
ENSG00000054356	-0.0222307	0.829659	0.900671	PTPRN	protein tyrosine phosphatase receptor type N
ENSG00000054392	-0.294469	0.0125429	0.0527915	HHAT	hedgehog acyltransferase
ENSG00000054523	0.28347	0.00107905	0.00815391	KIF1B	kinesin family member 1B
ENSG00000054598	0.518578	0.00322331	0.0190335	FOXC1	forkhead box C1
ENSG00000054611	0.149768	0.0470935	0.137696	TBC1D22A	TBC1 domain family member 22A
ENSG00000054654	0.152517	0.142479	0.300025	SYNE2	spectrin repeat containing nuclear envelope protein 2
ENSG00000054690	-0.0128717	0.904581	0.951805	PLEKHH1	pleckstrin homology, MyTH4 and FERM domain containing H1
ENSG00000054793	0.388173	0.00152375	0.0106444	ATP9A	ATPase phospholipid transporting 9A (putative)
ENSG00000054803	-0.0805321	0.298233	0.48885	CBLN4	cerebellin 4 precursor
ENSG00000054938	0.184041	0.129764	0.281192	CHRDL2	chordin like 2
ENSG00000054965	-0.0799939	0.248897	0.437656	FAM168A	family with sequence similarity 168 member A
ENSG00000054967	0.236748	0.0164632	0.064332	RELT	RELT TNF receptor
ENSG00000054983	-0.387868	0.0036622	0.0208955	GALC	galactosylceramidase
ENSG00000055044	0.108251	0.136561	0.260143	NOP58	NOP58 ribonucleoprotein
ENSG00000055070	0.0821481	0.218787	0.402233	SZRD1	SUZ RNA binding domain containing 1
ENSG00000055118	2.21088	4.1189e-10	3.44153e-08	KCNH2	potassium voltage-gated channel subfamily H member 2
ENSG00000055130	-0.0258708	0.686096	0.821422	CUL1	cullin 1
ENSG00000055147	-0.0439557	0.461674	0.646685	FAM114A2	family with sequence similarity 114 member A2
ENSG00000055163	0.245078	0.0631278	0.169917	CYFIP2	cytoplasmic FMR1 interacting protein 2
ENSG00000055208	0.030965	0.720437	0.841786	TAB2	TGF-beta activated kinase 1 (MAP3K7) binding protein 2
ENSG00000055211	-0.0363977	0.609245	0.763922	GINM1	glycosylated integral membrane protein 1
ENSG00000055332	0.00739888	0.92066	0.866673	EIF2AK2	eukaryotic translation initiation factor 2 alpha kinase 2
ENSG00000055483	-0.0957972	0.152536	0.315198	USP36	ubiquitin specific peptidase 36
ENSG00000055609	0.177908	0.0369668	0.115991	KMT2C	lysine methyltransferase 2C
ENSG00000055732	-1.24724	6.73276e-05	0.000906448	MCOLN3	mucolipin TRP cation channel 3
ENSG00000055813	0.321136	0.0354421	0.112517	CCDC85A	coiled-coil domain containing 85A
ENSG00000055917	-0.07148	0.209474	0.390536	PUM2	pumilio RNA binding family member 2
ENSG00000055950	0.0712809	0.336701	0.531414	MRPL43	mitochondrial ribosomal protein L43
ENSG00000055955	-0.487659	0.00559917	0.0288558	ITIH4	inter-alpha-trypsin inhibitor heavy chain 4
ENSG00000055957	-0.446914	0.00944915	0.0426768	ITIH1	inter-alpha-trypsin inhibitor heavy chain 1
ENSG00000056050	-0.105313	0.12664	0.276987	HPF1	histone PARylation factor 1
ENSG00000056097	0.0804901	0.212786	0.394827	ZFR	zinc finger RNA binding protein
ENSG00000056277	-0.241829	0.00879518	0.0404273	ZNF280C	zinc finger protein 280C
ENSG00000056291	-1.60932	0.00022679	0.00236258	NPFFR2	neuropeptide FF receptor 2
ENSG00000056487	-0.104602	0.257322	0.511763	PHF21B	PHD finger protein 21B
ENSG00000056558	0.132624	0.15691	0.321553	TRAF1	TNF receptor associated factor 1
ENSG00000056586	-0.14803	0.0318159	0.104201	RC3H2	ring finger and CCCH-type domains 2
ENSG00000056736	0.246398	0.0523941	0.14873	IL17RB	interleukin 17 receptor B
ENSG00000056972	-0.225773	0.0282366	0.0956293	TRAF3IP2	TRAF3 interacting protein 2
ENSG00000056998	0.0285633	0.808688	0.893864	GYG2	glycogenin 2
ENSG00000057019	-0.0657832	0.486007	0.667188	DCBLD2	discoidin, CUB and LCCL domain containing 2
ENSG00000057252	0.179121	0.0436612	0.130655	SOAT1	sterol O-acyltransferase 1
ENSG00000057294	-0.559895	0.000106356	0.00129583	PKP2	plakophilin 2
ENSG00000057468	0.0347996	0.740293	0.853802	MSH4	mutS homolog 4
ENSG00000057593	0.582739	0.000581928	0.00499729	F7	coagulation factor VII
ENSG00000057608	0.152706	0.0106203	0.0465476	GDI2	GDP dissociation inhibitor 2
ENSG00000057657	-0.0436006	0.673939	0.833917	PRDM1	PR/SET domain 1
ENSG00000057663	-0.0643156	0.328786	0.523748	ATG5	autophagy related 5
ENSG00000057704	-0.162871	0.128437	0.279282	TMCC3	transmembrane and coiled-coil domain family 3
ENSG00000057757	0.0143401	0.838127	0.912318	PITHD1	PITH domain containing 1
ENSG00000057935	0.125815	0.0606983	0.165393	MTA3	metastasis associated 1 family member 3
ENSG00000058056	-0.399471	6.87878e-06	0.000141955	USP13	ubiquitin specific peptidase 13
ENSG00000058063	-0.159915	0.0862681	0.188551	ATP11B	ATPase phospholipid transporting 11B (putative)
ENSG00000058085	-0.091578	0.408696	0.60015	LAMC2	laminin subunit gamma 2
ENSG00000058091	-0.0502147	0.616975	0.697863	CDK14	cyclin dependent kinase 14
ENSG00000058262	0.113757	0.125456	0.275208	SEC61A1	SEC61 translocon subunit alpha 1
ENSG00000058272	0.0974646	0.199506	0.338297	PPP1R12A	protein phosphatase 1 regulatory subunit 12A
ENSG00000058335	-0.268575	0.0315751	0.10358	RASGRF1	Ras protein specific guanine nucleotide releasing factor 1
ENSG00000058404	0.843073	0.00127185	0.00929855	CAMK2B	calcium/calmodulin dependent protein kinase II beta
ENSG00000058453	0.0493203	0.581079	0.743202	CROCC	ciliary rootlet coiled-coil, rootletin
ENSG00000058600	0.00531205	0.928019	0.964276	POLR3E	RNA polymerase III subunit E
ENSG00000058668	0.423278	0.000735159	0.00607662	ATP2B4	ATPase plasma membrane Ca2+ transporting 4
ENSG00000058673	0.0302292	0.796909	0.887172	ZC3H11A	zinc finger CCCH-type containing 11A
ENSG00000058729	0.0517162	0.401995	0.593528	RIOK2	RIO kinase 2
ENSG00000058799	-0.0622355	0.375306	0.504553	YIPF1	Yip1 domain family member 1
ENSG00000058804	0.141019	0.0518976	0.147688	NDC1	NDC1 transmembrane nucleoporin
ENSG00000058866	-0.0872529	0.446497	0.634077	DGKG	diacylglycerol kinase gamma
ENSG00000059122	-0.212439	0.00768634	0.0365634	FLYWCH1	FLYWCH-type zinc finger 1
ENSG00000059145	-0.0813976	0.397962	0.608901	UNKL	unk like zinc finger
ENSG00000059377	0.256249	0.0168079	0.0654325	TBXAS1	thromboxane A synthase 1
ENSG00000059378	-0.0246889	0.783616	0.880419	PARP12	poly(ADP-ribose) polymerase family member 12
ENSG00000059573	0.043793	0.612247	0.765931	ALDH18A1	aldehyde dehydrogenase 18 family member A1
ENSG00000059588	-0.188782	0.0529774	0.149885	TARBP1	TAR (HIV-1) RNA binding protein 1
ENSG00000059691	0.121216	0.137463	0.292921	GATB	glutamyl-tRNA amidotransferase subunit B
ENSG00000059728	-0.133454	0.175742	0.347638	MXD1	MAX dimerization protein 1
ENSG00000059758	0.0771158	0.282435	0.475529	CDK17	cyclin dependent kinase 17
ENSG00000059769	-0.00783175	0.928235	0.964332	DNAJC25	DnaJ heat shock protein family (Hsp40) member C25
ENSG00000059804	-0.06083	0.591742	0.750768	SLC2A3	solute carrier family 2 member 3
ENSG00000059915	-0.265614	0.0474103	0.138334	PSD	pleckstrin and Sec7 domain containing
ENSG00000060069	-0.0427129	0.500004	0.678347	CTDP1	CTD phosphatase subunit 1
ENSG00000060138	0.00895499	0.936559	0.969266	YBX3	Y-box binding protein 3
ENSG00000060140	-0.373643	0.0287275	0.0968176	STYK1	serine/threonine/tyrosine kinase 1
ENSG00000060237	-0.027272	0.722572	0.843166	WNK1	WNK lysine deficient protein kinase 1
ENSG00000060339	0.114185	0.0936129	0.224857	CCAR1	cell division cycle and apoptosis regulator 1
ENSG00000060491	-0.19204	0.018222	0.0694623	OGFR	opioid growth factor receptor
ENSG00000060558	0.091624	0.381558	0.575631	GNA15	G protein subunit alpha 15
ENSG00000060566	-0.134066	0.291693	0.485803	CREB3L3	cAMP responsive element binding protein 3 like 3
ENSG00000060642	-0.0569791	0.487249	0.668228	PIGV	phosphatidylinositol glycan anchor biosynthesis class V
ENSG00000060656	0.205304	0.114858	0.231453	PTPRU	protein tyrosine phosphatase receptor type U
ENSG00000060688	0.0586694	0.3357	0.530432	SNRNP40	small nuclear ribonucleoprotein U5 subunit 40
ENSG00000060709	-0.219122	0.00439241	0.0239984	RIMBP2	RIMS binding protein 2
ENSG00000060718	-1.14072	0.000436376	0.00398705	COL11A1	collagen type XI alpha 1 chain
ENSG00000060749	-0.0962832	0.189834	0.365496	QSER1	glutamine and serine rich 1
ENSG00000060762	0.0470803	0.638751	0.784657	MPC1	mitochondrial pyruvate carrier 1
ENSG00000060971	-0.117223	0.240939	0.428751	ACAA1	acetyl-CoA acyltransferase 1
ENSG00000060982	0.240765	0.0455715	0.134456	BCAT1	branched chain amino acid transaminase 1
ENSG00000061273	0.233911	0.0072671	0.0350089	HDAC7	histone deacetylase 7
ENSG00000061337	0.17702	0.138894	0.294791	LZTS1	leucine zipper tumor suppressor 1
ENSG00000061455	0.906774	2.26831e-06	5.49369e-05	PRDM6	PR/SET domain 6
ENSG00000061656	-0.480315	0.0014465	0.0102397	SPAG4	sperm associated antigen 4
ENSG00000061676	0.0878478	0.240097	0.429221	NCKAP1	NCK associated protein 1
ENSG00000061794	0.172736	0.00725936	0.0351486	MRPS35	mitochondrial ribosomal protein S35
ENSG00000061918	0.194604	0.0870218	0.21347	GUCY1B1	guanylate cyclase 1 soluble subunit beta 1
ENSG00000061936	0.0249892	0.67144	0.80725	SFSWAP	splicing factor SWAP
ENSG00000061938	-0.446892	6.03627e-06	0.000127097	TNK2	tyrosine kinase non receptor 2
ENSG00000061987	0.160305	0.0304289	0.100881	MON2	MON2 homolog, regulator of endosome-to-Golgi trafficking
ENSG00000062038	0.00866284	0.936113	0.996043	CDH3	cadherin 3
ENSG00000062096	-0.10419	0.179438	0.351777	ARSF	arylsulfatase F
ENSG00000062194	0.0946135	0.0743603	0.19064	GPBP1	GC-rich promoter binding protein 1
ENSG00000062282	0.00935102	0.930862	0.965548	DGAT2	diacylglycerol O-acyltransferase 2
ENSG00000062370	-0.0493745	0.611255	0.765304	ZNF112	zinc finger protein 112
ENSG00000062485	0.502671	1.03317e-10	1.02447e-08	CS	citrate synthase
ENSG00000062524	0.203653	0.122119	0.269874	LTK	leukocyte receptor tyrosine kinase
ENSG00000062582	-0.0629903	0.566957	0.731692	MRPS24	mitochondrial ribosomal protein S24
ENSG00000062598	-0.263871	2.66231e-05	0.000430008	ELMO2	engulfment and cell motility 2
ENSG00000062650	0.0390268	0.511259	0.686865	WAPL	WAPL cohesin release factor
ENSG00000062716	0.219156	0.0102654	0.0453397	VMP1	vacuole membrane protein 1
ENSG00000062725	0.0338411	0.619508	0.771617	APPBP2	amyloid beta precursor protein binding protein 2
ENSG00000062822	-0.240601	0.00509481	0.0268342	POLD1	DNA polymerase delta 1, catalytic subunit
ENSG00000063015	-0.164361	0.061831	0.167504	SEZ6	seizure related 6 homolog
ENSG00000063046	-0.00383425	0.959191	0.985303	EIF4B	eukaryotic translation initiation factor 4B
ENSG00000063127	-0.202144	0.103186	0.240346	SLC6A16	solute carrier family 6 member 16
ENSG00000063169	0.00252511	0.969793	0.988101	BICRA	BRD4 interacting chromatin remodeling complex associated protein
ENSG00000063176	0.10061	0.299259	0.493804	SPHK2	sphingosine kinase 2
ENSG00000063177	-0.0738186	0.456445	0.642568	RPL18	ribosomal protein L18
ENSG00000063180	-0.394115	0.00673266	0.0332949	CA11	carbonic anhydrase 11
ENSG00000063241	0.200349	0.0484634	0.140582	ISOC2	isochorismatase domain containing 2
ENSG00000063244	0.0781531	0.135639	0.290076	U2AF2	U2 small nuclear RNA auxiliary factor 2
ENSG00000063245	-0.0868292	0.256579	0.448822	EPN1	epsin 1
ENSG00000063322	0.148363	0.00813858	0.0382343	MED29	mediator complex subunit 29
ENSG00000063438	-0.152914	0.168232	0.337142	AHRR	aryl hydrocarbon receptor repressor
ENSG00000063587	0.0590643	0.513917	0.689267	ZNF275	zinc finger protein 275
ENSG00000063601	0.104922	0.156015	0.320272	MTMR1	myotubularin related protein 1
ENSG00000063660	0.182924	0.150839	0.312634	GPC1	glypican 1
ENSG00000063761	-0.0212645	0.782664	0.880033	ADCK1	aarF domain containing kinase 1
ENSG00000063854	0.0354903	0.707629	0.835653	HAGH	hydroxyacylglutathione hydrolase
ENSG00000063978	0.26415	1.94804e-05	0.000334334	RNF4	ring finger protein 4
ENSG00000064012	0.154675	0.0418723	0.126829	CASP8	caspase 8
ENSG00000064042	0.430355	0.00425137	0.0234489	LIMCH1	LIM and calponin homology domains 1
ENSG00000064102	0.074379	0.287146	0.480646	INTS13	integrator complex subunit 13
ENSG00000064115	0.296399	0.00307908	0.0183897	TM7SF3	transmembrane 7 superfamily member 3
ENSG00000064195	0.152484	0.206239	0.386613	DLX3	distal-less homeobox 3
ENSG00000064199	-0.0965421	0.343948	0.53886	SPA17	sperm autoantigenic protein 17
ENSG00000064201	-0.10153	0.377256	0.567338	TSPAN32	tetraspanin 32
ENSG00000064205	-0.728496	0.00210801	0.0136395	CCN5	cellular communication network factor 5
ENSG00000064225	-0.168938	0.133723	0.287342	ST3GAL6	ST3 beta-galactoside alpha-2,3-sialyltransferase 6
ENSG00000064270	0.330776	0.0600637	0.164101	ATP2C2	ATPase secretory pathway Ca2+ transporting 2
ENSG00000064300	-0.0958207	0.454905	0.641118	NGFR	nerve growth factor receptor
ENSG00000064309	-0.0788817	0.48671	0.667719	CDON	cell adhesion associated, oncogene regulated
ENSG00000064313	0.0254812	0.780533	0.878694	TAF2	TATA-box binding protein associated factor 2
ENSG00000064393	0.285499	0.00951067	0.0428927	HIPK2	homeodomain interacting protein kinase 2
ENSG00000064419	0.215689	0.000525008	0.0046118	TNPO3	transportin 3
ENSG00000064490	0.0333434	0.689778	0.746463	RFXANK	regulatory factor X associated ankyrin containing protein
ENSG00000064545	0.250172	0.00445535	0.0242001	TMEM161A	transmembrane protein 161A
ENSG00000064547	0.0388916	0.729645	0.870588	LPAR2	lysophosphatidic acid receptor 2
ENSG00000064601	0.0596763	0.512055	0.687511	CTSA	cathepsin A
ENSG00000064607	0.0647008	0.348115	0.481426	SUGP2	SURP and G-patch domain containing 2
ENSG00000064651	-0.2126	0.095454	0.228194	SLC12A2	solute carrier family 12 member 2
ENSG00000064652	0.131207	0.0909482	0.220248	SNX24	sorting nexin 24
ENSG00000064655	-0.323521	0.0268171	0.0919709	EYA2	EYA transcriptional coactivator and phosphatase 2
ENSG00000064666	-0.408336	0.000456551	0.00414125	CNN2	calponin 2
ENSG00000064687	-0.057413	0.602876	0.759036	ABCA7	ATP binding cassette subfamily A member 7
ENSG00000064692	-0.325256	0.0297483	0.0991307	SNCAIP	synuclein alpha interacting protein
ENSG00000064703	-0.0528251	0.391877	0.584883	DDX20	DEAD-box helicase 20
ENSG00000064726	0.357454	2.38471e-07	8.17381e-06	BTBD1	BTB domain containing 1
ENSG00000064763	0.140256	0.214502	0.396926	FAR2	fatty acyl-CoA reductase 2
ENSG00000064787	-0.15856	0.209461	0.390536	BCAS1	brain enriched myelin associated protein 1
ENSG00000064886	0.89664	8.04766e-05	0.00102999	CHI3L2	chitinase 3 like 2
ENSG00000064932	0.0417027	0.58544	0.746463	SBNO2	strawberry notch homolog 2
ENSG00000064933	-0.0316037	0.641695	0.786734	PMS1	PMS1 homolog 1, mismatch repair system component
ENSG00000064961	-0.151837	0.0495672	0.142776	HMG20B	high mobility group 20B
ENSG00000064989	0.0323569	0.769056	0.871448	CALCRL	calcitonin receptor like receptor
ENSG00000064995	-0.0434002	0.524653	0.698526	TAF11	TATA-box binding protein associated factor 11
ENSG00000064999	-0.0915914	0.290127	0.483956	ANKS1A	ankyrin repeat and sterile alpha motif domain containing 1A
ENSG00000065000	0.0814049	0.247668	0.436331	AP3D1	adaptor related protein complex 3 subunit delta 1
ENSG00000065029	0.0325236	0.624377	0.775169	ZNF76	zinc finger protein 76
ENSG00000065054	-0.14422	0.178684	0.350972	SLC9A3R2	SLC9A3 regulator 2
ENSG00000065057	-0.49207	6.34184e-05	0.000867493	NTHL1	nth like DNA glycosylase 1
ENSG00000065060	0.306393	0.00055374	0.00480721	BLTP3A	bridge-like lipid transfer protein family member 3A
ENSG00000065135	0.0776026	0.179411	0.351777	GNAI3	G protein subunit alpha i3
ENSG00000065150	-0.0937774	0.242767	0.430847	IPO5	importin 5
ENSG00000065154	0.719122	0.0014602	0.0103483	OAT	ornithine aminotransferase
ENSG00000065183	0.0976575	0.23185	0.417877	WDR3	WD repeat domain 3
ENSG00000065243	0.0715172	0.363435	0.50253	PKN2	protein kinase N2
ENSG00000065268	0.0240478	0.771109	0.872868	WDR18	WD repeat domain 18
ENSG00000065308	-0.173163	0.0513691	0.146516	TRAM2	translocation associated membrane protein 2
ENSG00000065320	0.672304	7.86939e-05	0.00102281	NTN1	netrin 1
ENSG00000065325	0.0137177	0.923541	0.961517	GLP2R	glucagon like peptide 2 receptor
ENSG00000065328	-0.0982629	0.389953	0.583634	MCM10	minichromosome maintenance 10 replication initiation factor
ENSG00000065357	-0.234567	0.0407144	0.128832	DGKA	diacylglycerol kinase alpha
ENSG00000065361	0.108613	0.310036	0.506172	ERBB3	erb-b2 receptor tyrosine kinase 3
ENSG00000065413	-0.170096	0.0805741	0.202164	ANKRD44	ankyrin repeat domain 44
ENSG00000065427	0.129207	0.0715724	0.18551	KARS1	lysyl-tRNA synthetase 1
ENSG00000065457	-0.00211058	0.977371	0.992051	ADAT1	adenosine deaminase tRNA specific 1
ENSG00000065485	0.0347635	0.700615	0.831386	PDIA5	protein disulfide isomerase family A member 5
ENSG00000065491	-0.0274035	0.698314	0.82721	TBC1D22B	TBC1 domain family member 22B
ENSG00000065518	0.152019	0.0410536	0.12559	NDUFB4	NADH:ubiquinone oxidoreductase subunit B4
ENSG00000065526	-0.0805133	0.301986	0.496703	SPEN	spen family transcriptional repressor
ENSG00000065534	-0.0834594	0.457729	0.643556	MYLK	myosin light chain kinase
ENSG00000065548	0.17712	0.00249567	0.0155692	ZC3H15	zinc finger CCCH-type containing 15
ENSG00000065559	0.277771	0.000115317	0.00138458	MAP2K4	mitogen-activated protein kinase kinase 4
ENSG00000065600	0.125704	0.115737	0.259835	PACC1	proton activated chloride channel 1
ENSG00000065609	0.0257458	0.709047	0.833992	SNAP91	synaptosome associated protein 91
ENSG00000065613	0.0427579	0.551529	0.719882	SLK	STE20 like kinase
ENSG00000065615	-0.146027	0.0718564	0.185983	CYB5R4	cytochrome b5 reductase 4
ENSG00000065618	-0.0462466	0.676432	0.811397	COL17A1	collagen type XVII alpha 1 chain
ENSG00000065621	-1.25935	2.55694e-09	1.6944e-07	GSTO2	glutathione S-transferase omega 2
ENSG00000065665	-0.127101	0.150163	0.308878	SEC61A2	SEC61 translocon subunit alpha 2
ENSG00000065675	-0.375125	0.0122793	0.0513988	PRKCQ	protein kinase C theta
ENSG00000065717	-0.240091	0.0573988	0.158742	TLE2	TLE family member 2, transcriptional corepressor
ENSG00000065802	0.171949	0.0291773	0.097774	ASB1	ankyrin repeat and SOCS box containing 1
ENSG00000065809	0.325733	0.000486638	0.00437202	FAM107B	family with sequence similarity 107 member B
ENSG00000065833	-0.128493	0.262966	0.454161	ME1	malic enzyme 1
ENSG00000065882	-0.0559201	0.523708	0.697863	TBC1D1	TBC1 domain family member 1
ENSG00000065883	0.176675	0.00357512	0.0205266	CDK13	cyclin dependent kinase 13
ENSG00000065911	0.0780014	0.46066	0.646025	MTHFD2	methylenetetrahydrofolate dehydrogenase (NADP+ dependent) 2, methenyltetrahydrofolate cyclohydrolase
ENSG00000065923	0.0912651	0.356666	0.551542	SLC9A7	solute carrier family 9 member A7
ENSG00000065970	-0.12047	0.0961694	0.22933	FOXJ2	forkhead box J2
ENSG00000065978	0.147395	0.0363294	0.114579	YBX1	Y-box binding protein 1
ENSG00000065989	0.154647	0.194566	0.409078	PDE4A	phosphodiesterase 4A
ENSG00000066027	-0.0913432	0.272582	0.46551	PPP2R5A	protein phosphatase 2 regulatory subunit B'alpha
ENSG00000066032	-0.268554	0.00772342	0.0367178	CTNNA2	catenin alpha 2
ENSG00000066044	0.0786397	0.142435	0.299986	ELAVL1	ELAV like RNA binding protein 1
ENSG00000066056	-0.010381	0.919297	0.959311	TIE1	tyrosine kinase with immunoglobulin like and EGF like domains 1
ENSG00000066084	0.286931	0.000136137	0.00157962	DIP2B	disco interacting protein 2 homolog B
ENSG00000066117	0.144305	0.0142014	0.0578433	SMARCD1	SWI/SNF related, matrix associated, actin dependent regulator of chromatin, subfamily d, member 1
ENSG00000066135	0.217561	0.00198717	0.0129844	KDM4A	lysine demethylase 4A
ENSG00000066136	0.0146758	0.809693	0.894251	NFYC	nuclear transcription factor Y subunit gamma
ENSG00000066185	-0.440478	0.00216152	0.0139102	ZMYND12	zinc finger MYND-type containing 12
ENSG00000066230	0.707094	0.00376402	0.0213644	SLC9A3	solute carrier family 9 member A3
ENSG00000066248	0.583211	6.81864e-05	0.000807461	NGEF	neuronal guanine nucleotide exchange factor
ENSG00000066279	-0.0352111	0.753295	0.86194	ASPM	assembly factor for spindle microtubules
ENSG00000066294	0.0205428	0.847912	0.918202	CD84	CD84 molecule
ENSG00000066322	0.171557	0.0190996	0.0722445	ELOVL1	ELOVL fatty acid elongase 1
ENSG00000066336	0.104228	0.307912	0.502055	SPI1	Spi-1 proto-oncogene
ENSG00000066379	-0.173909	0.0717049	0.185764	POLR1H	RNA polymerase I subunit H
ENSG00000066382	-0.559657	0.00307495	0.018385	MPPED2	metallophosphoesterase domain containing 2
ENSG00000066405	-0.18721	0.0674318	0.177948	CLDN18	claudin 18
ENSG00000066422	-0.247535	0.000518668	0.00457763	ZBTB11	zinc finger and BTB domain containing 11
ENSG00000066427	-0.175178	0.0127136	0.053369	ATXN3	ataxin 3
ENSG00000066455	0.0348602	0.589045	0.667967	GOLGA5	golgin A5
ENSG00000066468	0.499137	0.0144009	0.0584036	FGFR2	fibroblast growth factor receptor 2
ENSG00000066557	0.0502274	0.553773	0.721429	LRRC40	leucine rich repeat containing 40
ENSG00000066583	-0.121788	0.127343	0.277865	ISOC1	isochorismatase domain containing 1
ENSG00000066629	-0.0609456	0.56288	0.728677	EML1	EMAP like 1
ENSG00000066651	-0.202421	0.0266873	0.0916706	TRMT11	tRNA methyltransferase 11 homolog
ENSG00000066654	0.0705748	0.278246	0.423118	THUMPD1	THUMP domain containing 1
ENSG00000066697	-0.045878	0.558898	0.72557	MSANTD3	Myb/SANT DNA binding domain containing 3
ENSG00000066735	0.457693	0.00275229	0.0168702	KIF26A	kinesin family member 26A
ENSG00000066739	0.0651734	0.424206	0.613995	ATG2B	autophagy related 2B
ENSG00000066777	0.0798731	0.315889	0.510317	ARFGEF1	ADP ribosylation factor guanine nucleotide exchange factor 1
ENSG00000066813	-0.0533084	0.656505	0.797097	ACSM2B	acyl-CoA synthetase medium chain family member 2B
ENSG00000066827	-0.0460893	0.559797	0.726287	ZFAT	zinc finger and AT-hook domain containing
ENSG00000066855	0.0235182	0.789484	0.883408	MTFR1	mitochondrial fission regulator 1
ENSG00000066923	0.0176297	0.875625	0.933916	STAG3	stromal antigen 3
ENSG00000066926	-0.128006	0.109275	0.223492	FECH	ferrochelatase
ENSG00000066933	0.0482821	0.633455	0.781451	MYO9A	myosin IXA
ENSG00000067048	-0.954104	0.000967112	0.00748894	DDX3Y	DEAD-box helicase 3 Y-linked
ENSG00000067057	0.920327	7.88593e-07	2.25811e-05	PFKP	phosphofructokinase, platelet
ENSG00000067064	-0.244369	0.0176175	0.0681238	IDI1	isopentenyl-diphosphate delta isomerase 1
ENSG00000067066	0.0448148	0.52618	0.701909	SP100	SP100 nuclear antigen
ENSG00000067082	-0.146979	0.166692	0.335041	KLF6	KLF transcription factor 6
ENSG00000067113	-0.0317899	0.762488	0.867136	PLPP1	phospholipid phosphatase 1
ENSG00000067141	0.458515	3.01496e-06	7.0034e-05	NEO1	neogenin 1
ENSG00000067167	0.263912	0.00381999	0.0216152	TRAM1	translocation associated membrane protein 1
ENSG00000067177	0.0352548	0.756127	0.863938	PHKA1	phosphorylase kinase regulatory subunit alpha 1
ENSG00000067182	0.038969	0.600388	0.759546	TNFRSF1A	TNF receptor superfamily member 1A
ENSG00000067191	-0.259286	0.0238859	0.0837149	CACNB1	calcium voltage-gated channel auxiliary subunit beta 1
ENSG00000067208	-0.057385	0.49203	0.671964	EVI5	ecotropic viral integration site 5
ENSG00000067221	0.0175263	0.830607	0.907388	STOML1	stomatin like 1
ENSG00000067225	0.463256	0.000712947	0.00589534	PKM	pyruvate kinase M1/2
ENSG00000067248	0.184579	0.00358201	0.0205514	DHX29	DExH-box helicase 29
ENSG00000067334	0.0576041	0.387023	0.580936	DNTTIP2	deoxynucleotidyltransferase terminal interacting protein 2
ENSG00000067365	0.0182896	0.793873	0.885521	METTL22	methyltransferase 22, Kin17 lysine
ENSG00000067369	0.175321	0.0793482	0.200077	TP53BP1	tumor protein p53 binding protein 1
ENSG00000067445	-0.414057	0.00483196	0.0258513	TRO	trophinin
ENSG00000067533	-0.115439	0.126536	0.276863	RRP15	ribosomal RNA processing 15 homolog
ENSG00000067560	-0.287591	5.05402e-07	1.55573e-05	RHOA	ras homolog family member A
ENSG00000067596	-0.0664275	0.257028	0.447632	DHX8	DEAH-box helicase 8
ENSG00000067606	0.0776939	0.481267	0.663265	PRKCZ	protein kinase C zeta
ENSG00000067646	-1.3597	8.06808e-05	0.00103983	ZFY	zinc finger protein Y-linked
ENSG00000067704	0.136122	0.0887749	0.21733	IARS2	isoleucyl-tRNA synthetase 2, mitochondrial
ENSG00000067715	0.0270786	0.794751	0.885879	SYT1	synaptotagmin 1
ENSG00000067798	-0.259234	0.0562946	0.15669	NAV3	neuron navigator 3
ENSG00000067829	0.181565	0.0462153	0.135895	IDH3G	isocitrate dehydrogenase (NAD(+)) 3 non-catalytic subunit gamma
ENSG00000067836	0.339009	0.00192622	0.0132061	ROGDI	rogdi atypical leucine zipper
ENSG00000067840	0.276206	0.0467035	0.136976	PDZD4	PDZ domain containing 4
ENSG00000067842	-0.0621839	0.524727	0.698526	ATP2B3	ATPase plasma membrane Ca2+ transporting 3
ENSG00000067900	-0.0388514	0.630865	0.779344	ROCK1	Rho associated coiled-coil containing protein kinase 1
ENSG00000067955	0.0287607	0.684896	0.817802	CBFB	core-binding factor subunit beta
ENSG00000067992	-0.432103	0.000212768	0.00224592	PDK3	pyruvate dehydrogenase kinase 3
ENSG00000068001	-0.409632	6.95041e-07	1.71992e-05	HYAL2	hyaluronidase 2
ENSG00000068024	0.125107	0.163158	0.330192	HDAC4	histone deacetylase 4
ENSG00000068028	-0.432717	8.10808e-09	4.5998e-07	RASSF1	Ras association domain family member 1
ENSG00000068078	0.548037	0.000326184	0.00313212	FGFR3	fibroblast growth factor receptor 3
ENSG00000068079	-0.0125143	0.898252	0.948106	IFI35	interferon induced protein 35
ENSG00000068097	0.00227706	0.970978	0.988776	HEATR6	HEAT repeat containing 6
ENSG00000068120	0.0587048	0.426561	0.615962	COASY	Coenzyme A synthase
ENSG00000068137	0.154761	0.0975153	0.231475	PLEKHH3	pleckstrin homology, MyTH4 and FERM domain containing H3
ENSG00000068305	0.0102643	0.907863	0.953524	MEF2A	myocyte enhancer factor 2A
ENSG00000068308	0.0396043	0.524184	0.698316	OTUD5	OTU deubiquitinase 5
ENSG00000068323	0.130379	0.0568507	0.157664	TFE3	transcription factor binding to IGHM enhancer 3
ENSG00000068354	0.0677439	0.29341	0.532674	TBC1D25	TBC1 domain family member 25
ENSG00000068366	-0.0915647	0.446086	0.63382	ACSL4	acyl-CoA synthetase long chain family member 4
ENSG00000068383	-0.0715979	0.362266	0.557527	INPP5A	inositol polyphosphate-5-phosphatase A
ENSG00000068394	-0.0382728	0.566672	0.731403	GPKOW	G-patch domain and KOW motifs
ENSG00000068400	0.128825	0.0212364	0.0776302	GRIPAP1	GRIP1 associated protein 1
ENSG00000068438	-0.0290054	0.673258	0.808476	FTSJ1	FtsJ RNA 2'-O-methyltransferase 1
ENSG00000068489	-0.169122	0.136415	0.301535	PRR11	proline rich 11
ENSG00000068615	0.0954536	0.421264	0.611397	REEP1	receptor accessory protein 1
ENSG00000068650	-0.239808	0.0257894	0.0894101	ATP11A	ATPase phospholipid transporting 11A
ENSG00000068654	0.0883526	0.181015	0.354074	POLR1A	RNA polymerase I subunit A
ENSG00000068697	0.0287935	0.657433	0.797504	LAPTM4A	lysosomal protein transmembrane 4 alpha
ENSG00000068724	0.249992	0.00870482	0.0401279	TTC7A	tetratricopeptide repeat domain 7A
ENSG00000068745	-0.336567	1.30348e-06	3.46316e-05	IP6K2	inositol hexakisphosphate kinase 2
ENSG00000068784	0.122081	0.0787228	0.198857	SRBD1	S1 RNA binding domain 1
ENSG00000068796	0.0790404	0.310626	0.504754	KIF2A	kinesin family member 2A
ENSG00000068831	0.23693	0.0788228	0.199068	RASGRP2	RAS guanyl releasing protein 2
ENSG00000068878	0.179388	0.00512816	0.0269992	PSME4	proteasome activator subunit 4
ENSG00000068885	-0.222325	0.023412	0.0832612	IFT80	intraflagellar transport 80
ENSG00000068903	-0.0507875	0.46134	0.646407	SIRT2	sirtuin 2
ENSG00000068912	0.0137295	0.828254	0.905994	ERLEC1	endoplasmic reticulum lectin 1
ENSG00000068971	-0.325205	8.26458e-05	0.00106	PPP2R5B	protein phosphatase 2 regulatory subunit B'beta
ENSG00000068976	0.557789	0.00168327	0.0114764	PYGM	glycogen phosphorylase, muscle associated
ENSG00000068985	-4.6965	2.8126e-11	3.2104e-09	PAGE1	PAGE family member 1
ENSG00000069011	1.77027	2.69483e-07	9.15782e-06	PITX1	paired like homeodomain 1
ENSG00000069018	1.20782	0.000123812	0.00146149	TRPC7	transient receptor potential cation channel subfamily C member 7
ENSG00000069020	-0.0627233	0.531998	0.638276	MAST4	microtubule associated serine/threonine kinase family member 4
ENSG00000069122	-0.202934	0.0761563	0.173003	ADGRF5	adhesion G protein-coupled receptor F5
ENSG00000069188	2.25146	3.97831e-13	7.90887e-11	SDK2	sidekick cell adhesion molecule 2
ENSG00000069248	0.0788006	0.252822	0.390097	NUP133	nucleoporin 133
ENSG00000069275	0.138054	0.0500709	0.143816	NUCKS1	nuclear casein kinase and cyclin dependent kinase substrate 1
ENSG00000069329	0.128911	0.0599416	0.163892	VPS35	VPS35 retromer complex component
ENSG00000069345	0.146546	0.0567195	0.157447	DNAJA2	DnaJ heat shock protein family (Hsp40) member A2
ENSG00000069399	0.0477893	0.628562	0.777709	BCL3	BCL3 transcription coactivator
ENSG00000069424	0.0649958	0.580698	0.742955	KCNAB2	potassium voltage-gated channel subfamily A regulatory beta subunit 2
ENSG00000069431	-0.471308	0.00234693	0.0148291	ABCC9	ATP binding cassette subfamily C member 9
ENSG00000069482	-0.00208019	0.983724	0.988944	GAL	galanin and GMAP prepropeptide
ENSG00000069493	-0.283404	0.0263304	0.0907016	CLEC2D	C-type lectin domain family 2 member D
ENSG00000069509	0.405257	4.07235e-08	1.85794e-06	FUNDC1	FUN14 domain containing 1
ENSG00000069535	0.34405	0.0106898	0.0467831	MAOB	monoamine oxidase B
ENSG00000069667	-0.350779	0.00324504	0.0191098	RORA	RAR related orphan receptor A
ENSG00000069696	1.26933	3.02983e-10	2.697e-08	DRD4	dopamine receptor D4
ENSG00000069702	-0.398462	0.00259347	0.0160784	TGFBR3	transforming growth factor beta receptor 3
ENSG00000069812	0.180442	0.13511	0.289256	HES2	hes family bHLH transcription factor 2
ENSG00000069849	0.0867578	0.385206	0.579303	ATP1B3	ATPase Na+/K+ transporting subunit beta 3
ENSG00000069869	0.0647742	0.544333	0.714204	NEDD4	NEDD4 E3 ubiquitin protein ligase
ENSG00000069943	0.355774	8.5055e-06	0.000167982	PIGB	phosphatidylinositol glycan anchor biosynthesis class B
ENSG00000069956	0.17536	0.0438859	0.131085	MAPK6	mitogen-activated protein kinase 6
ENSG00000069966	0.365605	0.00135939	0.00978561	GNB5	G protein subunit beta 5
ENSG00000069974	-0.0444272	0.645396	0.789365	RAB27A	RAB27A, member RAS oncogene family
ENSG00000069998	0.0550621	0.456502	0.571432	HDHD5	haloacid dehalogenase like hydrolase domain containing 5
ENSG00000070010	0.0213181	0.752639	0.861686	UFD1	ubiquitin recognition factor in ER associated degradation 1
ENSG00000070018	0.0943035	0.32191	0.516546	LRP6	LDL receptor related protein 6
ENSG00000070019	-0.0765706	0.277066	0.469828	GUCY2C	guanylate cyclase 2C
ENSG00000070031	0.107323	0.249139	0.421641	SCT	secretin
ENSG00000070047	-0.0878768	0.16133	0.327688	PHRF1	PHD and ring finger domains 1
ENSG00000070061	-0.0745564	0.4022	0.594147	ELP1	elongator acetyltransferase complex subunit 1
ENSG00000070081	0.0347936	0.715523	0.838454	NUCB2	nucleobindin 2
ENSG00000070087	-0.289559	0.0386832	0.106676	PFN2	profilin 2
ENSG00000070159	-0.0404521	0.665247	0.718559	PTPN3	protein tyrosine phosphatase non-receptor type 3
ENSG00000070182	-0.0305015	0.788507	0.883004	SPTB	spectrin beta, erythrocytic
ENSG00000070190	0.00630911	0.95084	0.97067	DAPP1	dual adaptor of phosphotyrosine and 3-phosphoinositides 1
ENSG00000070193	-0.0738802	0.337612	0.53236	FGF10	fibroblast growth factor 10
ENSG00000070214	-0.357445	7.53222e-05	0.000987842	SLC44A1	solute carrier family 44 member 1
ENSG00000070269	0.0639626	0.433561	0.622677	TMEM260	transmembrane protein 260
ENSG00000070366	0.0362573	0.720256	0.90664	SMG6	SMG6 nonsense mediated mRNA decay factor
ENSG00000070367	-0.0237583	0.744846	0.856422	EXOC5	exocyst complex component 5
ENSG00000070371	0.210492	0.0777924	0.197078	CLTCL1	clathrin heavy chain like 1
ENSG00000070388	0.00523919	0.961146	0.982928	FGF22	fibroblast growth factor 22
ENSG00000070404	-0.258263	0.0591144	0.162208	FSTL3	follistatin like 3
ENSG00000070413	0.243707	0.00090506	0.00713941	DGCR2	DiGeorge syndrome critical region gene 2
ENSG00000070423	0.0456095	0.550524	0.719041	RNF126	ring finger protein 126
ENSG00000070444	0.108139	0.108488	0.248545	MNT	MAX network transcriptional repressor
ENSG00000070476	-0.0584709	0.358646	0.553562	ZXDC	ZXD family zinc finger C
ENSG00000070495	-0.167847	0.0410455	0.125071	JMJD6	jumonji domain containing 6, arginine demethylase and lysine hydroxylase
ENSG00000070501	0.00615727	0.949611	0.976799	POLB	DNA polymerase beta
ENSG00000070526	-0.490374	0.0104753	0.0440217	ST6GALNAC1	ST6 N-acetylgalactosaminide alpha-2,6-sialyltransferase 1
ENSG00000070540	-0.13314	0.198039	0.376298	WIPI1	WD repeat domain, phosphoinositide interacting 1
ENSG00000070601	0.0673033	0.559542	0.72612	FRMPD1	FERM and PDZ domain containing 1
ENSG00000070610	0.0758896	0.263718	0.455064	GBA2	glucosylceramidase beta 2
ENSG00000070614	0.157766	0.0857994	0.212211	NDST1	N-deacetylase and N-sulfotransferase 1
ENSG00000070669	0.106218	0.386335	0.580283	ASNS	asparagine synthetase (glutamine-hydrolyzing)
ENSG00000070718	0.0469575	0.578043	0.740872	AP3M2	adaptor related protein complex 3 subunit mu 2
ENSG00000070729	0.0230101	0.652473	0.794361	CNGB1	cyclic nucleotide gated channel subunit beta 1
ENSG00000070731	-0.456575	0.00950455	0.0428783	ST6GALNAC2	ST6 N-acetylgalactosaminide alpha-2,6-sialyltransferase 2
ENSG00000070756	-0.107863	0.263564	0.456515	PABPC1	poly(A) binding protein cytoplasmic 1
ENSG00000070759	-0.772002	2.40465e-12	3.99009e-10	TESK2	testis associated actin remodelling kinase 2
ENSG00000070761	-0.0770067	0.25501	0.445059	CFAP20	cilia and flagella associated protein 20
ENSG00000070770	-0.0279169	0.702597	0.830089	CSNK2A2	casein kinase 2 alpha 2
ENSG00000070778	-0.653314	3.89424e-10	3.31789e-08	PTPN21	protein tyrosine phosphatase non-receptor type 21
ENSG00000070785	-0.195651	0.0108054	0.0471024	EIF2B3	eukaryotic translation initiation factor 2B subunit gamma
ENSG00000070808	0.422574	0.0227111	0.0807983	CAMK2A	calcium/calmodulin dependent protein kinase II alpha
ENSG00000070814	0.0350633	0.633788	0.78166	TCOF1	treacle ribosome biogenesis factor 1
ENSG00000070831	-0.0136366	0.808384	0.893821	CDC42	cell division cycle 42
ENSG00000070882	-0.00240064	0.98227	0.994611	OSBPL3	oxysterol binding protein like 3
ENSG00000070915	-0.0606425	0.555328	0.722704	SLC12A3	solute carrier family 12 member 3
ENSG00000070950	-0.202921	0.00559355	0.0288394	RAD18	RAD18 E3 ubiquitin protein ligase
ENSG00000070961	0.348824	0.000279065	0.00277393	ATP2B1	ATPase plasma membrane Ca2+ transporting 1
ENSG00000071051	0.383169	0.00247924	0.015491	NCK2	NCK adaptor protein 2
ENSG00000071054	-0.0498833	0.527916	0.701036	MAP4K4	mitogen-activated protein kinase kinase kinase kinase 4
ENSG00000071073	0.215183	0.0214629	0.0694623	MGAT4A	alpha-1,3-mannosyl-glycoprotein 4-beta-N-acetylglucosaminyltransferase A
ENSG00000071082	-0.0960657	0.301482	0.497795	RPL31	ribosomal protein L31
ENSG00000071127	0.1459	0.0282086	0.0955478	WDR1	WD repeat domain 1
ENSG00000071189	0.124573	0.105348	0.243479	SNX13	sorting nexin 13
ENSG00000071205	-0.163635	0.158775	0.335504	ARHGAP10	Rho GTPase activating protein 10
ENSG00000071242	-0.144573	0.223309	0.408213	RPS6KA2	ribosomal protein S6 kinase A2
ENSG00000071243	-0.146486	0.0363649	0.11466	ING3	inhibitor of growth family member 3
ENSG00000071246	0.0223455	0.819423	0.926949	VASH1	vasohibin 1
ENSG00000071282	-0.878529	4.09277e-12	6.55282e-10	LMCD1	LIM and cysteine rich domains 1
ENSG00000071462	0.135392	0.0629668	0.169656	BUD23	BUD23 rRNA methyltransferase and ribosome maturation factor
ENSG00000071537	0.126372	0.144652	0.303103	SEL1L	SEL1L adaptor subunit of ERAD E3 ubiquitin ligase
ENSG00000071539	-0.0810727	0.449338	0.636507	TRIP13	thyroid hormone receptor interactor 13
ENSG00000071553	-0.00598732	0.938296	0.97327	ATP6AP1	ATPase H+ transporting accessory protein 1
ENSG00000071564	0.16598	0.0224497	0.0808393	TCF3	transcription factor 3
ENSG00000071575	-0.374454	0.00852924	0.0396249	TRIB2	tribbles pseudokinase 2
ENSG00000071626	0.0104155	0.842615	0.914741	DAZAP1	DAZ associated protein 1
ENSG00000071655	0.0652513	0.439396	0.558549	MBD3	methyl-CpG binding domain protein 3
ENSG00000071794	-0.417119	0.00501864	0.0295671	HLTF	helicase like transcription factor
ENSG00000071859	0.0362849	0.6996	0.828106	FAM50A	family with sequence similarity 50 member A
ENSG00000071889	0.0045241	0.956945	0.981001	FAM3A	FAM3 metabolism regulating signaling molecule A
ENSG00000071894	-0.176171	0.0389966	0.120336	CPSF1	cleavage and polyadenylation specific factor 1
ENSG00000071909	-0.312378	0.0189546	0.0716285	MYO3B	myosin IIIB
ENSG00000071967	-0.193271	0.12524	0.274861	CYBRD1	cytochrome b reductase 1
ENSG00000071991	-0.0422516	0.665675	0.802971	CDH19	cadherin 19
ENSG00000071994	0.00287048	0.967075	0.986868	PDCD2	programmed cell death 2
ENSG00000072041	-0.0927822	0.0142734	0.0580228	SLC6A15	solute carrier family 6 member 15
ENSG00000072042	-0.0899711	0.308287	0.502502	RDH11	retinol dehydrogenase 11
ENSG00000072062	0.107641	0.218187	0.403023	PRKACA	protein kinase cAMP-activated catalytic subunit alpha
ENSG00000072071	0.347512	0.030597	0.10128	ADGRL1	adhesion G protein-coupled receptor L1
ENSG00000072080	-0.133868	0.122253	0.270019	SPP2	secreted phosphoprotein 2
ENSG00000072110	0.0133148	0.882008	0.937665	ACTN1	actinin alpha 1
ENSG00000072121	-0.10147	0.129092	0.280194	ZFYVE26	zinc finger FYVE-type containing 26
ENSG00000072133	-0.225071	0.0491842	0.141948	RPS6KA6	ribosomal protein S6 kinase A6
ENSG00000072134	-0.123049	0.251713	0.441015	EPN2	epsin 2
ENSG00000072135	0.0775831	0.244121	0.433958	PTPN18	protein tyrosine phosphatase non-receptor type 18
ENSG00000072163	-0.551456	3.80202e-05	0.00057407	LIMS2	LIM zinc finger domain containing 2
ENSG00000072182	1.19039	3.77854e-06	8.49585e-05	ASIC4	acid sensing ion channel subunit family member 4
ENSG00000072195	0.880443	3.11439e-05	0.000487833	SPEG	striated muscle enriched protein kinase
ENSG00000072201	-0.20271	0.0773569	0.19628	LNX1	ligand of numb-protein X 1
ENSG00000072210	-0.100117	0.317559	0.511767	ALDH3A2	aldehyde dehydrogenase 3 family member A2
ENSG00000072274	0.301889	0.00795371	0.0375507	TFRC	transferrin receptor
ENSG00000072310	0.211249	0.0696579	0.182083	SREBF1	sterol regulatory element binding transcription factor 1
ENSG00000072315	-0.0919394	0.273912	0.466678	TRPC5	transient receptor potential cation channel subfamily C member 5
ENSG00000072364	0.275699	0.00103683	0.00792013	AFF4	ALF transcription elongation factor 4
ENSG00000072401	-0.263788	0.000173318	0.00191844	UBE2D1	ubiquitin conjugating enzyme E2 D1
ENSG00000072415	0.0520173	0.483112	0.664923	PALS1	protein associated with LIN7 1, MAGUK p55 family member
ENSG00000072422	-0.0085875	0.940756	0.971671	RHOBTB1	Rho related BTB domain containing 1
ENSG00000072501	0.0945035	0.240826	0.428615	SMC1A	structural maintenance of chromosomes 1A
ENSG00000072506	-0.136931	0.134769	0.288837	HSD17B10	hydroxysteroid 17-beta dehydrogenase 10
ENSG00000072518	0.140794	0.0252463	0.0766456	MARK2	microtubule affinity regulating kinase 2
ENSG00000072571	-0.0877462	0.424375	0.614165	HMMR	hyaluronan mediated motility receptor
ENSG00000072609	-0.0375303	0.644565	0.788318	CHFR	checkpoint with forkhead and ring finger domains
ENSG00000072657	-0.0160733	0.874341	0.933416	TRHDE	thyrotropin releasing hormone degrading enzyme
ENSG00000072682	0.115192	0.284148	0.477403	P4HA2	prolyl 4-hydroxylase subunit alpha 2
ENSG00000072694	-0.211967	0.093026	0.223938	FCGR2B	Fc gamma receptor IIb
ENSG00000072736	0.00599575	0.950327	0.977072	NFATC3	nuclear factor of activated T cells 3
ENSG00000072756	-0.126941	0.0589833	0.161941	TRNT1	tRNA nucleotidyl transferase 1
ENSG00000072778	0.29476	0.00290907	0.017596	ACADVL	acyl-CoA dehydrogenase very long chain
ENSG00000072786	0.0833688	0.304423	0.498614	STK10	serine/threonine kinase 10
ENSG00000072803	0.288871	4.51892e-05	0.000661776	FBXW11	F-box and WD repeat domain containing 11
ENSG00000072818	-0.070989	0.507703	0.684645	ACAP1	ArfGAP with coiled-coil, ankyrin repeat and PH domains 1
ENSG00000072832	0.891933	3.94665e-07	1.26378e-05	CRMP1	collapsin response mediator protein 1
ENSG00000072840	0.976375	1.30878e-05	0.000240912	EVC	EvC ciliary complex subunit 1
ENSG00000072849	0.254669	0.00119763	0.00886184	DERL2	derlin 2
ENSG00000072858	-0.278224	0.0351017	0.111771	SIDT1	SID1 transmembrane family member 1
ENSG00000072864	-0.277737	0.00148472	0.010439	NDE1	nudE neurodevelopment protein 1
ENSG00000072952	-0.0135151	0.906367	0.952818	IRAG1	inositol 1,4,5-triphosphate receptor associated 1
ENSG00000072954	-0.143113	0.191187	0.367464	TMEM38A	transmembrane protein 38A
ENSG00000072958	0.228453	0.00192704	0.0126911	AP1M1	adaptor related protein complex 1 subunit mu 1
ENSG00000073008	-0.181335	0.0433451	0.130594	PVR	PVR cell adhesion molecule
ENSG00000073050	0.194956	0.00985889	0.0439614	XRCC1	X-ray repair cross complementing 1
ENSG00000073060	-0.213489	0.0428855	0.129641	SCARB1	scavenger receptor class B member 1
ENSG00000073067	0.0218362	0.8266	0.904973	CYP2W1	cytochrome P450 family 2 subfamily W member 1
ENSG00000073111	-0.36188	0.0100932	0.0496935	MCM2	minichromosome maintenance complex component 2
ENSG00000073146	-0.0194799	0.863498	0.921512	MOV10L1	Mov10 like RISC complex RNA helicase 1
ENSG00000073150	0.30558	0.0480012	0.139461	PANX2	pannexin 2
ENSG00000073169	-0.00898867	0.920611	0.960091	SELENOO	selenoprotein O
ENSG00000073282	-0.36062	0.0194165	0.0728165	TP63	tumor protein p63
ENSG00000073331	0.0691305	0.463052	0.704929	ALPK1	alpha kinase 1
ENSG00000073350	0.214176	0.0214776	0.0785764	LLGL2	LLGL scribble cell polarity complex component 2
ENSG00000073417	0.268979	0.000774431	0.00631187	PDE8A	phosphodiesterase 8A
ENSG00000073464	0.0030542	0.97665	0.991753	CLCN4	chloride voltage-gated channel 4
ENSG00000073536	-0.238435	0.0104206	0.045802	NLE1	notchless homolog 1
ENSG00000073578	0.333521	0.0040116	0.0224597	SDHA	succinate dehydrogenase complex flavoprotein subunit A
ENSG00000073584	0.208069	0.0152965	0.0604745	SMARCE1	SWI/SNF related, matrix associated, actin dependent regulator of chromatin, subfamily e, member 1
ENSG00000073605	-0.0997072	0.3827	0.576952	GSDMB	gasdermin B
ENSG00000073614	0.00296982	0.964451	0.985055	KDM5A	lysine demethylase 5A
ENSG00000073670	1.22972	1.51185e-08	7.77298e-07	ADAM11	ADAM metallopeptidase domain 11
ENSG00000073711	0.210766	0.0664618	0.194838	PPP2R3A	protein phosphatase 2 regulatory subunit B''alpha
ENSG00000073712	-0.203169	0.025556	0.0888464	FERMT2	FERM domain containing kindlin 2
ENSG00000073734	-0.182858	0.0726388	0.18745	ABCB11	ATP binding cassette subfamily B member 11
ENSG00000073737	-0.0529963	0.621576	0.77309	DHRS9	dehydrogenase/reductase 9
ENSG00000073754	0.0258556	0.768202	0.893499	CD5L	CD5 molecule like
ENSG00000073756	-0.112301	0.332878	0.527694	PTGS2	prostaglandin-endoperoxide synthase 2
ENSG00000073792	-0.194055	0.139159	0.295042	IGF2BP2	insulin like growth factor 2 mRNA binding protein 2
ENSG00000073803	-0.600083	2.45692e-11	2.4228e-09	MAP3K13	mitogen-activated protein kinase kinase kinase 13
ENSG00000073849	-0.357356	0.0023473	0.0148973	ST6GAL1	ST6 beta-galactoside alpha-2,6-sialyltransferase 1
ENSG00000073861	-0.155527	0.179608	0.351977	TBX21	T-box transcription factor 21
ENSG00000073910	-0.296118	0.00799244	0.0376888	FRY	FRY microtubule binding protein
ENSG00000073921	0.018115	0.758451	0.865351	PICALM	phosphatidylinositol binding clathrin assembly protein
ENSG00000073969	0.0657837	0.303084	0.497688	NSF	N-ethylmaleimide sensitive factor, vesicle fusing ATPase
ENSG00000074047	0.0527694	0.609258	0.75819	GLI2	GLI family zinc finger 2
ENSG00000074054	0.0937433	0.139474	0.295496	CLASP1	cytoplasmic linker associated protein 1
ENSG00000074071	0.315192	0.00145988	0.0103483	MRPS34	mitochondrial ribosomal protein S34
ENSG00000074181	0.126854	0.275892	0.468647	NOTCH3	notch receptor 3
ENSG00000074201	-0.046011	0.511266	0.689512	CLNS1A	chloride nucleotide-sensitive channel 1A
ENSG00000074211	2.14536	4.28346e-08	1.84512e-06	PPP2R2C	protein phosphatase 2 regulatory subunit Bgamma
ENSG00000074219	0.225147	0.0570659	0.157941	TEAD2	TEA domain transcription factor 2
ENSG00000074266	0.0602603	0.312586	0.506834	EED	embryonic ectoderm development
ENSG00000074276	0.113546	0.327669	0.470981	CDHR2	cadherin related family member 2
ENSG00000074317	0.232334	0.0415826	0.126192	SNCB	synuclein beta
ENSG00000074319	0.0740086	0.16227	0.329008	TSG101	tumor susceptibility 101
ENSG00000074356	0.144875	0.0404025	0.123585	NCBP3	nuclear cap binding subunit 3
ENSG00000074370	0.0477912	0.666617	0.80363	ATP2A3	ATPase sarcoplasmic/endoplasmic reticulum Ca2+ transporting 3
ENSG00000074410	0.338329	0.0159828	0.0629052	CA12	carbonic anhydrase 12
ENSG00000074416	0.684037	6.9664e-06	0.000143515	MGLL	monoglyceride lipase
ENSG00000074527	-0.269031	0.0293217	0.0981475	NTN4	netrin 4
ENSG00000074582	0.170437	0.0179951	0.0688407	BCS1L	BCS1 homolog, ubiquinol-cytochrome c reductase complex chaperone
ENSG00000074590	-0.162959	0.0983845	0.232797	NUAK1	NUAK family kinase 1
ENSG00000074603	0.110195	0.0930506	0.223975	DPP8	dipeptidyl peptidase 8
ENSG00000074621	0.30698	0.00255735	0.0158958	SLC24A1	solute carrier family 24 member 1
ENSG00000074657	-0.0326476	0.752935	0.861823	ZNF532	zinc finger protein 532
ENSG00000074660	0.116651	0.19364	0.383743	SCARF1	scavenger receptor class F member 1
ENSG00000074695	0.00435147	0.959998	0.982553	LMAN1	lectin, mannose binding 1
ENSG00000074696	0.102905	0.218626	0.402	HACD3	3-hydroxyacyl-CoA dehydratase 3
ENSG00000074706	0.0399507	0.718251	0.840079	IPCEF1	interaction protein for cytohesin exchange factors 1
ENSG00000074755	0.176173	0.0219138	0.0691946	ZZEF1	zinc finger ZZ-type and EF-hand domain containing 1
ENSG00000074800	0.154138	0.124217	0.27332	ENO1	enolase 1
ENSG00000074803	-0.225499	0.0143035	0.0581205	SLC12A1	solute carrier family 12 member 1
ENSG00000074842	0.135648	0.121032	0.269343	MYDGF	myeloid derived growth factor
ENSG00000074855	-0.602149	3.42339e-07	1.12491e-05	ANO8	anoctamin 8
ENSG00000074935	-0.024035	0.808818	0.893874	TUBE1	tubulin epsilon 1
ENSG00000074964	0.0262984	0.762325	0.867074	ARHGEF10L	Rho guanine nucleotide exchange factor 10 like
ENSG00000074966	-0.0856439	0.439446	0.627808	TXK	TXK tyrosine kinase
ENSG00000075035	-0.111826	0.28473	0.477942	WSCD2	WSC domain containing 2
ENSG00000075043	1.00921	0.000228876	0.00227133	KCNQ2	potassium voltage-gated channel subfamily Q member 2
ENSG00000075073	-0.0953128	0.448588	0.635935	TACR2	tachykinin receptor 2
ENSG00000075089	0.029026	0.641487	0.7866	ACTR6	actin related protein 6
ENSG00000075131	-0.146224	0.0590098	0.161995	TIPIN	TIMELESS interacting protein
ENSG00000075142	0.00925517	0.923474	0.961517	SRI	sorcin
ENSG00000075151	0.286662	0.000414011	0.00382223	EIF4G3	eukaryotic translation initiation factor 4 gamma 3
ENSG00000075188	0.145942	0.0222753	0.0833134	NUP37	nucleoporin 37
ENSG00000075213	0.0196113	0.856538	0.923365	SEMA3A	semaphorin 3A
ENSG00000075218	-0.00570661	0.960819	0.976543	GTSE1	G2 and S-phase expressed 1
ENSG00000075223	0.12793	0.261108	0.452393	SEMA3C	semaphorin 3C
ENSG00000075234	0.0908649	0.32423	0.519154	TTC38	tetratricopeptide repeat domain 38
ENSG00000075239	0.0669771	0.475114	0.658589	ACAT1	acetyl-CoA acetyltransferase 1
ENSG00000075240	0.247917	0.05824	0.160453	GRAMD4	GRAM domain containing 4
ENSG00000075275	0.00540123	0.959251	0.982286	CELSR1	cadherin EGF LAG seven-pass G-type receptor 1
ENSG00000075292	0.199969	0.000557748	0.00483666	ZNF638	zinc finger protein 638
ENSG00000075303	0.0853099	0.280428	0.473519	SLC25A40	solute carrier family 25 member 40
ENSG00000075336	0.305856	2.21757e-06	5.38173e-05	TIMM21	translocase of inner mitochondrial membrane 21
ENSG00000075340	0.746957	0.000202551	0.00215813	ADD2	adducin 2
ENSG00000075391	0.0689542	0.46873	0.652326	RASAL2	RAS protein activator like 2
ENSG00000075399	0.139027	0.130026	0.281606	VPS9D1	VPS9 domain containing 1
ENSG00000075407	-0.0300107	0.697876	0.826845	ZNF37A	zinc finger protein 37A
ENSG00000075413	-0.0370726	0.535137	0.706175	MARK3	microtubule affinity regulating kinase 3
ENSG00000075415	0.309459	1.10998e-05	0.000208917	SLC25A3	solute carrier family 25 member 3
ENSG00000075420	0.0814507	0.336065	0.53272	FNDC3B	fibronectin type III domain containing 3B
ENSG00000075426	0.092088	0.354624	0.549559	FOSL2	FOS like 2, AP-1 transcription factor subunit
ENSG00000075429	0.148016	0.107484	0.246647	CACNG5	calcium voltage-gated channel auxiliary subunit gamma 5
ENSG00000075461	0.137698	0.142626	0.300255	CACNG4	calcium voltage-gated channel auxiliary subunit gamma 4
ENSG00000075539	0.14287	0.0637309	0.15215	FRYL	FRY like transcription coactivator
ENSG00000075568	0.225412	0.000714217	0.00590176	TMEM131	transmembrane protein 131
ENSG00000075618	0.452354	0.000525903	0.00464131	FSCN1	fascin actin-bundling protein 1
ENSG00000075624	-0.0468307	0.525019	0.698768	ACTB	actin beta
ENSG00000075643	0.350032	0.0053074	0.0244036	MOCOS	molybdenum cofactor sulfurase
ENSG00000075651	0.106733	0.33624	0.530963	PLD1	phospholipase D1
ENSG00000075702	-0.19245	0.0919943	0.22224	WDR62	WD repeat domain 62
ENSG00000075711	-0.0544738	0.468326	0.652517	DLG1	discs large MAGUK scaffold protein 1
ENSG00000075785	-0.16346	0.00233177	0.01477	RAB7A	RAB7A, member RAS oncogene family
ENSG00000075790	-0.0705553	0.461363	0.623484	BCAP29	B cell receptor associated protein 29
ENSG00000075826	0.0158277	0.882161	0.931681	SEC31B	SEC31 homolog B, COPII coat complex component
ENSG00000075856	0.0990599	0.03363	0.10846	SART3	spliceosome associated factor 3, U4/U6 recycling protein
ENSG00000075884	-0.215193	0.0606813	0.165366	ARHGAP15	Rho GTPase activating protein 15
ENSG00000075886	0.367329	0.0371145	0.116354	TUBA3D	tubulin alpha 3d
ENSG00000075891	-0.0422104	0.546314	0.71566	PAX2	paired box 2
ENSG00000075914	-0.377121	5.27946e-07	1.60222e-05	EXOSC7	exosome component 7
ENSG00000075945	-0.198255	0.0148911	0.059805	KIFAP3	kinesin associated protein 3
ENSG00000075975	-0.396023	6.64105e-10	5.26342e-08	MKRN2	makorin ring finger protein 2
ENSG00000076003	-0.0763005	0.394608	0.587479	MCM6	minichromosome maintenance complex component 6
ENSG00000076043	-0.114582	0.136069	0.29071	REXO2	RNA exonuclease 2
ENSG00000076053	0.110245	0.109553	0.250262	RBM7	RNA binding motif protein 7
ENSG00000076067	-0.109794	0.212647	0.394698	RBMS2	RNA binding motif single stranded interacting protein 2
ENSG00000076108	0.0782579	0.304042	0.499954	BAZ2A	bromodomain adjacent to zinc finger domain 2A
ENSG00000076201	-0.532235	1.78533e-13	3.90742e-11	PTPN23	protein tyrosine phosphatase non-receptor type 23
ENSG00000076242	-0.210742	0.00010208	0.00125462	MLH1	mutL homolog 1
ENSG00000076248	0.024098	0.724271	0.844216	UNG	uracil DNA glycosylase
ENSG00000076258	-0.533921	5.08106e-05	0.000724666	FMO4	flavin containing dimethylaniline monoxygenase 4
ENSG00000076321	-0.062782	0.460712	0.702868	KLHL20	kelch like family member 20
ENSG00000076344	0.490772	0.00636189	0.0317576	RGS11	regulator of G protein signaling 11
ENSG00000076351	0.0504469	0.577537	0.740512	SLC46A1	solute carrier family 46 member 1
ENSG00000076356	0.0469227	0.635751	0.78307	PLXNA2	plexin A2
ENSG00000076382	0.0767084	0.478076	0.66031	SPAG5	sperm associated antigen 5
ENSG00000076513	0.012701	0.871283	0.931681	ANKRD13A	ankyrin repeat domain 13A
ENSG00000076554	-0.29878	0.0103961	0.0457582	TPD52	tumor protein D52
ENSG00000076555	0.223805	0.0410556	0.125075	ACACB	acetyl-CoA carboxylase beta
ENSG00000076604	0.0272767	0.73554	0.851343	TRAF4	TNF receptor associated factor 4
ENSG00000076641	-0.269293	0.0298194	0.099298	PAG1	phosphoprotein membrane anchor with glycosphingolipid microdomains 1
ENSG00000076650	-0.0780208	0.178043	0.350357	GPATCH1	G-patch domain containing 1
ENSG00000076662	0.0121438	0.907441	0.953382	ICAM3	intercellular adhesion molecule 3
ENSG00000076685	0.147045	0.183973	0.358004	NT5C2	5'-nucleotidase, cytosolic II
ENSG00000076706	-0.137252	0.200608	0.379487	MCAM	melanoma cell adhesion molecule
ENSG00000076716	0.906411	0.000119816	0.00142347	GPC4	glypican 4
ENSG00000076770	-0.167682	0.172394	0.344162	MBNL3	muscleblind like splicing regulator 3
ENSG00000076826	-0.158993	0.156306	0.320733	CAMSAP3	calmodulin regulated spectrin associated protein family member 3
ENSG00000076864	0.882776	1.09166e-06	2.95602e-05	RAP1GAP	RAP1 GTPase activating protein
ENSG00000076924	-0.0622775	0.418172	0.608413	XAB2	XPA binding protein 2
ENSG00000076928	-0.200751	0.00570799	0.0292964	ARHGEF1	Rho guanine nucleotide exchange factor 1
ENSG00000076944	0.241907	0.0231602	0.0825256	STXBP2	syntaxin binding protein 2
ENSG00000076984	0.158805	0.0114846	0.0436818	MAP2K7	mitogen-activated protein kinase kinase 7
ENSG00000077009	-0.028855	0.675796	0.810915	NMRK2	nicotinamide riboside kinase 2
ENSG00000077044	-0.0801861	0.329633	0.524458	DGKD	diacylglycerol kinase delta
ENSG00000077063	0.00397027	0.967885	0.98716	CTTNBP2	cortactin binding protein 2
ENSG00000077080	0.107803	0.388151	0.581971	ACTL6B	actin like 6B
ENSG00000077092	-0.830714	1.10221e-07	4.20038e-06	RARB	retinoic acid receptor beta
ENSG00000077097	-0.229211	0.000473524	0.0042502	TOP2B	DNA topoisomerase II beta
ENSG00000077147	0.102499	0.068583	0.180209	TM9SF3	transmembrane 9 superfamily member 3
ENSG00000077150	-0.0105945	0.906757	0.953102	NFKB2	nuclear factor kappa B subunit 2
ENSG00000077152	-0.152444	0.149801	0.310942	UBE2T	ubiquitin conjugating enzyme E2 T
ENSG00000077157	-0.0270027	0.779799	0.878356	PPP1R12B	protein phosphatase 1 regulatory subunit 12B
ENSG00000077232	0.0745286	0.31514	0.509693	DNAJC10	DnaJ heat shock protein family (Hsp40) member C10
ENSG00000077235	0.00514859	0.936793	0.969298	GTF3C1	general transcription factor IIIC subunit 1
ENSG00000077238	0.0297548	0.746328	0.857451	IL4R	interleukin 4 receptor
ENSG00000077254	0.0335337	0.627066	0.776864	USP33	ubiquitin specific peptidase 33
ENSG00000077264	0.638873	0.0158351	0.0625018	PAK3	p21 (RAC1) activated kinase 3
ENSG00000077274	-0.22801	0.0167993	0.0654201	CAPN6	calpain 6
ENSG00000077279	-0.075654	0.41296	0.582963	DCX	doublecortin
ENSG00000077312	-0.0344277	0.683512	0.816601	SNRPA	small nuclear ribonucleoprotein polypeptide A
ENSG00000077327	-0.38957	0.00618477	0.0311734	SPAG6	sperm associated antigen 6
ENSG00000077348	-0.123592	0.180187	0.315716	EXOSC5	exosome component 5
ENSG00000077380	0.146194	0.0439816	0.131235	DYNC1I2	dynein cytoplasmic 1 intermediate chain 2
ENSG00000077420	0.432856	0.0028046	0.0171248	APBB1IP	amyloid beta precursor protein binding family B member 1 interacting protein
ENSG00000077454	0.194161	0.0534689	0.15081	LRCH4	leucine rich repeats and calponin homology domain containing 4
ENSG00000077458	-0.00350874	0.968203	0.987324	FAM76B	family with sequence similarity 76 member B
ENSG00000077463	-0.10073	0.224274	0.409231	SIRT6	sirtuin 6
ENSG00000077498	0.0508336	0.485302	0.666631	TYR	tyrosinase
ENSG00000077514	0.0957414	0.231184	0.417153	POLD3	DNA polymerase delta 3, accessory subunit
ENSG00000077522	-0.174836	0.113725	0.265978	ACTN2	actinin alpha 2
ENSG00000077549	0.0177736	0.775177	0.878356	CAPZB	capping actin protein of muscle Z-line subunit beta
ENSG00000077585	0.32177	0.0136681	0.0487372	GPR137B	G protein-coupled receptor 137B
ENSG00000077616	-0.605383	0.00131132	0.00951423	NAALAD2	N-acetylated alpha-linked acidic dipeptidase 2
ENSG00000077684	0.0630617	0.456155	0.642235	JADE1	jade family PHD finger 1
ENSG00000077713	-0.202935	0.0215821	0.0785329	SLC25A43	solute carrier family 25 member 43
ENSG00000077721	0.177885	0.00927072	0.0420061	UBE2A	ubiquitin conjugating enzyme E2 A
ENSG00000077782	0.129308	0.28617	0.479549	FGFR1	fibroblast growth factor receptor 1
ENSG00000077935	-0.235052	0.0711583	0.184942	SMC1B	structural maintenance of chromosomes 1B
ENSG00000077942	-0.251761	0.0733986	0.188787	FBLN1	fibulin 1
ENSG00000077943	0.0967857	0.428199	0.61757	ITGA8	integrin subunit alpha 8
ENSG00000077984	0.114762	0.324216	0.519154	CST7	cystatin F
ENSG00000078018	-0.0804064	0.477548	0.66031	MAP2	microtubule associated protein 2
ENSG00000078043	0.108239	0.114433	0.257853	PIAS2	protein inhibitor of activated STAT 2
ENSG00000078053	0.0542009	0.654306	0.795668	AMPH	amphiphysin
ENSG00000078061	0.130985	0.0851807	0.210359	ARAF	A-Raf proto-oncogene, serine/threonine kinase
ENSG00000078070	0.214126	0.0274874	0.0936805	MCCC1	methylcrotonyl-CoA carboxylase subunit 1
ENSG00000078081	-0.00962726	0.93359	0.967373	LAMP3	lysosomal associated membrane protein 3
ENSG00000078098	-0.468803	0.010319	0.0450763	FAP	fibroblast activation protein alpha
ENSG00000078114	0.0249815	0.819045	0.973086	NEBL	nebulette
ENSG00000078124	-0.203759	0.0166179	0.064869	ACER3	alkaline ceramidase 3
ENSG00000078140	0.205872	0.00098349	0.00759285	UBE2K	ubiquitin conjugating enzyme E2 K
ENSG00000078142	0.0472083	0.451281	0.638107	PIK3C3	phosphatidylinositol 3-kinase catalytic subunit type 3
ENSG00000078177	0.068487	0.498457	0.737916	N4BP2	NEDD4 binding protein 2
ENSG00000078237	0.00131396	0.988958	0.998882	TIGAR	TP53 induced glycolysis regulatory phosphatase
ENSG00000078246	-0.158564	0.0419123	0.126934	TULP3	TUB like protein 3
ENSG00000078269	0.054504	0.596271	0.753668	SYNJ2	synaptojanin 2
ENSG00000078304	-0.06461	0.298182	0.492756	PPP2R5C	protein phosphatase 2 regulatory subunit B'gamma
ENSG00000078328	0.0732829	0.439576	0.627857	RBFOX1	RNA binding fox-1 homolog 1
ENSG00000078369	0.0894351	0.138654	0.294491	GNB1	G protein subunit beta 1
ENSG00000078401	-0.679282	6.20017e-05	0.000852023	EDN1	endothelin 1
ENSG00000078403	0.0653302	0.402187	0.593743	MLLT10	MLLT10 histone lysine methyltransferase DOT1L cofactor
ENSG00000078487	-0.475461	6.77725e-05	0.000910369	ZCWPW1	zinc finger CW-type and PWWP domain containing 1
ENSG00000078549	0.398549	0.0226676	0.0813521	ADCYAP1R1	ADCYAP receptor type I
ENSG00000078579	0.0417123	0.600709	0.757464	FGF20	fibroblast growth factor 20
ENSG00000078589	0.050792	0.646314	0.784296	P2RY10	P2Y receptor family member 10
ENSG00000078596	-0.308703	0.0261335	0.0901576	ITM2A	integral membrane protein 2A
ENSG00000078618	0.225967	0.000223565	0.0023351	NRDC	nardilysin convertase
ENSG00000078668	0.332634	0.00030788	0.00299054	VDAC3	voltage dependent anion channel 3
ENSG00000078674	0.0197292	0.834966	0.910372	PCM1	pericentriolar material 1
ENSG00000078687	0.0940328	0.341286	0.535858	TNRC6C	trinucleotide repeat containing adaptor 6C
ENSG00000078699	0.126909	0.086499	0.212471	CBFA2T2	CBFA2/RUNX1 partner transcriptional co-repressor 2
ENSG00000078747	0.0859196	0.246579	0.435055	ITCH	itchy E3 ubiquitin protein ligase
ENSG00000078795	-0.0594933	0.612981	0.766579	PKD2L2	polycystin 2 like 2, transient receptor potential cation channel
ENSG00000078804	0.25921	0.015069	0.0603669	TP53INP2	tumor protein p53 inducible nuclear protein 2
ENSG00000078808	0.113323	0.118445	0.263994	SDF4	stromal cell derived factor 4
ENSG00000078814	-0.256478	0.0578268	0.159648	MYH7B	myosin heavy chain 7B
ENSG00000078898	-0.044603	0.508546	0.746618	BPIFB2	BPI fold containing family B member 2
ENSG00000078900	-0.162543	0.173538	0.344363	TP73	tumor protein p73
ENSG00000078902	0.00462972	0.94701	0.978417	TOLLIP	toll interacting protein
ENSG00000078967	0.117181	0.157798	0.322689	UBE2D4	ubiquitin conjugating enzyme E2 D4 (putative)
ENSG00000079101	-0.0989272	0.4233	0.591323	CLUL1	clusterin like 1
ENSG00000079102	0.183789	0.137208	0.289873	RUNX1T1	RUNX1 partner transcriptional co-repressor 1
ENSG00000079112	0.0954319	0.253793	0.443487	CDH17	cadherin 17
ENSG00000079134	-0.0609666	0.417005	0.607442	THOC1	THO complex subunit 1
ENSG00000079150	-0.413484	6.50997e-05	0.000883904	FKBP7	FKBP prolyl isomerase 7
ENSG00000079156	0.153915	0.200228	0.379037	OSBPL6	oxysterol binding protein like 6
ENSG00000079215	-0.205626	0.102408	0.24704	SLC1A3	solute carrier family 1 member 3
ENSG00000079246	0.157284	0.00380325	0.021546	XRCC5	X-ray repair cross complementing 5
ENSG00000079257	-0.0215984	0.83727	0.911759	LXN	latexin
ENSG00000079263	0.0810897	0.474248	0.657925	SP140	SP140 nuclear body protein
ENSG00000079277	-0.0130456	0.820845	0.900932	MKNK1	MAPK interacting serine/threonine kinase 1
ENSG00000079308	0.163045	0.10681	0.245524	TNS1	tensin 1
ENSG00000079313	0.19127	0.0205454	0.0758717	REXO1	RNA exonuclease 1 homolog
ENSG00000079332	0.0771193	0.147857	0.309384	SAR1A	secretion associated Ras related GTPase 1A
ENSG00000079335	-0.374888	0.00189964	0.0125755	CDC14A	cell division cycle 14A
ENSG00000079337	-0.436349	0.00104434	0.00795966	RAPGEF3	Rap guanine nucleotide exchange factor 3
ENSG00000079385	-0.153543	0.171372	0.341265	CEACAM1	CEA cell adhesion molecule 1
ENSG00000079387	-0.0821625	0.169598	0.338628	SENP1	SUMO specific peptidase 1
ENSG00000079393	0.071482	0.329193	0.504553	DUSP13	dual specificity phosphatase 13
ENSG00000079432	0.11514	0.111813	0.25382	CIC	capicua transcriptional repressor
ENSG00000079435	-0.70866	0.000148599	0.00167849	LIPE	lipase E, hormone sensitive type
ENSG00000079459	-0.57702	4.25492e-07	1.34623e-05	FDFT1	farnesyl-diphosphate farnesyltransferase 1
ENSG00000079462	0.0555966	0.63144	0.779812	PAFAH1B3	platelet activating factor acetylhydrolase 1b catalytic subunit 3
ENSG00000079482	-0.312818	0.0179015	0.0685707	OPHN1	oligophrenin 1
ENSG00000079557	0.0292087	0.89121	0.943677	AFM	afamin
ENSG00000079616	-0.169562	0.0451433	0.133698	KIF22	kinesin family member 22
ENSG00000079689	0.0798231	0.15755	0.322314	SCGN	secretagogin, EF-hand calcium binding protein
ENSG00000079691	0.0225456	0.839692	0.913021	CARMIL1	capping protein regulator and myosin 1 linker 1
ENSG00000079739	0.0704115	0.475427	0.658831	PGM1	phosphoglucomutase 1
ENSG00000079785	0.148152	0.0105182	0.0461591	DDX1	DEAD-box helicase 1
ENSG00000079805	0.343706	6.85011e-07	1.99532e-05	DNM2	dynamin 2
ENSG00000079819	-0.27064	0.00721052	0.0348489	EPB41L2	erythrocyte membrane protein band 4.1 like 2
ENSG00000079841	0.181376	0.14641	0.305926	RIMS1	regulating synaptic membrane exocytosis 1
ENSG00000079931	-0.135115	0.269409	0.461711	MOXD1	monooxygenase DBH like 1
ENSG00000079950	0.0917183	0.227833	0.413195	STX7	syntaxin 7
ENSG00000079974	-0.0540428	0.423551	0.613455	RABL2B	RAB, member of RAS oncogene family like 2B
ENSG00000079999	-0.00350622	0.958949	0.98218	KEAP1	kelch like ECH associated protein 1
ENSG00000080007	-0.163837	0.162595	0.329377	DDX43	DEAD-box helicase 43
ENSG00000080031	0.242424	0.0961127	0.229218	PTPRH	protein tyrosine phosphatase receptor type H
ENSG00000080166	0.0135416	0.903147	0.94426	DCT	dopachrome tautomerase
ENSG00000080189	0.0185506	0.781791	0.881995	SLC35C2	solute carrier family 35 member C2
ENSG00000080200	-0.0467119	0.685511	0.818291	CRYBG3	crystallin beta-gamma domain containing 3
ENSG00000080293	0.418754	0.0121538	0.0535696	SCTR	secretin receptor
ENSG00000080298	-0.267284	0.00626106	0.0314241	RFX3	regulatory factor X3
ENSG00000080345	0.0324783	0.661631	0.80021	RIF1	replication timing regulatory factor 1
ENSG00000080371	0.0544649	0.304062	0.498418	RAB21	RAB21, member RAS oncogene family
ENSG00000080493	0.435949	0.0112579	0.0486185	SLC4A4	solute carrier family 4 member 4
ENSG00000080503	-0.034275	0.715944	0.838631	SMARCA2	SWI/SNF related, matrix associated, actin dependent regulator of chromatin, subfamily a, member 2
ENSG00000080511	-0.0328654	0.640991	0.786234	RDH8	retinol dehydrogenase 8
ENSG00000080546	-0.11053	0.252252	0.441701	SESN1	sestrin 1
ENSG00000080561	-0.183951	0.103953	0.241401	MID2	midline 2
ENSG00000080573	-0.0517718	0.635688	0.78307	COL5A3	collagen type V alpha 3 chain
ENSG00000080603	0.0555073	0.51048	0.681926	SRCAP	Snf2 related CREBBP activator protein
ENSG00000080608	0.0877711	0.287757	0.481398	PUM3	pumilio RNA binding family member 3
ENSG00000080618	-0.486409	0.00438559	0.023996	CPB2	carboxypeptidase B2
ENSG00000080644	0.00599643	0.939226	0.939904	CHRNA3	cholinergic receptor nicotinic alpha 3 subunit
ENSG00000080709	-0.486615	0.0103228	0.0455116	KCNN2	potassium calcium-activated channel subfamily N member 2
ENSG00000080802	0.0270866	0.613055	0.766632	CNOT4	CCR4-NOT transcription complex subunit 4
ENSG00000080815	0.112231	0.0592527	0.162494	PSEN1	presenilin 1
ENSG00000080819	-0.192926	0.0129732	0.0599522	CPOX	coproporphyrinogen oxidase
ENSG00000080822	-0.161845	0.00739634	0.035481	CLDND1	claudin domain containing 1
ENSG00000080823	-0.0732834	0.463759	0.648501	MOK	MOK protein kinase
ENSG00000080824	0.0251566	0.755776	0.866168	HSP90AA1	heat shock protein 90 alpha family class A member 1
ENSG00000080839	-0.222862	0.021134	0.0766456	RBL1	RB transcriptional corepressor like 1
ENSG00000080845	0.200283	0.00731495	0.0351826	DLGAP4	DLG associated protein 4
ENSG00000080854	-0.0891211	0.479786	0.661988	IGSF9B	immunoglobulin superfamily member 9B
ENSG00000080910	-0.300734	0.0177311	0.0681478	CFHR2	complement factor H related 2
ENSG00000080986	-0.0350994	0.737703	0.852585	NDC80	NDC80 kinetochore complex component
ENSG00000081014	-0.0688765	0.32482	0.519816	AP4E1	adaptor related protein complex 4 subunit epsilon 1
ENSG00000081019	-0.0640891	0.365058	0.610521	RSBN1	round spermatid basic protein 1
ENSG00000081026	-0.110796	0.249594	0.438362	MAGI3	membrane associated guanylate kinase, WW and PDZ domain containing 3
ENSG00000081041	-0.497952	0.00517791	0.0239989	CXCL2	C-X-C motif chemokine ligand 2
ENSG00000081051	-0.0163701	0.849073	0.921969	AFP	alpha fetoprotein
ENSG00000081052	0.0695176	0.562421	0.728321	COL4A4	collagen type IV alpha 4 chain
ENSG00000081059	-0.452481	0.00367269	0.0209456	TCF7	transcription factor 7
ENSG00000081087	-0.272876	0.00471424	0.0253749	OSTM1	osteoclastogenesis associated transmembrane protein 1
ENSG00000081138	-1.13594	0.00140755	0.00960607	CDH7	cadherin 7
ENSG00000081148	-0.1153	0.326693	0.521695	IMPG2	interphotoreceptor matrix proteoglycan 2
ENSG00000081154	-0.209781	0.000676907	0.00564626	PCNP	PEST proteolytic signal containing nuclear protein
ENSG00000081177	-0.0944803	0.174999	0.346684	EXD2	exonuclease 3'-5' domain containing 2
ENSG00000081181	0.390487	0.0251014	0.087671	ARG2	arginase 2
ENSG00000081189	-0.0696767	0.453545	0.639806	MEF2C	myocyte enhancer factor 2C
ENSG00000081237	-0.0221428	0.841148	0.91373	PTPRC	protein tyrosine phosphatase receptor type C
ENSG00000081248	-0.0572255	0.53253	0.704253	CACNA1S	calcium voltage-gated channel subunit alpha1 S
ENSG00000081277	-0.184375	0.148679	0.309322	PKP1	plakophilin 1
ENSG00000081307	0.062914	0.34011	0.534532	UBA5	ubiquitin like modifier activating enzyme 5
ENSG00000081320	0.0905267	0.39735	0.589609	STK17B	serine/threonine kinase 17b
ENSG00000081377	-0.244568	0.0279646	0.084092	CDC14B	cell division cycle 14B
ENSG00000081386	0.0920577	0.290399	0.484289	ZNF510	zinc finger protein 510
ENSG00000081665	0.00879814	0.93038	0.965391	ZNF506	zinc finger protein 506
ENSG00000081692	0.035485	0.685893	0.818542	JMJD4	jumonji domain containing 4
ENSG00000081721	-0.165594	0.015786	0.0623186	DUSP12	dual specificity phosphatase 12
ENSG00000081760	0.422331	2.34394e-05	0.000388174	AACS	acetoacetyl-CoA synthetase
ENSG00000081791	-0.0449832	0.489279	0.669741	DELE1	DAP3 binding cell death enhancer 1
ENSG00000081800	3.02247	5.03114e-07	1.55068e-05	SLC13A1	solute carrier family 13 member 1
ENSG00000081803	-0.0311919	0.75202	0.861427	CADPS2	calcium dependent secretion activator 2
ENSG00000081818	0.114562	0.379821	0.573928	PCDHB4	protocadherin beta 4
ENSG00000081842	-0.121633	0.115747	0.259835	PCDHA6	protocadherin alpha 6
ENSG00000081853	0.662348	0.0023416	0.0148173	PCDHGA2	protocadherin gamma subfamily A, 2
ENSG00000081870	0.00518395	0.944589	0.973691	HSPB11	heat shock protein family B (small) member 11
ENSG00000081913	-0.0451475	0.622273	0.773698	PHLPP1	PH domain and leucine rich repeat protein phosphatase 1
ENSG00000081923	0.410994	0.000460073	0.00416369	ATP8B1	ATPase phospholipid transporting 8B1
ENSG00000081985	-0.870643	5.47597e-05	0.000772073	IL12RB2	interleukin 12 receptor subunit beta 2
ENSG00000082014	0.417165	0.00516687	0.0271739	SMARCD3	SWI/SNF related, matrix associated, actin dependent regulator of chromatin, subfamily d, member 3
ENSG00000082068	0.00668118	0.911846	0.955297	WDR70	WD repeat domain 70
ENSG00000082074	-0.0492606	0.647901	0.79101	FYB1	FYN binding protein 1
ENSG00000082126	-0.0388742	0.736218	0.851602	MPP4	MAGUK p55 scaffold protein 4
ENSG00000082146	0.522272	2.87122e-09	1.8766e-07	STRADB	STE20 related adaptor beta
ENSG00000082153	-0.00807132	0.907373	0.956156	BZW1	basic leucine zipper and W2 domains 1
ENSG00000082175	0.574386	0.00574674	0.02917	PGR	progesterone receptor
ENSG00000082196	-0.605311	0.0021414	0.013821	C1QTNF3	C1q and TNF related 3
ENSG00000082212	0.111501	0.171736	0.341809	ME2	malic enzyme 2
ENSG00000082213	0.166223	0.0161222	0.0632897	C5orf22	chromosome 5 open reading frame 22
ENSG00000082258	0.143154	0.0695294	0.181873	CCNT2	cyclin T2
ENSG00000082269	0.0445458	0.642508	0.787164	FAM135A	family with sequence similarity 135 member A
ENSG00000082293	-1.43497	1.74047e-05	0.000305074	COL19A1	collagen type XIX alpha 1 chain
ENSG00000082397	0.150915	0.221091	0.405034	EPB41L3	erythrocyte membrane protein band 4.1 like 3
ENSG00000082438	-0.311857	0.0144948	0.0586977	COBLL1	cordon-bleu WH2 repeat protein like 1
ENSG00000082458	0.0611516	0.586248	0.746931	DLG3	discs large MAGUK scaffold protein 3
ENSG00000082482	-0.077026	0.405997	0.597843	KCNK2	potassium two pore domain channel subfamily K member 2
ENSG00000082497	-0.233052	0.0807812	0.202445	SERTAD4	SERTA domain containing 4
ENSG00000082512	-0.0498077	0.622422	0.839194	TRAF5	TNF receptor associated factor 5
ENSG00000082515	0.235608	0.00308648	0.0184123	MRPL22	mitochondrial ribosomal protein L22
ENSG00000082516	-0.0584147	0.353267	0.548062	GEMIN5	gem nuclear organelle associated protein 5
ENSG00000082641	0.047859	0.567919	0.732536	NFE2L1	NFE2 like bZIP transcription factor 1
ENSG00000082684	0.20994	0.0991369	0.233929	SEMA5B	semaphorin 5B
ENSG00000082701	0.101415	0.0789658	0.199283	GSK3B	glycogen synthase kinase 3 beta
ENSG00000082781	0.155357	0.0824891	0.20537	ITGB5	integrin subunit beta 5
ENSG00000082805	-0.0420207	0.591651	0.750768	ERC1	ELKS/RAB6-interacting/CAST family member 1
ENSG00000082898	0.172197	0.00491946	0.0262822	XPO1	exportin 1
ENSG00000082996	-0.186151	0.00595498	0.026198	RNF13	ring finger protein 13
ENSG00000083067	0.025337	0.770628	0.87267	TRPM3	transient receptor potential cation channel subfamily M member 3
ENSG00000083093	-0.0837934	0.207793	0.388551	PALB2	partner and localizer of BRCA2
ENSG00000083097	-0.265542	0.0119702	0.0529188	DOP1A	DOP1 leucine zipper like protein A
ENSG00000083099	0.0562173	0.414679	0.605384	LYRM2	LYR motif containing 2
ENSG00000083123	-0.114941	0.255029	0.445061	BCKDHB	branched chain keto acid dehydrogenase E1 subunit beta
ENSG00000083168	-0.0638932	0.457108	0.643008	KAT6A	lysine acetyltransferase 6A
ENSG00000083223	-0.264785	0.0100362	0.0445357	TUT7	terminal uridylyl transferase 7
ENSG00000083290	0.620448	4.34497e-05	0.000641025	ULK2	unc-51 like autophagy activating kinase 2
ENSG00000083312	0.0290082	0.661407	0.800088	TNPO1	transportin 1
ENSG00000083444	-0.536623	1.43043e-06	3.73353e-05	PLOD1	procollagen-lysine,2-oxoglutarate 5-dioxygenase 1
ENSG00000083454	0.0395849	0.719876	0.841461	P2RX5	purinergic receptor P2X 5
ENSG00000083457	0.0315041	0.770533	0.87267	ITGAE	integrin subunit alpha E
ENSG00000083520	0.000588942	0.993642	1	DIS3	DIS3 homolog, exosome endoribonuclease and 3'-5' exoribonuclease
ENSG00000083535	-0.149623	0.0826073	0.205579	PIBF1	progesterone immunomodulatory binding factor 1
ENSG00000083544	-0.0542153	0.549918	0.718559	TDRD3	tudor domain containing 3
ENSG00000083635	-0.231188	0.0012263	0.00893462	NUFIP1	nuclear FMR1 interacting protein 1
ENSG00000083642	0.0198384	0.794074	0.885636	PDS5B	PDS5 cohesin associated factor B
ENSG00000083720	-0.153757	0.202536	0.382195	OXCT1	3-oxoacid CoA-transferase 1
ENSG00000083750	0.225049	0.00487667	0.0260206	RRAGB	Ras related GTP binding B
ENSG00000083799	0.012745	0.865367	0.928956	CYLD	CYLD lysine 63 deubiquitinase
ENSG00000083807	-0.852738	1.96039e-06	4.86475e-05	SLC27A5	solute carrier family 27 member 5
ENSG00000083812	-0.225043	0.00170172	0.0115791	ZNF324	zinc finger protein 324
ENSG00000083814	0.025925	0.811677	0.895664	ZNF671	zinc finger protein 671
ENSG00000083817	0.00916703	0.910472	0.955239	ZNF416	zinc finger protein 416
ENSG00000083828	0.121462	0.127397	0.277931	ZNF586	zinc finger protein 586
ENSG00000083838	-0.0181625	0.770819	0.872782	ZNF446	zinc finger protein 446
ENSG00000083844	0.156003	0.0428132	0.128812	ZNF264	zinc finger protein 264
ENSG00000083845	-0.053797	0.574162	0.737916	RPS5	ribosomal protein S5
ENSG00000083857	0.474441	0.000475467	0.00428737	FAT1	FAT atypical cadherin 1
ENSG00000083896	0.0101941	0.84038	0.91352	YTHDC1	YTH domain containing 1
ENSG00000083937	-0.138519	0.0472456	0.122907	CHMP2B	charged multivesicular body protein 2B
ENSG00000084070	-0.110076	0.157009	0.321595	SMAP2	small ArfGAP2
ENSG00000084072	0.20211	0.00445197	0.0241927	PPIE	peptidylprolyl isomerase E
ENSG00000084073	0.253148	0.000167056	0.00186054	ZMPSTE24	zinc metallopeptidase STE24
ENSG00000084090	0.376555	2.03245e-12	3.46329e-10	STARD7	StAR related lipid transfer domain containing 7
ENSG00000084092	0.129843	0.0668296	0.176875	NOA1	nitric oxide associated 1
ENSG00000084093	-0.0321822	0.650444	0.791985	REST	RE1 silencing transcription factor
ENSG00000084110	0.120792	0.343183	0.537944	HAL	histidine ammonia-lyase
ENSG00000084112	0.00181396	0.979164	0.894209	SSH1	slingshot protein phosphatase 1
ENSG00000084207	-0.166024	0.16202	0.329929	GSTP1	glutathione S-transferase pi 1
ENSG00000084234	0.0154476	0.848546	0.918588	APLP2	amyloid beta precursor like protein 2
ENSG00000084444	-0.340011	0.00091335	0.00715327	FAM234B	family with sequence similarity 234 member B
ENSG00000084453	1.55834	8.59832e-09	4.83777e-07	SLCO1A2	solute carrier organic anion transporter family member 1A2
ENSG00000084463	0.176371	0.00323779	0.0190889	WBP11	WW domain binding protein 11
ENSG00000084623	0.0348799	0.646518	0.79017	EIF3I	eukaryotic translation initiation factor 3 subunit I
ENSG00000084628	0.123197	0.301396	0.496109	NKAIN1	sodium/potassium transporting ATPase interacting 1
ENSG00000084636	0.161568	0.216217	0.398676	COL16A1	collagen type XVI alpha 1 chain
ENSG00000084652	0.028751	0.673372	0.808535	TXLNA	taxilin alpha
ENSG00000084674	-0.12959	0.200705	0.379609	APOB	apolipoprotein B
ENSG00000084676	-0.0106527	0.881122	0.846498	NCOA1	nuclear receptor coactivator 1
ENSG00000084693	0.068636	0.386297	0.580283	AGBL5	AGBL carboxypeptidase 5
ENSG00000084710	0.363485	0.00567462	0.0291691	EFR3B	EFR3 homolog B
ENSG00000084731	0.209291	0.0667679	0.176788	KIF3C	kinesin family member 3C
ENSG00000084733	0.406598	1.26388e-09	9.2205e-08	RAB10	RAB10, member RAS oncogene family
ENSG00000084734	-0.890117	3.36864e-05	0.000521157	GCKR	glucokinase regulator
ENSG00000084754	0.193472	0.00590024	0.0300184	HADHA	hydroxyacyl-CoA dehydrogenase trifunctional multienzyme complex subunit alpha
ENSG00000084764	-0.369198	0.000267395	0.00268588	MAPRE3	microtubule associated protein RP/EB family member 3
ENSG00000084774	0.116697	0.149026	0.271588	CAD	carbamoyl-phosphate synthetase 2, aspartate transcarbamylase, and dihydroorotase
ENSG00000085063	-0.00405149	0.960166	0.982656	CD59	CD59 molecule (CD59 blood group)
ENSG00000085117	-0.161143	0.14114	0.298082	CD82	CD82 molecule
ENSG00000085185	-0.151563	0.123019	0.298902	BCORL1	BCL6 corepressor like 1
ENSG00000085224	0.0977932	0.223337	0.358836	ATRX	ATRX chromatin remodeler
ENSG00000085231	0.094518	0.172297	0.342533	AK6	adenylate kinase 6
ENSG00000085265	-0.402038	0.00693845	0.0339551	FCN1	ficolin 1
ENSG00000085274	-0.0277644	0.638996	0.784837	MYNN	myoneurin
ENSG00000085276	-0.062047	0.571153	0.735555	MECOM	MDS1 and EVI1 complex locus
ENSG00000085365	0.101489	0.181351	0.354557	SCAMP1	secretory carrier membrane protein 1
ENSG00000085377	-0.123657	0.0829948	0.206392	PREP	prolyl endopeptidase
ENSG00000085382	-0.60927	1.68769e-07	6.10023e-06	HACE1	HECT domain and ankyrin repeat containing E3 ubiquitin protein ligase 1
ENSG00000085415	-0.119913	0.0450102	0.13337	SEH1L	SEH1 like nucleoporin
ENSG00000085433	0.00531058	0.946319	0.974774	WDR47	WD repeat domain 47
ENSG00000085449	-0.0775012	0.251567	0.440872	WDFY1	WD repeat and FYVE domain containing 1
ENSG00000085465	0.269472	0.0548438	0.159354	OVGP1	oviductal glycoprotein 1
ENSG00000085491	-0.0666551	0.556287	0.72344	SLC25A24	solute carrier family 25 member 24
ENSG00000085511	-0.0829803	0.234196	0.420771	MAP3K4	mitogen-activated protein kinase kinase kinase 4
ENSG00000085514	0.111595	0.263567	0.451525	PILRA	paired immunoglobin like type 2 receptor alpha
ENSG00000085552	-0.0260861	0.813911	0.897423	IGSF9	immunoglobulin superfamily member 9
ENSG00000085563	-0.301361	0.0237151	0.0840509	ABCB1	ATP binding cassette subfamily B member 1
ENSG00000085644	0.0617372	0.497474	0.736939	ZNF213	zinc finger protein 213
ENSG00000085662	-0.171802	0.155196	0.319168	AKR1B1	aldo-keto reductase family 1 member B
ENSG00000085719	-0.0201046	0.802491	0.890511	CPNE3	copine 3
ENSG00000085721	0.075944	0.274245	0.466858	RRN3	RRN3 homolog, RNA polymerase I transcription factor
ENSG00000085733	0.156162	0.0371547	0.116368	CTTN	cortactin
ENSG00000085741	0.0636405	0.605	0.760502	WNT11	Wnt family member 11
ENSG00000085760	0.183982	0.00202433	0.0114266	MTIF2	mitochondrial translational initiation factor 2
ENSG00000085788	-0.0212357	0.807808	0.893337	DDHD2	DDHD domain containing 2
ENSG00000085831	1.02026	1.23609e-06	3.72424e-05	TTC39A	tetratricopeptide repeat domain 39A
ENSG00000085832	-0.016014	0.799896	0.888955	EPS15	epidermal growth factor receptor pathway substrate 15
ENSG00000085840	0.00764176	0.941395	0.971989	ORC1	origin recognition complex subunit 1
ENSG00000085871	0.223868	0.0249733	0.0873425	MGST2	microsomal glutathione S-transferase 2
ENSG00000085872	-0.0194986	0.821664	0.826539	CHERP	calcium homeostasis endoplasmic reticulum protein
ENSG00000085978	0.0257481	0.693806	0.824067	ATG16L1	autophagy related 16 like 1
ENSG00000085982	0.150531	0.0302048	0.100329	USP40	ubiquitin specific peptidase 40
ENSG00000085998	0.0456226	0.53828	0.709107	POMGNT1	protein O-linked mannose N-acetylglucosaminyltransferase 1 (beta 1,2-)
ENSG00000085999	-0.0599864	0.592023	0.746208	RAD54L	RAD54 like
ENSG00000086015	0.0545045	0.493115	0.672806	MAST2	microtubule associated serine/threonine kinase 2
ENSG00000086061	-0.0976175	0.199552	0.378166	DNAJA1	DnaJ heat shock protein family (Hsp40) member A1
ENSG00000086062	-0.0185223	0.819069	0.903054	B4GALT1	beta-1,4-galactosyltransferase 1
ENSG00000086065	0.0412966	0.518057	0.69299	CHMP5	charged multivesicular body protein 5
ENSG00000086102	0.00159305	0.97937	0.9932	NFX1	nuclear transcription factor, X-box binding 1
ENSG00000086159	-0.170268	0.0375072	0.117193	AQP6	aquaporin 6
ENSG00000086189	0.018079	0.838995	0.912805	DIMT1	DIM1 rRNA methyltransferase and ribosome maturation factor
ENSG00000086200	0.0798316	0.214842	0.397237	IPO11	importin 11
ENSG00000086205	-0.354	0.0102125	0.0501459	FOLH1	folate hydrolase 1
ENSG00000086232	0.1276	0.0324315	0.106128	EIF2AK1	eukaryotic translation initiation factor 2 alpha kinase 1
ENSG00000086288	0.196544	0.130982	0.282983	NME8	NME/NM23 family member 8
ENSG00000086289	0.329466	0.01295	0.0540568	EPDR1	ependymin related 1
ENSG00000086300	-0.0236864	0.816165	0.898979	SNX10	sorting nexin 10
ENSG00000086475	0.0497944	0.38409	0.511763	SEPHS1	selenophosphate synthetase 1
ENSG00000086504	0.0764574	0.41302	0.603858	MRPL28	mitochondrial ribosomal protein L28
ENSG00000086544	-0.153391	0.0786967	0.198813	ITPKC	inositol-trisphosphate 3-kinase C
ENSG00000086570	-0.0236809	0.827976	0.905761	FAT2	FAT atypical cadherin 2
ENSG00000086589	0.016835	0.77086	0.872788	RBM22	RNA binding motif protein 22
ENSG00000086598	0.25429	4.18947e-05	0.000623093	TMED2	transmembrane p24 trafficking protein 2
ENSG00000086619	-0.152748	0.180774	0.353689	ERO1B	endoplasmic reticulum oxidoreductase 1 beta
ENSG00000086666	0.1149	0.0406961	0.124276	ZFAND6	zinc finger AN1-type containing 6
ENSG00000086696	0.271883	0.0734227	0.188828	HSD17B2	hydroxysteroid 17-beta dehydrogenase 2
ENSG00000086712	0.0846609	0.290875	0.484711	TXLNG	taxilin gamma
ENSG00000086717	0.186294	0.134981	0.277708	PPEF1	protein phosphatase with EF-hand domain 1
ENSG00000086730	0.552484	1.39051e-05	0.000253849	LAT2	linker for activation of T cells family member 2
ENSG00000086758	0.114923	0.0697024	0.182167	HUWE1	HECT, UBA and WWE domain containing E3 ubiquitin protein ligase 1
ENSG00000086827	-0.0977741	0.0946727	0.226758	ZW10	zw10 kinetochore protein
ENSG00000086848	-0.339414	0.000113094	0.00136606	ALG9	ALG9 alpha-1,2-mannosyltransferase
ENSG00000086967	0.869805	0.000247826	0.00252548	MYBPC2	myosin binding protein C2
ENSG00000086991	0.456503	0.00217837	0.0139847	NOX4	NADPH oxidase 4
ENSG00000087008	0.0157591	0.848331	0.918441	ACOX3	acyl-CoA oxidase 3, pristanoyl
ENSG00000087053	0.0666113	0.395238	0.5878	MTMR2	myotubularin related protein 2
ENSG00000087074	-0.122734	0.224153	0.4091	PPP1R15A	protein phosphatase 1 regulatory subunit 15A
ENSG00000087076	0.13151	0.299862	0.436583	HSD17B14	hydroxysteroid 17-beta dehydrogenase 14
ENSG00000087077	0.122054	0.241621	0.431143	TRIP6	thyroid hormone receptor interactor 6
ENSG00000087085	0.249109	0.0895747	0.217806	ACHE	acetylcholinesterase (Cartwright blood group)
ENSG00000087086	-0.0290701	0.78153	0.879359	FTL	ferritin light chain
ENSG00000087087	0.0205725	0.701282	0.829398	SRRT	serrate, RNA effector molecule
ENSG00000087088	0.333288	0.000319027	0.00307876	BAX	BCL2 associated X, apoptosis regulator
ENSG00000087095	0.0279919	0.65638	0.797038	NLK	nemo like kinase
ENSG00000087111	0.155627	0.0545677	0.153095	PIGS	phosphatidylinositol glycan anchor biosynthesis class S
ENSG00000087116	0.126414	0.302768	0.497373	ADAMTS2	ADAM metallopeptidase with thrombospondin type 1 motif 2
ENSG00000087152	0.0757435	0.267016	0.404591	ATXN7L3	ataxin 7 like 3
ENSG00000087157	-0.139992	0.0220865	0.079954	PGS1	phosphatidylglycerophosphate synthase 1
ENSG00000087191	0.00996286	0.90912	0.954281	PSMC5	proteasome 26S subunit, ATPase 5
ENSG00000087206	-0.133605	0.0197319	0.0737002	UIMC1	ubiquitin interaction motif containing 1
ENSG00000087237	-0.208218	0.103072	0.240267	CETP	cholesteryl ester transfer protein
ENSG00000087245	0.0744374	0.547337	0.716567	MMP2	matrix metallopeptidase 2
ENSG00000087250	0.0400561	0.646252	0.789967	MT3	metallothionein 3
ENSG00000087253	-0.179705	0.143273	0.312428	LPCAT2	lysophosphatidylcholine acyltransferase 2
ENSG00000087258	-0.525043	0.0047652	0.0255817	GNAO1	G protein subunit alpha o1
ENSG00000087263	0.201217	0.00152489	0.0106461	OGFOD1	2-oxoglutarate and iron dependent oxygenase domain containing 1
ENSG00000087266	0.261609	0.00725898	0.0349839	SH3BP2	SH3 domain binding protein 2
ENSG00000087269	0.112984	0.0710316	0.184607	NOP14	NOP14 nucleolar protein
ENSG00000087274	0.120192	0.0600947	0.164124	ADD1	adducin 1
ENSG00000087299	-0.361859	0.000523177	0.0046055	L2HGDH	L-2-hydroxyglutarate dehydrogenase
ENSG00000087301	-0.587049	5.04763e-08	2.23385e-06	TXNDC16	thioredoxin domain containing 16
ENSG00000087302	-0.0579899	0.396314	0.588857	RTRAF	RNA transcription, translation and transport factor
ENSG00000087303	-0.0331497	0.776201	0.876511	NID2	nidogen 2
ENSG00000087338	0.352422	2.18754e-05	0.000367073	GMCL1	germ cell-less 1, spermatogenesis associated
ENSG00000087365	0.0107836	0.838515	0.91249	SF3B2	splicing factor 3b subunit 2
ENSG00000087448	0.0936379	0.223806	0.408658	KLHL42	kelch like family member 42
ENSG00000087460	0.146822	0.108755	0.248922	GNAS	GNAS complex locus
ENSG00000087470	0.104379	0.102543	0.209638	DNM1L	dynamin 1 like
ENSG00000087495	0.114443	0.205474	0.385694	PHACTR3	phosphatase and actin regulator 3
ENSG00000087502	0.148114	0.0410012	0.124995	ERGIC2	ERGIC and golgi 2
ENSG00000087510	0.40896	0.0115504	0.0494433	TFAP2C	transcription factor AP-2 gamma
ENSG00000087586	0.324079	0.00942684	0.0425922	AURKA	aurora kinase A
ENSG00000087589	-0.0378107	0.722246	0.842908	CASS4	Cas scaffold protein family member 4
ENSG00000087842	-0.106469	0.328063	0.523005	PIR	pirin
ENSG00000087884	-0.0330665	0.723636	0.843794	AAMDC	adipogenesis associated Mth938 domain containing
ENSG00000087903	-0.0554793	0.577112	0.740272	RFX2	regulatory factor X2
ENSG00000087995	0.242683	0.00040725	0.00422117	METTL2A	methyltransferase 2A, methylcytidine
ENSG00000088002	0.0269139	0.733389	0.844216	SULT2B1	sulfotransferase family 2B member 1
ENSG00000088035	0.10023	0.122485	0.27038	ALG6	ALG6 alpha-1,3-glucosyltransferase
ENSG00000088038	0.129382	0.0381843	0.118589	CNOT3	CCR4-NOT transcription complex subunit 3
ENSG00000088053	0.144191	0.232851	0.40303	GP6	glycoprotein VI platelet
ENSG00000088179	-0.319225	3.70201e-05	0.000562159	PTPN4	protein tyrosine phosphatase non-receptor type 4
ENSG00000088205	0.0572588	0.362407	0.494089	DDX18	DEAD-box helicase 18
ENSG00000088247	0.101984	0.0990916	0.23389	KHSRP	KH-type splicing regulatory protein
ENSG00000088256	-0.0570793	0.364912	0.560008	GNA11	G protein subunit alpha 11
ENSG00000088280	-0.696539	1.07354e-07	4.11081e-06	ASAP3	ArfGAP with SH3 domain, ankyrin repeat and PH domain 3
ENSG00000088298	-0.00393121	0.954497	0.883227	EDEM2	ER degradation enhancing alpha-mannosidase like protein 2
ENSG00000088305	-0.523009	3.16481e-05	0.000494431	DNMT3B	DNA methyltransferase 3 beta
ENSG00000088320	0.0921525	0.4342	0.622983	REM1	RRAD and GEM like GTPase 1
ENSG00000088325	-0.195308	0.0936682	0.200365	TPX2	TPX2 microtubule nucleation factor
ENSG00000088356	0.0131362	0.861998	0.926949	PDRG1	p53 and DNA damage regulated 1
ENSG00000088367	1.06843	2.57452e-06	6.12341e-05	EPB41L1	erythrocyte membrane protein band 4.1 like 1
ENSG00000088386	0.0675246	0.493262	0.672876	SLC15A1	solute carrier family 15 member 1
ENSG00000088387	-0.169516	0.0845791	0.209329	DOCK9	dedicator of cytokinesis 9
ENSG00000088448	0.0764541	0.363051	0.558446	ANKRD10	ankyrin repeat domain 10
ENSG00000088451	-0.0560757	0.562715	0.728513	TGDS	TDP-glucose 4,6-dehydratase
ENSG00000088538	0.0340736	0.74905	0.859217	DOCK3	dedicator of cytokinesis 3
ENSG00000088543	-0.864179	1.14365e-13	2.70129e-11	C3orf18	chromosome 3 open reading frame 18
ENSG00000088682	0.553639	3.74382e-09	2.33802e-07	COQ9	coenzyme Q9
ENSG00000088726	-0.0580416	0.374056	0.56841	TMEM40	transmembrane protein 40
ENSG00000088727	-0.569431	4.57242e-08	1.96894e-06	KIF9	kinesin family member 9
ENSG00000088756	-0.176651	0.164369	0.329101	ARHGAP28	Rho GTPase activating protein 28
ENSG00000088766	0.225935	0.0444341	0.131085	CRLS1	cardiolipin synthase 1
ENSG00000088808	-0.146056	0.0683116	0.179753	PPP1R13B	protein phosphatase 1 regulatory subunit 13B
ENSG00000088812	0.168548	0.081897	0.204387	ATRN	attractin
ENSG00000088826	-0.195757	0.10672	0.245366	SMOX	spermine oxidase
ENSG00000088827	0.099457	0.366026	0.560852	SIGLEC1	sialic acid binding Ig like lectin 1
ENSG00000088832	0.028886	0.705248	0.831566	FKBP1A	FKBP prolyl isomerase 1A
ENSG00000088833	-0.18792	0.00548048	0.0284222	NSFL1C	NSFL1 cofactor
ENSG00000088836	0.971495	2.16347e-05	0.000360768	SLC4A11	solute carrier family 4 member 11
ENSG00000088854	0.115576	0.20373	0.38381	DNAAF9	dynein axonemal assembly factor 9
ENSG00000088876	-0.543803	4.98672e-15	1.71412e-12	ZNF343	zinc finger protein 343
ENSG00000088881	0.224739	0.115595	0.259693	EBF4	EBF family member 4
ENSG00000088882	-0.101	0.391138	0.584478	CPXM1	carboxypeptidase X, M14 family member 1
ENSG00000088888	0.199909	0.00810663	0.0382856	MAVS	mitochondrial antiviral signaling protein
ENSG00000088899	0.0362495	0.720135	0.841598	LZTS3	leucine zipper tumor suppressor family member 3
ENSG00000088926	0.098111	0.422058	0.612	F11	coagulation factor XI
ENSG00000088930	-0.011054	0.867427	0.932361	XRN2	5'-3' exoribonuclease 2
ENSG00000088970	-0.156814	0.100421	0.235881	KIZ	kizuna centrosomal protein
ENSG00000088986	0.294112	9.87151e-05	0.00121892	DYNLL1	dynein light chain LC8-type 1
ENSG00000088992	0.0288301	0.782881	0.880112	TESC	tescalcin
ENSG00000089006	-0.0145763	0.801536	0.892435	SNX5	sorting nexin 5
ENSG00000089009	0.0259559	0.755478	0.863362	RPL6	ribosomal protein L6
ENSG00000089012	0.280356	0.0526707	0.149283	SIRPG	signal regulatory protein gamma
ENSG00000089022	0.0967063	0.044976	0.133203	MAPKAPK5	MAPK activated protein kinase 5
ENSG00000089041	-0.249469	0.0613576	0.166777	P2RX7	purinergic receptor P2X 7
ENSG00000089048	-0.128066	0.114341	0.257721	ESF1	ESF1 nucleolar pre-rRNA processing protein homolog
ENSG00000089050	-0.478641	7.34108e-07	2.12277e-05	RBBP9	RB binding protein 9, serine hydrolase
ENSG00000089053	0.101006	0.0399442	0.122498	ANAPC5	anaphase promoting complex subunit 5
ENSG00000089057	0.0763844	0.482389	0.664465	SLC23A2	solute carrier family 23 member 2
ENSG00000089060	0.131098	0.131761	0.28428	SLC8B1	solute carrier family 8 member B1
ENSG00000089063	0.00155814	0.980947	0.993953	TMEM230	transmembrane protein 230
ENSG00000089091	0.0587097	0.505092	0.682535	DZANK1	double zinc ribbon and ankyrin repeat domains 1
ENSG00000089094	0.0126277	0.864267	0.928443	KDM2B	lysine demethylase 2B
ENSG00000089101	-0.151006	0.0850607	0.210191	CFAP61	cilia and flagella associated protein 61
ENSG00000089123	-0.29666	0.000287447	0.00283361	TASP1	taspase 1
ENSG00000089127	-0.0167897	0.873447	0.932886	OAS1	2'-5'-oligoadenylate synthetase 1
ENSG00000089154	0.126213	0.0422906	0.127757	GCN1	GCN1 activator of EIF2AK4
ENSG00000089157	-0.0103643	0.909335	0.956879	RPLP0	ribosomal protein lateral stalk subunit P0
ENSG00000089159	0.0748929	0.276811	0.421685	PXN	paxillin
ENSG00000089163	-0.0948783	0.277898	0.470824	SIRT4	sirtuin 4
ENSG00000089169	0.0271518	0.781501	0.879359	RPH3A	rabphilin 3A
ENSG00000089177	-0.118643	0.170103	0.339466	KIF16B	kinesin family member 16B
ENSG00000089195	-0.202019	0.00257192	0.015978	TRMT6	tRNA methyltransferase 6 non-catalytic subunit
ENSG00000089199	-0.0694425	0.312827	0.507011	CHGB	chromogranin B
ENSG00000089220	-0.0489799	0.566414	0.734376	PEBP1	phosphatidylethanolamine binding protein 1
ENSG00000089225	-0.159799	0.0438532	0.131049	TBX5	T-box transcription factor 5
ENSG00000089234	0.0712087	0.124776	0.274179	BRAP	BRCA1 associated protein
ENSG00000089248	0.076191	0.311756	0.506138	ERP29	endoplasmic reticulum protein 29
ENSG00000089250	0.0612821	0.375411	0.569781	NOS1	nitric oxide synthase 1
ENSG00000089280	0.162043	0.0155741	0.0617272	FUS	FUS RNA binding protein
ENSG00000089289	0.165971	0.0380106	0.11831	IGBP1	immunoglobulin binding protein 1
ENSG00000089327	0.0591485	0.590263	0.749736	FXYD5	FXYD domain containing ion transport regulator 5
ENSG00000089335	0.228652	0.00472424	0.0254061	ZNF302	zinc finger protein 302
ENSG00000089351	-0.0924459	0.376578	0.570872	GRAMD1A	GRAM domain containing 1A
ENSG00000089356	-1.07077	0.0008203	0.00659335	FXYD3	FXYD domain containing ion transport regulator 3
ENSG00000089472	0.0728543	0.542062	0.712515	HEPH	hephaestin
ENSG00000089486	-0.220628	0.0136601	0.056451	CDIP1	cell death inducing p53 target 1
ENSG00000089505	0.0647851	0.5521	0.720233	CMTM1	CKLF like MARVEL transmembrane domain containing 1
ENSG00000089558	-1.05466	6.37231e-07	1.88048e-05	KCNH4	potassium voltage-gated channel subfamily H member 4
ENSG00000089597	-0.00923896	0.884959	0.939587	GANAB	glucosidase II alpha subunit
ENSG00000089639	0.00337322	0.968992	0.987706	GMIP	GEM interacting protein
ENSG00000089682	-0.0225016	0.787575	0.906037	RBM41	RNA binding motif protein 41
ENSG00000089685	0.0132712	0.903789	0.950669	BIRC5	baculoviral IAP repeat containing 5
ENSG00000089692	0.477382	0.00508433	0.0268226	LAG3	lymphocyte activating 3
ENSG00000089693	0.181197	0.0128783	0.0538424	MLF2	myeloid leukemia factor 2
ENSG00000089723	-0.0882833	0.394567	0.587479	OTUB2	OTU deubiquitinase, ubiquitin aldehyde binding 2
ENSG00000089737	-0.0911126	0.160259	0.326039	DDX24	DEAD-box helicase 24
ENSG00000089775	0.00870636	0.910889	0.955298	ZBTB25	zinc finger and BTB domain containing 25
ENSG00000089818	0.187509	0.00198033	0.0129539	NECAP1	NECAP endocytosis associated 1
ENSG00000089820	0.177233	0.12893	0.279969	ARHGAP4	Rho GTPase activating protein 4
ENSG00000089847	-0.0806543	0.438893	0.627345	ANKRD24	ankyrin repeat domain 24
ENSG00000089876	-0.14276	0.152143	0.314625	DHX32	DEAH-box helicase 32 (putative)
ENSG00000089902	0.0551401	0.436185	0.624587	RCOR1	REST corepressor 1
ENSG00000089916	0.0776325	0.286901	0.480437	GPATCH2L	G-patch domain containing 2 like
ENSG00000090006	0.00652357	0.956296	0.983354	LTBP4	latent transforming growth factor beta binding protein 4
ENSG00000090013	-0.28109	0.00718688	0.0348953	BLVRB	biliverdin reductase B
ENSG00000090020	0.282863	0.00395028	0.0195723	SLC9A1	solute carrier family 9 member A1
ENSG00000090054	0.157186	0.0172216	0.0590203	SPTLC1	serine palmitoyltransferase long chain base subunit 1
ENSG00000090060	0.0029242	0.958257	0.981882	PAPOLA	poly(A) polymerase alpha
ENSG00000090061	-0.0671405	0.529513	0.701953	CCNK	cyclin K
ENSG00000090097	-0.294077	0.00334077	0.0195241	PCBP4	poly(rC) binding protein 4
ENSG00000090104	0.0476281	0.643248	0.787788	RGS1	regulator of G protein signaling 1
ENSG00000090238	-0.0791733	0.396375	0.588857	YPEL3	yippee like 3
ENSG00000090263	0.104452	0.186441	0.361186	MRPS33	mitochondrial ribosomal protein S33
ENSG00000090266	0.274223	0.00562582	0.028966	NDUFB2	NADH:ubiquinone oxidoreductase subunit B2
ENSG00000090273	0.00348743	0.967856	0.98716	NUDC	nuclear distribution C, dynein complex regulator
ENSG00000090316	0.41844	1.567e-11	1.65569e-09	MAEA	macrophage erythroblast attacher, E3 ubiquitin ligase
ENSG00000090339	-0.14617	0.190875	0.366952	ICAM1	intercellular adhesion molecule 1
ENSG00000090372	0.0739895	0.226633	0.41196	STRN4	striatin 4
ENSG00000090376	-0.127134	0.269351	0.457508	IRAK3	interleukin 1 receptor associated kinase 3
ENSG00000090382	-0.3214	0.0256548	0.0890602	LYZ	lysozyme
ENSG00000090432	0.143666	0.0449061	0.118496	MUL1	mitochondrial E3 ubiquitin protein ligase 1
ENSG00000090447	-0.176434	0.0245552	0.0862469	TFAP4	transcription factor AP-4
ENSG00000090470	0.0280475	0.598717	0.756354	PDCD7	programmed cell death 7
ENSG00000090487	0.11061	0.0673383	0.17778	SPG21	SPG21 abhydrolase domain containing, maspardin
ENSG00000090512	-0.127322	0.15881	0.32417	FETUB	fetuin B
ENSG00000090520	-0.0835117	0.240539	0.377284	DNAJB11	DnaJ heat shock protein family (Hsp40) member B11
ENSG00000090530	0.0598951	0.603897	0.759546	P3H2	prolyl 3-hydroxylase 2
ENSG00000090534	0.0847463	0.454853	0.641118	THPO	thrombopoietin
ENSG00000090539	0.0541679	0.634651	0.782298	CHRD	chordin
ENSG00000090554	-0.0765258	0.508143	0.684761	FLT3LG	fms related receptor tyrosine kinase 3 ligand
ENSG00000090565	0.125351	0.125484	0.275229	RAB11FIP3	RAB11 family interacting protein 3
ENSG00000090581	0.0952899	0.214443	0.396926	GNPTG	N-acetylglucosamine-1-phosphate transferase subunit gamma
ENSG00000090612	0.115405	0.168898	0.33776	ZNF268	zinc finger protein 268
ENSG00000090615	0.16676	0.0052615	0.0277	GOLGA3	golgin A3
ENSG00000090621	0.113743	0.124613	0.275029	PABPC4	poly(A) binding protein cytoplasmic 4
ENSG00000090659	0.0107648	0.917732	0.958566	CD209	CD209 molecule
ENSG00000090661	0.228693	0.03863	0.119551	CERS4	ceramide synthase 4
ENSG00000090674	0.109418	0.159984	0.325791	MCOLN1	mucolipin TRP cation channel 1
ENSG00000090686	0.0783648	0.189504	0.321261	USP48	ubiquitin specific peptidase 48
ENSG00000090776	-0.0306222	0.748813	0.85912	EFNB1	ephrin B1
ENSG00000090857	0.224174	0.0128383	0.0537319	PDPR	pyruvate dehydrogenase phosphatase regulatory subunit
ENSG00000090861	0.192156	0.019059	0.0718734	AARS1	alanyl-tRNA synthetase 1
ENSG00000090863	0.261747	0.000161566	0.00181465	GLG1	golgi glycoprotein 1
ENSG00000090889	-0.280225	0.0340223	0.113277	KIF4A	kinesin family member 4A
ENSG00000090905	0.0412499	0.587276	0.747682	TNRC6A	trinucleotide repeat containing adaptor 6A
ENSG00000090924	0.175452	0.069538	0.181873	PLEKHG2	pleckstrin homology and RhoGEF domain containing G2
ENSG00000090932	-1.26299	0.00010374	0.00127289	DLL3	delta like canonical Notch ligand 3
ENSG00000090971	0.248918	0.0413211	0.12559	NAT14	N-acetyltransferase 14 (putative)
ENSG00000090975	0.0909078	0.347765	0.542702	PITPNM2	phosphatidylinositol transfer protein membrane associated 2
ENSG00000090989	0.121499	0.0731123	0.188375	EXOC1	exocyst complex component 1
ENSG00000091009	0.00686981	0.900191	0.949181	RBM27	RNA binding motif protein 27
ENSG00000091039	-0.0984147	0.285007	0.478205	OSBPL8	oxysterol binding protein like 8
ENSG00000091073	-0.0430791	0.582173	0.744197	DTX2	deltex E3 ubiquitin ligase 2
ENSG00000091106	0.296617	0.0015432	0.0107502	NLRC4	NLR family CARD domain containing 4
ENSG00000091127	-0.0827469	0.31448	0.508873	PUS7	pseudouridine synthase 7
ENSG00000091128	-0.0772065	0.363246	0.558549	LAMB4	laminin subunit beta 4
ENSG00000091129	-0.187321	0.0859615	0.21174	NRCAM	neuronal cell adhesion molecule
ENSG00000091136	0.0603357	0.585284	0.748608	LAMB1	laminin subunit beta 1
ENSG00000091137	0.0593912	0.612194	0.765917	SLC26A4	solute carrier family 26 member 4
ENSG00000091138	0.00905012	0.930088	0.965391	SLC26A3	solute carrier family 26 member 3
ENSG00000091140	0.456356	1.8285e-07	6.58648e-06	DLD	dihydrolipoamide dehydrogenase
ENSG00000091157	-0.159677	0.0248668	0.0870466	WDR7	WD repeat domain 7
ENSG00000091164	-0.0553202	0.396579	0.589075	TXNL1	thioredoxin like 1
ENSG00000091181	-0.0950975	0.440269	0.628436	IL5RA	interleukin 5 receptor subunit alpha
ENSG00000091262	0.0978877	0.363232	0.560341	ABCC6	ATP binding cassette subfamily C member 6
ENSG00000091317	-0.41489	4.49158e-06	9.8575e-05	CMTM6	CKLF like MARVEL transmembrane domain containing 6
ENSG00000091409	-0.183831	0.0817256	0.204162	ITGA6	integrin subunit alpha 6
ENSG00000091428	0.0034189	0.975746	0.991367	RAPGEF4	Rap guanine nucleotide exchange factor 4
ENSG00000091436	0.0603913	0.528181	0.701212	MAP3K20	mitogen-activated protein kinase kinase kinase 20
ENSG00000091482	-1.54939	2.69032e-05	0.000429475	SMPX	small muscle protein X-linked
ENSG00000091483	0.0373083	0.661314	0.80008	FH	fumarate hydratase
ENSG00000091490	1.09819	2.81814e-09	1.56124e-07	SEL1L3	SEL1L family member 3
ENSG00000091513	-1.23339	3.33643e-07	1.10088e-05	TF	transferrin
ENSG00000091527	-0.120756	0.0471192	0.137754	CDV3	CDV3 homolog
ENSG00000091536	-0.0223849	0.845922	0.917162	MYO15A	myosin XVA
ENSG00000091542	0.130112	0.0735845	0.189122	ALKBH5	alkB homolog 5, RNA demethylase
ENSG00000091583	-0.0141953	0.889248	0.942652	APOH	apolipoprotein H
ENSG00000091592	-0.200667	0.0986586	0.233231	NLRP1	NLR family pyrin domain containing 1
ENSG00000091622	0.385402	0.010442	0.0459011	PITPNM3	PITPNM family member 3
ENSG00000091640	0.398536	2.92586e-05	0.000396594	SPAG7	sperm associated antigen 7
ENSG00000091651	0.106732	0.329563	0.520392	ORC6	origin recognition complex subunit 6
ENSG00000091656	-0.389059	0.00570439	0.0292843	ZFHX4	zinc finger homeobox 4
ENSG00000091704	-0.084072	0.177544	0.349896	CPA1	carboxypeptidase A1
ENSG00000091732	0.0783804	0.222995	0.407864	ZC3HC1	zinc finger C3HC-type containing 1
ENSG00000091831	-0.0346318	0.709794	0.834228	ESR1	estrogen receptor 1
ENSG00000091844	0.227251	0.0713426	0.185167	RGS17	regulator of G protein signaling 17
ENSG00000091879	0.0588925	0.591722	0.750768	ANGPT2	angiopoietin 2
ENSG00000091947	-0.178915	0.0349661	0.111451	TMEM101	transmembrane protein 101
ENSG00000091972	-0.0765415	0.49409	0.673584	CD200	CD200 molecule
ENSG00000091986	-0.427018	0.0182162	0.0694623	CCDC80	coiled-coil domain containing 80
ENSG00000092009	1.67638	2.69399e-06	6.32557e-05	CMA1	chymase 1
ENSG00000092010	-0.065534	0.412904	0.603834	PSME1	proteasome activator subunit 1
ENSG00000092020	-0.0382534	0.567412	0.732161	PPP2R3C	protein phosphatase 2 regulatory subunit B''gamma
ENSG00000092036	-0.562659	4.15638e-07	1.3203e-05	HAUS4	HAUS augmin like complex subunit 4
ENSG00000092051	-0.287337	0.0424599	0.128121	JPH4	junctophilin 4
ENSG00000092054	-0.0206192	0.750144	0.859969	MYH7	myosin heavy chain 7
ENSG00000092068	-0.259607	0.0496051	0.143518	SLC7A8	solute carrier family 7 member 8
ENSG00000092094	-0.0532717	0.413772	0.604467	OSGEP	O-sialoglycoprotein endopeptidase
ENSG00000092096	0.284779	0.0927786	0.22351	SLC22A17	solute carrier family 22 member 17
ENSG00000092098	-0.0454054	0.661785	0.774847	RNF31	ring finger protein 31
ENSG00000092108	0.026271	0.658831	0.79849	SCFD1	sec1 family domain containing 1
ENSG00000092140	-0.172509	0.0397365	0.121986	G2E3	G2/M-phase specific E3 ubiquitin protein ligase
ENSG00000092148	0.161955	0.042036	0.127147	HECTD1	HECT domain E3 ubiquitin protein ligase 1
ENSG00000092199	0.082436	0.05486	0.154348	HNRNPC	heterogeneous nuclear ribonucleoprotein C
ENSG00000092200	-0.554457	4.3744e-05	0.000644569	RPGRIP1	RPGR interacting protein 1
ENSG00000092201	-0.0914303	0.124282	0.273366	SUPT16H	SPT16 homolog, facilitates chromatin remodeling subunit
ENSG00000092203	-0.00118957	0.981847	0.994476	TOX4	TOX high mobility group box family member 4
ENSG00000092208	-0.327544	6.48871e-06	0.000134487	GEMIN2	gem nuclear organelle associated protein 2
ENSG00000092295	0.0237915	0.838219	0.937645	TGM1	transglutaminase 1
ENSG00000092330	-0.0872977	0.119913	0.23806	TINF2	TERF1 interacting nuclear factor 2
ENSG00000092377	-0.155414	0.0216717	0.0787509	TBL1Y	transducin beta like 1 Y-linked
ENSG00000092421	0.151747	0.236517	0.423568	SEMA6A	semaphorin 6A
ENSG00000092439	0.0826468	0.390892	0.526785	TRPM7	transient receptor potential cation channel subfamily M member 7
ENSG00000092445	0.462409	0.00671732	0.0292776	TYRO3	TYRO3 protein tyrosine kinase
ENSG00000092470	-0.683386	6.95934e-07	2.02466e-05	WDR76	WD repeat domain 76
ENSG00000092529	0.0646325	0.566444	0.731307	CAPN3	calpain 3
ENSG00000092531	0.0834502	0.239533	0.426854	SNAP23	synaptosome associated protein 23
ENSG00000092607	-0.172004	0.16328	0.330327	TBX15	T-box transcription factor 15
ENSG00000092621	-0.366335	0.0172988	0.0668525	PHGDH	phosphoglycerate dehydrogenase
ENSG00000092758	0.296996	0.00853883	0.0396539	COL9A3	collagen type IX alpha 3 chain
ENSG00000092820	0.255242	0.0226669	0.0813521	EZR	ezrin
ENSG00000092841	0.195612	0.0259506	0.0897286	MYL6	myosin light chain 6
ENSG00000092847	0.00337897	0.960024	0.982553	AGO1	argonaute RISC component 1
ENSG00000092850	-0.578028	0.00180739	0.0121435	TEKT2	tektin 2
ENSG00000092853	0.0801762	0.467732	0.647031	CLSPN	claspin
ENSG00000092871	0.133442	0.171082	0.340821	RFFL	ring finger and FYVE like domain containing E3 ubiquitin protein ligase
ENSG00000092929	0.498232	0.000129226	0.00151045	UNC13D	unc-13 homolog D
ENSG00000092931	-0.200606	0.00529652	0.0308536	MFSD11	major facilitator superfamily domain containing 11
ENSG00000092964	-0.127548	0.217013	0.399649	DPYSL2	dihydropyrimidinase like 2
ENSG00000092969	0.0239888	0.841634	0.907842	TGFB2	transforming growth factor beta 2
ENSG00000092978	0.0860996	0.227692	0.413035	GPATCH2	G-patch domain containing 2
ENSG00000093000	0.106746	0.124486	0.273708	NUP50	nucleoporin 50
ENSG00000093009	-0.0646109	0.550621	0.719129	CDC45	cell division cycle 45
ENSG00000093010	0.308787	0.00863561	0.0398937	COMT	catechol-O-methyltransferase
ENSG00000093072	0.133564	0.239823	0.427179	ADA2	adenosine deaminase 2
ENSG00000093144	0.12463	0.172727	0.343181	ECHDC1	ethylmalonyl-CoA decarboxylase 1
ENSG00000093167	-0.0965616	0.12747	0.27799	LRRFIP2	LRR binding FLII interacting protein 2
ENSG00000093183	-0.542085	2.47823e-22	5.91208e-19	SEC22C	SEC22 homolog C, vesicle trafficking protein
ENSG00000093217	-0.307029	0.00612991	0.0273263	XYLB	xylulokinase
ENSG00000094631	-0.263743	0.00492141	0.0261948	HDAC6	histone deacetylase 6
ENSG00000094755	-0.691949	0.00178487	0.0120146	GABRP	gamma-aminobutyric acid type A receptor subunit pi
ENSG00000094804	0.0367463	0.736516	0.85177	CDC6	cell division cycle 6
ENSG00000094841	0.135427	0.0439742	0.131232	UPRT	uracil phosphoribosyltransferase homolog
ENSG00000094880	0.0336271	0.610272	0.76461	CDC23	cell division cycle 23
ENSG00000094914	0.133344	0.0272647	0.0931572	AAAS	aladin WD repeat nucleoporin
ENSG00000094916	0.611171	1.31173e-11	1.65569e-09	CBX5	chromobox 5
ENSG00000094963	-0.249167	0.0698216	0.182359	FMO2	flavin containing dimethylaniline monoxygenase 2
ENSG00000094975	-0.016961	0.841556	0.913954	SUCO	SUN domain containing ossification factor
ENSG00000095002	-0.0849581	0.258924	0.4495	MSH2	mutS homolog 2
ENSG00000095015	-0.0293168	0.724286	0.844216	MAP3K1	mitogen-activated protein kinase kinase kinase 1
ENSG00000095059	0.128209	0.241369	0.429177	DHPS	deoxyhypusine synthase
ENSG00000095066	0.12388	0.194934	0.371594	HOOK2	hook microtubule tethering protein 2
ENSG00000095139	0.0878787	0.14273	0.300374	ARCN1	archain 1
ENSG00000095203	-0.0998738	0.390634	0.584151	EPB41L4B	erythrocyte membrane protein band 4.1 like 4B
ENSG00000095209	-0.373221	8.20813e-05	0.00105318	TMEM38B	transmembrane protein 38B
ENSG00000095261	0.0686559	0.352207	0.547087	PSMD5	proteasome 26S subunit, non-ATPase 5
ENSG00000095303	0.200318	0.122353	0.269962	PTGS1	prostaglandin-endoperoxide synthase 1
ENSG00000095319	-0.162112	0.0209789	0.0769485	NUP188	nucleoporin 188
ENSG00000095321	-0.129448	0.119343	0.265508	CRAT	carnitine O-acetyltransferase
ENSG00000095370	-0.0699047	0.457741	0.643556	SH2D3C	SH2 domain containing 3C
ENSG00000095380	0.140772	0.058861	0.161698	NANS	N-acetylneuraminate synthase
ENSG00000095383	-0.0841606	0.405668	0.597531	TBC1D2	TBC1 domain family member 2
ENSG00000095397	-0.453455	0.000321312	0.00309455	WHRN	whirlin
ENSG00000095464	0.0702403	0.54108	0.711829	PDE6C	phosphodiesterase 6C
ENSG00000095485	0.193824	0.00183144	0.0122589	CWF19L1	CWF19 like cell cycle control factor 1
ENSG00000095539	0.649591	2.58599e-06	6.13843e-05	SEMA4G	semaphorin 4G
ENSG00000095564	-0.0217058	0.814532	0.897799	BTAF1	B-TFIID TATA-box binding protein associated factor 1
ENSG00000095574	-0.00243224	0.97441	0.990563	IKZF5	IKAROS family zinc finger 5
ENSG00000095585	0.00900536	0.927975	0.964273	BLNK	B cell linker
ENSG00000095587	0.608969	0.00143631	0.00974908	TLL2	tolloid like 2
ENSG00000095596	-0.300451	0.0200143	0.0743952	CYP26A1	cytochrome P450 family 26 subfamily A member 1
ENSG00000095627	-0.0416977	0.554238	0.721782	TDRD1	tudor domain containing 1
ENSG00000095637	-0.000453914	0.996729	1	SORBS1	sorbin and SH3 domain containing 1
ENSG00000095713	-0.186671	0.0718498	0.186735	CRTAC1	cartilage acidic protein 1
ENSG00000095739	-1.01631	6.10712e-08	2.52937e-06	BAMBI	BMP and activin membrane bound inhibitor
ENSG00000095752	-0.0647803	0.51426	0.684655	IL11	interleukin 11
ENSG00000095777	-0.0943408	0.312172	0.506472	MYO3A	myosin IIIA
ENSG00000095787	0.106335	0.0432065	0.129783	WAC	WW domain containing adaptor with coiled-coil
ENSG00000095794	-0.0148602	0.839047	0.912253	CREM	cAMP responsive element modulator
ENSG00000095906	-0.0269493	0.72557	0.847415	NUBP2	NUBP iron-sulfur cluster assembly factor 2, cytosolic
ENSG00000095917	0.0273494	0.876194	0.904479	TPSD1	tryptase delta 1
ENSG00000095932	0.25691	0.0653581	0.174308	SMIM24	small integral membrane protein 24
ENSG00000095951	-0.217743	0.0206163	0.0760394	HIVEP1	HIVEP zinc finger 1
ENSG00000095970	0.0696016	0.531722	0.703612	TREM2	triggering receptor expressed on myeloid cells 2
ENSG00000096006	-0.0791826	0.0131326	0.0546141	CRISP3	cysteine rich secretory protein 3
ENSG00000096060	0.0464024	0.672482	0.811397	FKBP5	FKBP prolyl isomerase 5
ENSG00000096063	0.0173522	0.818012	0.899893	SRPK1	SRSF protein kinase 1
ENSG00000096070	0.0721192	0.430069	0.619437	BRPF3	bromodomain and PHD finger containing 3
ENSG00000096080	0.119273	0.135284	0.319977	MRPS18A	mitochondrial ribosomal protein S18A
ENSG00000096088	-0.0220956	0.708191	0.833396	PGC	progastricsin
ENSG00000096092	-0.413983	6.00499e-05	0.000831911	TMEM14A	transmembrane protein 14A
ENSG00000096093	-0.132613	0.130774	0.293067	EFHC1	EF-hand domain containing 1
ENSG00000096384	-0.0663132	0.405469	0.597423	HSP90AB1	heat shock protein 90 alpha family class B member 1
ENSG00000096401	-0.00857571	0.905927	0.859217	CDC5L	cell division cycle 5 like
ENSG00000096433	0.0388339	0.728422	0.846498	ITPR3	inositol 1,4,5-trisphosphate receptor type 3
ENSG00000096654	-0.0634055	0.446053	0.63382	ZNF184	zinc finger protein 184
ENSG00000096696	0.0864725	0.455931	0.644174	DSP	desmoplakin
ENSG00000096717	-0.119041	0.161894	0.32847	SIRT1	sirtuin 1
ENSG00000096746	-0.0462254	0.384331	0.578607	HNRNPH3	heterogeneous nuclear ribonucleoprotein H3
ENSG00000096872	-0.326932	0.000112111	0.0014073	IFT74	intraflagellar transport 74
ENSG00000096968	-0.0917126	0.328926	0.523787	JAK2	Janus kinase 2
ENSG00000096996	0.0969101	0.374015	0.568384	IL12RB1	interleukin 12 receptor subunit beta 1
ENSG00000097007	-0.00948604	0.900308	0.95235	ABL1	ABL proto-oncogene 1, non-receptor tyrosine kinase
ENSG00000097021	0.189614	0.0491232	0.124112	ACOT7	acyl-CoA thioesterase 7
ENSG00000097033	0.140298	0.0256428	0.0890565	SH3GLB1	SH3 domain containing GRB2 like, endophilin B1
ENSG00000097046	-0.452739	0.000241304	0.00245073	CDC7	cell division cycle 7
ENSG00000097096	-0.618563	2.53891e-05	0.000413434	SYDE2	synapse defective Rho GTPase homolog 2
ENSG00000099139	0.00555434	0.957853	0.981558	PCSK5	proprotein convertase subtilisin/kexin type 5
ENSG00000099194	-0.272032	0.0377884	0.117918	SCD	stearoyl-CoA desaturase
ENSG00000099203	0.29397	0.000201729	0.00224079	TMED1	transmembrane p24 trafficking protein 1
ENSG00000099204	-0.230074	0.0295345	0.09868	ABLIM1	actin binding LIM protein 1
ENSG00000099219	0.284124	0.00501702	0.0265674	ERMP1	endoplasmic reticulum metallopeptidase 1
ENSG00000099246	0.196821	0.00188116	0.0124936	RAB18	RAB18, member RAS oncogene family
ENSG00000099250	0.0181776	0.853098	0.92155	NRP1	neuropilin 1
ENSG00000099256	-0.526828	0.000516586	0.00456264	PRTFDC1	phosphoribosyl transferase domain containing 1
ENSG00000099260	-0.912177	1.4587e-08	6.45043e-07	PALMD	palmdelphin
ENSG00000099282	-0.0930233	0.397167	0.589413	TSPAN15	tetraspanin 15
ENSG00000099284	-0.241136	0.0773902	0.196344	MACROH2A2	macroH2A.2 histone
ENSG00000099290	-0.0161384	0.810794	0.895063	WASHC2A	WASH complex subunit 2A
ENSG00000099308	-0.0981824	0.267887	0.459853	MAST3	microtubule associated serine/threonine kinase 3
ENSG00000099326	0.341773	0.00021674	0.00227878	MZF1	myeloid zinc finger 1
ENSG00000099330	0.0802914	0.381199	0.575162	OCEL1	occludin/ELL domain containing 1
[truncated: 14,334 more rows]

## Sheet: S4B. BAP1 signature genes
ensembl_id	baseMean	log2FoldChange	lfcSE	pvalue	padj	symbol	description
ENSG00000000460	267.877	-0.34461	0.149186	0.00467946	0.0252165	C1orf112	chromosome 1 open reading frame 112
ENSG00000001084	3625.38	-0.401056	0.121795	0.000161101	0.00181199	GCLC	glutamate-cysteine ligase catalytic subunit
ENSG00000001460	320.553	-0.566063	0.119688	1.22256e-07	4.61478e-06	STPG1	sperm tail PG-rich repeat containing 1
ENSG00000001629	1464.38	0.232314	0.0942248	0.00639675	0.0282178	ANKIB1	ankyrin repeat and IBR domain containing 1
ENSG00000002586	10089.6	-0.233247	0.100668	0.0103798	0.0457035	CD99	CD99 molecule (Xg blood group)
ENSG00000002745	18.4328	-1.4408	0.40946	3.8564e-06	8.62215e-05	WNT16	Wnt family member 16
ENSG00000002822	63.8914	1.29943	0.251525	2.43936e-08	1.17103e-06	MAD1L1	mitotic arrest deficient 1 like 1
ENSG00000003402	3801.85	0.301594	0.0665681	1.96048e-06	4.84654e-05	CFLAR	CASP8 and FADD like apoptosis regulator
ENSG00000003436	10686.6	-1.14913	0.227106	8.19e-11	8.20927e-09	TFPI	tissue factor pathway inhibitor
ENSG00000003756	1813.61	-0.365096	0.0680616	2.12778e-08	1.0466e-06	RBM5	RNA binding motif protein 5
ENSG00000003987	154.575	-0.549045	0.306601	0.00305089	0.0182778	MTMR7	myotubularin related protein 7
ENSG00000004478	4800.08	0.263002	0.0934279	0.00263931	0.0163287	FKBP4	FKBP prolyl isomerase 4
ENSG00000004534	2342.91	-0.354101	0.0824448	4.68214e-06	8.64629e-05	RBM6	RNA binding motif protein 6
ENSG00000004776	307.937	-0.684026	0.370134	0.0027424	0.0168225	HSPB6	heat shock protein family B (small) member 6
ENSG00000004779	2732.7	0.25034	0.0927013	0.0036042	0.020649	NDUFAB1	NADH:ubiquinone oxidoreductase subunit AB1
ENSG00000004799	9936.72	-0.989136	0.258866	2.53827e-06	6.04926e-05	PDK4	pyruvate dehydrogenase kinase 4
ENSG00000005007	5292.47	0.204921	0.0644276	0.00134037	0.00968087	UPF1	UPF1 RNA helicase and ATPase
ENSG00000005020	1336.44	-0.369472	0.161349	0.00245492	0.0153713	SKAP2	src kinase associated phosphoprotein 2
ENSG00000005022	12842.8	0.274627	0.0963596	0.00195646	0.0128871	SLC25A5	solute carrier family 25 member 5
ENSG00000005187	884.93	-0.672786	0.226535	0.000218537	0.00229186	ACSM3	acyl-CoA synthetase medium chain family member 3
ENSG00000005189	225.942	-0.392362	0.136741	0.00100764	0.00774182	REXO5	RNA exonuclease 5
ENSG00000005194	1800.04	0.309523	0.077403	2.94752e-05	0.000467111	CIAPIN1	cytokine induced apoptosis inhibitor 1
ENSG00000005206	1822.35	0.215276	0.0898943	0.00965816	0.0433499	SPPL2B	signal peptide peptidase like 2B
ENSG00000005243	1021.83	-0.776404	0.160826	3.08725e-08	1.41362e-06	COPZ2	COPI coat complex subunit zeta 2
ENSG00000005302	785.755	-0.225005	0.0629311	0.000151259	0.00172158	MSL3	MSL complex subunit 3
ENSG00000005421	11431.3	0.369573	0.339601	0.0116249	0.0496935	PON1	paraoxonase 1
ENSG00000005961	24.3206	0.46282	0.247851	0.00670514	0.0332001	ITGA2B	integrin subunit alpha 2b
ENSG00000006016	140.85	0.805956	0.321577	0.00138767	0.00983953	CRLF1	cytokine receptor like factor 1
ENSG00000006118	1286.06	0.370124	0.189255	0.00732848	0.0352334	TMEM132A	transmembrane protein 132A
ENSG00000006210	2443.12	0.589208	0.151951	2.20527e-05	0.000369253	CX3CL1	C-X3-C motif chemokine ligand 1
ENSG00000006282	4037.13	0.550197	0.111469	1.09728e-07	4.195e-06	SPATA20	spermatogenesis associated 20
ENSG00000006283	14.4903	1.16733	0.355669	3.36135e-05	0.000520366	CACNA1G	calcium voltage-gated channel subunit alpha1 G
ENSG00000006377	20.8691	-0.253183	0.462491	0.00211221	0.0130024	DLX6	distal-less homeobox 6
ENSG00000006468	524.975	-1.12339	0.234755	7.87272e-09	4.67018e-07	ETV1	ETS variant transcription factor 1
ENSG00000006555	406.376	-0.376308	0.210027	0.00811953	0.0396539	TTC22	tetratricopeptide repeat domain 22
ENSG00000006695	617.162	0.532797	0.0924062	2.25746e-09	1.51899e-07	COX10	cytochrome c oxidase assembly factor heme A:farnesyltransferase COX10
ENSG00000006704	987.169	0.265846	0.110228	0.00822943	0.0384854	GTF2IRD1	GTF2I repeat domain containing 1
ENSG00000006715	2181.5	0.317411	0.0748564	8.39832e-06	0.000167982	VPS41	VPS41 subunit of HOPS complex
ENSG00000006744	3110.23	0.248479	0.0767017	0.000735384	0.00607662	ELAC2	elaC ribonuclease Z 2
ENSG00000006747	697.202	-0.414353	0.379185	0.00876955	0.0403484	SCIN	scinderin
ENSG00000006757	1054.5	0.3963	0.100084	1.67302e-05	0.0002963	PNPLA4	patatin like phospholipase domain containing 4
ENSG00000007001	458.059	-0.313223	0.442563	0.0110067	0.0477931	UPP2	uridine phosphorylase 2
ENSG00000007047	2468.6	0.203739	0.0834938	0.010351	0.0396969	MARK4	microtubule affinity regulating kinase 4
ENSG00000007168	3114.1	0.194484	0.0637338	0.00163005	0.0112	PAFAH1B1	platelet activating factor acetylhydrolase 1b regulatory subunit 1
ENSG00000007202	3778.36	0.235262	0.0877199	0.0040754	0.0227262	BLTP2	bridge-like lipid transfer protein family member 2
ENSG00000007264	259.311	0.996687	0.210377	2.55506e-08	1.21421e-06	MATK	megakaryocyte-associated tyrosine kinase
ENSG00000007350	66.6463	1.24778	0.4659	0.000416732	0.00383992	TKTL1	transketolase like 1
ENSG00000007372	31.4218	1.24964	0.472966	0.00050098	0.0044495	PAX6	paired box 6
ENSG00000007384	952.939	0.298747	0.113753	0.00303931	0.0182267	RHBDF1	rhomboid 5 homolog 1
ENSG00000007908	147.597	-0.581774	0.393683	0.0025253	0.0157253	SELE	selectin E
ENSG00000007933	12921.4	-0.778826	0.284362	1.85254e-05	0.000321647	FMO3	flavin containing dimethylaniline monoxygenase 3
ENSG00000008083	888.685	-0.390523	0.0907285	4.0315e-06	8.94655e-05	JARID2	jumonji and AT-rich interaction domain containing 2
ENSG00000008226	46.9681	-0.428817	0.189381	0.00336591	0.0196278	DLEC1	DLEC1 cilia and flagella associated protein
ENSG00000008283	1969.57	0.40212	0.167349	0.00427875	0.0203636	CYB561	cytochrome b561
ENSG00000008300	331.155	-1.28832	0.20102	1.03842e-11	1.36865e-09	CELSR3	cadherin EGF LAG seven-pass G-type receptor 3
ENSG00000008324	735.519	-0.408284	0.0916741	1.31008e-06	3.47645e-05	SS18L2	SS18 like 2
ENSG00000008405	711.178	-0.310581	0.107616	0.00108934	0.00821085	CRY1	cryptochrome circadian regulator 1
ENSG00000008735	1176.09	-0.579237	0.296053	0.00312024	0.0185674	MAPK8IP2	mitogen-activated protein kinase 8 interacting protein 2
ENSG00000009780	361.051	-0.242973	0.0783572	0.000741726	0.00635222	FAM76A	family with sequence similarity 76 member A
ENSG00000009954	3586.46	0.176224	0.0664992	0.00507943	0.0268086	BAZ1B	bromodomain adjacent to zinc finger domain 1B
ENSG00000010318	224.672	-0.655937	0.102612	1.0477e-11	1.37143e-09	PHF7	PHD finger protein 7
ENSG00000010322	3382.71	-0.403093	0.0655392	3.7271e-10	3.18687e-08	NISCH	nischarin
ENSG00000010379	936.022	0.63509	0.328123	0.00204116	0.0132898	SLC6A13	solute carrier family 6 member 13
ENSG00000010438	292.539	-1.42551	0.695097	4.23234e-05	0.000627512	PRSS3	serine protease 3
ENSG00000010704	1046.95	-0.615471	0.133807	2.30033e-07	7.94162e-06	HFE	homeostatic iron regulator
ENSG00000010810	1832.33	-0.55557	0.127977	1.67967e-06	4.27187e-05	FYN	FYN proto-oncogene, Src family tyrosine kinase
ENSG00000011028	2265.23	0.433819	0.217951	0.00598265	0.0303535	MRC2	mannose receptor C type 2
ENSG00000011143	486.301	-0.237301	0.0744949	0.000663506	0.00555	MKS1	MKS transition zone complex subunit 1
ENSG00000011198	914.489	-0.495805	0.0882527	3.0157e-09	1.94966e-07	ABHD5	abhydrolase domain containing 5, lysophosphatidic acid acyltransferase
ENSG00000011260	1354.7	-0.253895	0.0711409	0.000139867	0.0016127	UTP18	UTP18 small subunit processome component
ENSG00000011295	1404.66	0.509101	0.0878962	2.57475e-09	1.4812e-07	TTC19	tetratricopeptide repeat domain 19
ENSG00000011376	1028.53	-0.426809	0.0794692	1.93538e-08	9.67934e-07	LARS2	leucyl-tRNA synthetase 2, mitochondrial
ENSG00000011405	1797.96	0.255949	0.103793	0.00463601	0.0216716	PIK3C2A	phosphatidylinositol-4-phosphate 3-kinase catalytic subunit type 2 alpha
ENSG00000011485	2134.39	0.287319	0.0679452	1.01872e-05	0.000194768	PPP5C	protein phosphatase 5 catalytic subunit
ENSG00000011566	1165.54	0.474365	0.0937017	4.63554e-08	1.98538e-06	MAP4K3	mitogen-activated protein kinase kinase kinase kinase 3
ENSG00000011677	37.3087	-0.261186	0.502221	0.00108231	0.00817501	GABRA3	gamma-aminobutyric acid type A receptor subunit alpha3
ENSG00000012048	388.57	-0.344666	0.129404	0.00134089	0.0100556	BRCA1	BRCA1 DNA repair associated
ENSG00000012171	1589.02	-0.649306	0.306953	0.000784826	0.0063835	SEMA3B	semaphorin 3B
ENSG00000012232	2143.8	-0.349073	0.112278	0.000448869	0.00408399	EXTL3	exostosin like glycosyltransferase 3
ENSG00000012779	625.482	0.401902	0.208364	0.0098391	0.0438978	ALOX5	arachidonate 5-lipoxygenase
ENSG00000012817	823.814	-1.13825	0.619525	0.00036576	0.00344611	KDM5D	lysine demethylase 5D
ENSG00000012822	3012.89	-0.206886	0.0811252	0.00683662	0.0336485	CALCOCO1	calcium binding and coiled-coil domain 1
ENSG00000013293	19.0073	-0.960418	0.823047	0.000800378	0.00617861	SLC7A14	solute carrier family 7 member 14
ENSG00000013503	623.941	0.218986	0.0735327	0.00186571	0.0124024	POLR3B	RNA polymerase III subunit B
ENSG00000013523	1014.76	-0.250842	0.107979	0.00961826	0.0432324	ANGEL1	angel homolog 1
ENSG00000013561	2430.28	0.348853	0.0672727	8.6981e-08	2.91745e-06	RNF14	ring finger protein 14
ENSG00000013588	1047.35	-1.06248	0.418645	8.69735e-05	0.00110658	GPRC5A	G protein-coupled receptor class C group 5 member A
ENSG00000014216	7489.69	0.21017	0.0837075	0.00730346	0.0351486	CAPN1	calpain 1
ENSG00000014641	7959.92	0.447987	0.0857936	3.4174e-08	1.53532e-06	MDH1	malate dehydrogenase 1
ENSG00000014824	2123.32	0.471649	0.077461	3.19443e-10	2.81204e-08	SLC30A9	solute carrier family 30 member 9
ENSG00000014914	848.354	-0.434097	0.22729	0.00455424	0.024614	MTMR11	myotubularin related protein 11
ENSG00000014919	1552.19	0.196568	0.0655979	0.00170574	0.0115932	COX15	cytochrome c oxidase assembly homolog COX15
ENSG00000016864	2563.53	-0.566517	0.0890449	7.13812e-12	1.01361e-09	GLT8D1	glycosyltransferase 8 domain containing 1
ENSG00000019102	185.207	-1.57923	0.385745	8.71109e-08	3.44574e-06	VSIG2	V-set and immunoglobulin domain containing 2
ENSG00000019144	1913	0.312733	0.14025	0.00873175	0.0402298	PHLDB1	pleckstrin homology like domain family B member 1
ENSG00000019549	1008.5	-0.716847	0.232363	6.93733e-05	0.000923959	SNAI2	snail family transcriptional repressor 2
ENSG00000020129	1156.68	0.383754	0.0930676	7.17564e-06	0.000146885	NCDN	neurochondrin
ENSG00000020426	353.746	-0.351386	0.0793333	1.34865e-06	3.56294e-05	MNAT1	MNAT1 component of CDK activating kinase
ENSG00000021488	654.543	0.397502	0.207671	0.00798949	0.0376823	SLC7A9	solute carrier family 7 member 9
ENSG00000021645	238.252	-0.593189	0.410281	0.00456003	0.0246396	NRXN3	neurexin 3
ENSG00000023228	4762.02	0.335818	0.0796833	9.40104e-06	0.0001852	NDUFS1	NADH:ubiquinone oxidoreductase core subunit S1
ENSG00000023318	4062.99	0.17079	0.0708622	0.0106879	0.0467831	ERP44	endoplasmic reticulum protein 44
ENSG00000023330	10742.5	-0.540127	0.151533	2.40188e-05	0.000394352	ALAS1	5'-aminolevulinate synthase 1
ENSG00000023734	3969.52	0.240201	0.064361	9.44152e-05	0.00117925	STRAP	serine/threonine kinase receptor associated protein
ENSG00000025156	375.071	-0.425186	0.0856138	1.41638e-07	5.22244e-06	HSF2	heat shock transcription factor 2
ENSG00000025423	15978.9	-0.407161	0.254646	0.0105505	0.0462672	HSD17B6	hydroxysteroid 17-beta dehydrogenase 6
ENSG00000026559	74.4935	1.44013	0.309851	1.44106e-06	3.75139e-05	KCNG1	potassium voltage-gated channel modifier subfamily G member 1
ENSG00000028528	4334.59	0.204713	0.0650435	0.00107904	0.00815391	SNX1	sorting nexin 1
ENSG00000028839	373.491	-0.468628	0.0970183	9.00013e-08	3.54302e-06	TBPL1	TATA-box binding protein like 1
ENSG00000030110	795.94	0.307351	0.109335	0.00195957	0.0128462	BAK1	BCL2 antagonist/killer 1
ENSG00000030419	152.868	-0.841039	0.172455	1.50048e-08	7.68583e-07	IKZF2	IKAROS family zinc finger 2
ENSG00000032389	1001.86	0.349526	0.0773301	2.02638e-06	4.98363e-05	EIPR1	EARP complex and GARP complex interacting protein 1
ENSG00000033011	1012.68	0.216844	0.0816337	0.00420232	0.0232546	ALG1	ALG1 chitobiosyldiphosphodolichol beta-mannosyltransferase
ENSG00000033122	54.8284	0.414146	0.199914	0.00578997	0.0295899	LRRC7	leucine rich repeat containing 7
ENSG00000034053	355.882	0.923389	0.241438	1.07288e-05	0.000203131	APBA2	amyloid beta precursor protein binding family A member 2
ENSG00000034239	52.2966	-1.58459	0.364636	2.92113e-08	1.3479e-06	CLXN	calaxin
ENSG00000034533	219.469	-0.29294	0.0629995	1.56357e-06	4.02379e-05	ASTE1	asteroid homolog 1
ENSG00000034677	2554.36	0.36573	0.11615	0.000227594	0.00236785	RNF19A	ring finger protein 19A, RBR E3 ubiquitin protein ligase
ENSG00000035141	1705.96	0.24772	0.074894	0.000598893	0.00510074	FAM136A	family with sequence similarity 136 member A
ENSG00000036448	140.005	0.690754	0.231621	0.000356039	0.00336249	MYOM2	myomesin 2
ENSG00000036473	3751.54	-0.521245	0.419898	0.00574668	0.0295671	OTC	ornithine transcarbamylase
ENSG00000036530	42.3747	-0.425676	0.185281	0.00349157	0.0201634	CYP46A1	cytochrome P450 family 46 subfamily A member 1
ENSG00000037241	952.008	0.217218	0.0907063	0.00856386	0.039706	RPL26L1	ribosomal protein L26 like 1
ENSG00000037757	380.336	0.25561	0.0924911	0.00295082	0.0177847	MRI1	methylthioribose-1-phosphate isomerase 1
ENSG00000038274	3006.11	-0.305109	0.0840806	6.65564e-05	0.000904877	MAT2B	methionine adenosyltransferase 2B
ENSG00000039068	9063.23	0.778652	0.191517	6.35835e-06	0.000132476	CDH1	cadherin 1
ENSG00000039123	1825.1	0.272438	0.0737001	0.000101147	0.00106963	MTREX	Mtr4 exosome RNA helicase
ENSG00000040608	441.266	0.496743	0.180196	0.00144588	0.0102397	RTN4R	reticulon 4 receptor
ENSG00000041357	4791.15	0.198922	0.0743801	0.00386131	0.0217922	PSMA4	proteasome 20S subunit alpha 4
ENSG00000041515	109.377	-0.945602	0.278259	2.65607e-06	6.26195e-05	MYO16	myosin XVI
ENSG00000041802	1448.78	-0.207923	0.0517722	3.19861e-05	0.000498081	LSG1	large 60S subunit nuclear export GTPase 1
ENSG00000042088	498.325	-0.217495	0.0705719	0.0011652	0.00902692	TDP1	tyrosyl-DNA phosphodiesterase 1
ENSG00000042317	271.176	-0.440965	0.0972379	5.83309e-07	1.73943e-05	SPATA7	spermatogenesis associated 7
ENSG00000042493	2563.84	-0.478808	0.217173	0.0022547	0.0123969	CAPG	capping actin protein, gelsolin like
ENSG00000043093	1336.99	0.22603	0.0772465	0.0022758	0.0145165	DCUN1D1	defective in cullin neddylation 1 domain containing 1
ENSG00000043514	650.894	0.167312	0.0704533	0.0113143	0.0487739	TRIT1	tRNA isopentenyltransferase 1
ENSG00000044012	145.382	0.939949	0.596033	0.00701195	0.034201	GUCA2B	guanylate cyclase activator 2B
ENSG00000044090	2162.09	0.219064	0.0908545	0.0094351	0.0426214	CUL7	cullin 7
ENSG00000044459	618.217	-0.476262	0.123245	1.00366e-05	0.000215794	CNTLN	centlein
ENSG00000044574	41236.4	0.225455	0.0928872	0.00817782	0.0383507	HSPA5	heat shock protein family A (Hsp70) member 5
ENSG00000046774	333.591	-0.0557938	0.24313	0.00894868	0.0405251	MAGEC2	MAGE family member C2
ENSG00000047056	765.984	0.190893	0.0730868	0.006796	0.0335177	WDR37	WD repeat domain 37
ENSG00000047230	928.064	0.224806	0.0778438	0.00240371	0.0151227	CTPS2	CTP synthase 2
ENSG00000047597	162.772	-0.796965	0.355241	0.000233945	0.00239561	XK	X-linked Kx blood group antigen, Kell and VPS13A binding protein
ENSG00000047849	11688.1	-0.225261	0.0762689	0.00142126	0.0101241	MAP4	microtubule associated protein 4
ENSG00000047936	34.272	-2.0432	0.73176	4.66699e-06	0.000101769	ROS1	ROS proto-oncogene 1, receptor tyrosine kinase
ENSG00000048028	692.117	-0.250502	0.0812265	0.000805301	0.00650684	USP28	ubiquitin specific peptidase 28
ENSG00000048540	48.4769	-0.761863	0.267353	0.000237948	0.00244993	LMO3	LIM domain only 3
ENSG00000048707	2126.11	0.218803	0.0879308	0.00691033	0.0338576	VPS13D	vacuolar protein sorting 13 homolog D
ENSG00000048740	730.265	0.759645	0.205606	5.19063e-06	0.000111859	CELF2	CUGBP Elav-like family member 2
ENSG00000049192	55.2149	-0.541863	0.255525	0.0014625	0.0102347	ADAMTS6	ADAM metallopeptidase with thrombospondin type 1 motif 6
ENSG00000049249	188.696	0.387673	0.427244	0.00922485	0.0415125	TNFRSF9	TNF receptor superfamily member 9
ENSG00000050030	25.1394	0.981719	0.396638	0.00172033	0.0116691	NEXMIF	neurite extension and migration factor
ENSG00000050767	1014.78	0.536125	0.242718	0.00578713	0.029588	COL23A1	collagen type XXIII alpha 1 chain
ENSG00000050820	3245.69	0.397574	0.0957166	7.62703e-06	0.000154983	BCAR1	BCAR1 scaffold protein, Cas family member
ENSG00000051108	6343.29	0.278577	0.0970957	0.00176819	0.0119361	HERPUD1	homocysteine inducible ER protein with ubiquitin like domain 1
ENSG00000051523	4457.22	0.762263	0.19007	9.38339e-06	0.000184239	CYBA	cytochrome b-245 alpha chain
ENSG00000051620	2763.15	-0.267213	0.110715	0.00697728	0.0340737	HEBP2	heme binding protein 2
ENSG00000051825	539.139	0.300335	0.109841	0.00214937	0.0138657	MPHOSPH9	M-phase phosphoprotein 9
ENSG00000052802	10143	-0.287673	0.139656	0.0103093	0.0454938	MSMO1	methylsterol monooxygenase 1
ENSG00000053108	140.989	0.969894	0.38045	9.81632e-05	0.00121525	FSTL4	follistatin like 4
ENSG00000053328	29.4422	-0.846743	0.319214	0.00021132	0.00223559	METTL24	methyltransferase like 24
ENSG00000053702	267.55	0.505564	0.127362	2.25577e-05	0.000376472	NRIP2	nuclear receptor interacting protein 2
ENSG00000053900	853.048	0.283063	0.0747021	5.69674e-05	0.000797544	ANAPC4	anaphase promoting complex subunit 4
ENSG00000053918	499.419	0.674875	0.204487	0.000101307	0.00124641	KCNQ1	potassium voltage-gated channel subfamily Q member 1
ENSG00000054148	3393.06	0.353227	0.117386	0.000928757	0.00725251	PHPT1	phosphohistidine phosphatase 1
ENSG00000054219	168.077	-0.609244	0.208729	0.000201352	0.00214731	LY75	lymphocyte antigen 75
ENSG00000054523	2351.84	0.28347	0.0971373	0.00107905	0.00815391	KIF1B	kinesin family member 1B
ENSG00000054598	400.811	0.518578	0.230773	0.00322331	0.0190335	FOXC1	forkhead box C1
ENSG00000054793	2715.22	0.388173	0.137248	0.00152375	0.0106444	ATP9A	ATPase phospholipid transporting 9A (putative)
ENSG00000054983	896.281	-0.387868	0.165301	0.0036622	0.0208955	GALC	galactosylceramidase
ENSG00000055118	190.386	2.21088	0.364187	4.1189e-10	3.44153e-08	KCNH2	potassium voltage-gated channel subfamily H member 2
ENSG00000055732	131.79	-1.24724	0.4683	6.73276e-05	0.000906448	MCOLN3	mucolipin TRP cation channel 3
ENSG00000055955	653.47	-0.487659	0.269475	0.00559917	0.0288558	ITIH4	inter-alpha-trypsin inhibitor heavy chain 4
ENSG00000055957	60983.8	-0.446914	0.319323	0.00944915	0.0426768	ITIH1	inter-alpha-trypsin inhibitor heavy chain 1
ENSG00000056277	129.894	-0.241829	0.104966	0.00879518	0.0404273	ZNF280C	zinc finger protein 280C
ENSG00000056291	65.7394	-1.60932	0.827565	0.00022679	0.00236258	NPFFR2	neuropeptide FF receptor 2
ENSG00000057294	1173.15	-0.559895	0.163681	0.000106356	0.00129583	PKP2	plakophilin 2
ENSG00000057593	6248.77	0.582739	0.231697	0.000581928	0.00499729	F7	coagulation factor VII
ENSG00000057608	10634.5	0.152706	0.06157	0.0106203	0.0465476	GDI2	GDP dissociation inhibitor 2
ENSG00000058056	861.306	-0.399471	0.0959618	6.87878e-06	0.000141955	USP13	ubiquitin specific peptidase 13
ENSG00000058404	178.034	0.843073	0.329639	0.00127185	0.00929855	CAMK2B	calcium/calmodulin dependent protein kinase II beta
ENSG00000058668	4882.15	0.423278	0.137815	0.000735159	0.00607662	ATP2B4	ATPase plasma membrane Ca2+ transporting 4
ENSG00000059122	2180.09	-0.212439	0.0866614	0.00768634	0.0365634	FLYWCH1	FLYWCH-type zinc finger 1
ENSG00000060709	45.2623	-0.219122	0.385376	0.00439241	0.0239984	RIMBP2	RIMS binding protein 2
ENSG00000060718	857.656	-1.14072	0.454877	0.000436376	0.00398705	COL11A1	collagen type XI alpha 1 chain
ENSG00000061273	2208.49	0.233911	0.0964388	0.0072671	0.0350089	HDAC7	histone deacetylase 7
ENSG00000061455	57.1661	0.906774	0.209629	2.26831e-06	5.49369e-05	PRDM6	PR/SET domain 6
ENSG00000061656	530.918	-0.480315	0.210236	0.0014465	0.0102397	SPAG4	sperm associated antigen 4
ENSG00000061794	3104.9	0.172736	0.0670807	0.00725936	0.0351486	MRPS35	mitochondrial ribosomal protein S35
ENSG00000061938	1930.49	-0.446892	0.105548	6.03627e-06	0.000127097	TNK2	tyrosine kinase non receptor 2
ENSG00000062485	5397.98	0.502671	0.0809087	1.03317e-10	1.02447e-08	CS	citrate synthase
ENSG00000062598	1181.41	-0.263871	0.065668	2.66231e-05	0.000430008	ELMO2	engulfment and cell motility 2
ENSG00000062716	7758.2	0.219156	0.0956679	0.0102654	0.0453397	VMP1	vacuole membrane protein 1
ENSG00000062822	893.981	-0.240601	0.0947797	0.00509481	0.0268342	POLD1	DNA polymerase delta 1, catalytic subunit
ENSG00000063180	228.193	-0.394115	0.221393	0.00673266	0.0332949	CA11	carbonic anhydrase 11
ENSG00000063322	3170.06	0.148363	0.0591888	0.00813858	0.0382343	MED29	mediator complex subunit 29
ENSG00000063978	2114.82	0.26415	0.065102	1.94804e-05	0.000334334	RNF4	ring finger protein 4
ENSG00000064042	1145.73	0.430355	0.197194	0.00425137	0.0234489	LIMCH1	LIM and calponin homology domains 1
ENSG00000064115	4085.98	0.296399	0.108837	0.00307908	0.0183897	TM7SF3	transmembrane 7 superfamily member 3
ENSG00000064205	230.599	-0.728496	0.409242	0.00210801	0.0136395	CCN5	cellular communication network factor 5
ENSG00000064393	6241.11	0.285499	0.125692	0.00951067	0.0428927	HIPK2	homeodomain interacting protein kinase 2
ENSG00000064419	2393.11	0.215689	0.0642654	0.000525008	0.0046118	TNPO3	transportin 3
ENSG00000064545	2569.83	0.250172	0.0956641	0.00445535	0.0242001	TMEM161A	transmembrane protein 161A
ENSG00000064666	2915.09	-0.408336	0.13322	0.000456551	0.00414125	CNN2	calponin 2
ENSG00000064726	1800.46	0.357454	0.0725611	2.38471e-07	8.17381e-06	BTBD1	BTB domain containing 1
ENSG00000064886	105.512	0.89664	0.313311	8.04766e-05	0.00102999	CHI3L2	chitinase 3 like 2
ENSG00000065057	1477.44	-0.49207	0.145245	6.34184e-05	0.000867493	NTHL1	nth like DNA glycosylase 1
ENSG00000065060	1028.72	0.306393	0.0957086	0.00055374	0.00480721	BLTP3A	bridge-like lipid transfer protein family member 3A
ENSG00000065154	3573.42	0.719122	0.2831	0.0014602	0.0103483	OAT	ornithine aminotransferase
ENSG00000065320	666.345	0.672304	0.208179	7.86939e-05	0.00102281	NTN1	netrin 1
ENSG00000065548	2331.84	0.17712	0.0608012	0.00249567	0.0155692	ZC3H15	zinc finger CCCH-type containing 15
ENSG00000065559	1031.12	0.277771	0.0745548	0.000115317	0.00138458	MAP2K4	mitogen-activated protein kinase kinase 4
ENSG00000065621	438.221	-1.25935	0.226973	2.55694e-09	1.6944e-07	GSTO2	glutathione S-transferase omega 2
ENSG00000065809	4773.86	0.325733	0.103936	0.000486638	0.00437202	FAM107B	family with sequence similarity 107 member B
ENSG00000065883	1998.67	0.176675	0.0632761	0.00357512	0.0205266	CDK13	cyclin dependent kinase 13
ENSG00000066032	322.966	-0.268554	0.456686	0.00772342	0.0367178	CTNNA2	catenin alpha 2
ENSG00000066084	1979.07	0.286931	0.07981	0.000136137	0.00157962	DIP2B	disco interacting protein 2 homolog B
ENSG00000066135	760.864	0.217561	0.0749565	0.00198717	0.0129844	KDM4A	lysine demethylase 4A
ENSG00000066185	136.988	-0.440478	0.190766	0.00216152	0.0139102	ZMYND12	zinc finger MYND-type containing 12
ENSG00000066230	201.499	0.707094	0.321139	0.00376402	0.0213644	SLC9A3	solute carrier family 9 member A3
ENSG00000066248	1353.87	0.583211	0.158511	6.81864e-05	0.000807461	NGEF	neuronal guanine nucleotide exchange factor
ENSG00000066382	115.038	-0.559657	0.266644	0.00307495	0.018385	MPPED2	metallophosphoesterase domain containing 2
ENSG00000066422	742.79	-0.247535	0.0756155	0.000518668	0.00457763	ZBTB11	zinc finger and BTB domain containing 11
ENSG00000066735	218.75	0.457693	0.195248	0.00275229	0.0168702	KIF26A	kinesin family member 26A
ENSG00000067048	1071.58	-0.954104	0.68865	0.000967112	0.00748894	DDX3Y	DEAD-box helicase 3 Y-linked
ENSG00000067057	3128.23	0.920327	0.217843	7.88593e-07	2.25811e-05	PFKP	phosphofructokinase, platelet
ENSG00000067141	3114.36	0.458515	0.103297	3.01496e-06	7.0034e-05	NEO1	neogenin 1
ENSG00000067167	13257.9	0.263912	0.1086	0.00381999	0.0216152	TRAM1	translocation associated membrane protein 1
ENSG00000067225	26294.1	0.463256	0.170025	0.000712947	0.00589534	PKM	pyruvate kinase M1/2
ENSG00000067248	1514.6	0.184579	0.0663676	0.00358201	0.0205514	DHX29	DExH-box helicase 29
ENSG00000067445	570.844	-0.414057	0.207698	0.00483196	0.0258513	TRO	trophinin
ENSG00000067560	16575.2	-0.287591	0.059107	5.05402e-07	1.55573e-05	RHOA	ras homolog family member A
ENSG00000067646	192.986	-1.3597	0.568922	8.06808e-05	0.00103983	ZFY	zinc finger protein Y-linked
ENSG00000067836	481.812	0.339009	0.125909	0.00192622	0.0132061	ROGDI	rogdi atypical leucine zipper
ENSG00000067992	1063.92	-0.432103	0.134109	0.000212768	0.00224592	PDK3	pyruvate dehydrogenase kinase 3
ENSG00000068001	2179.1	-0.409632	0.0878347	6.95041e-07	1.71992e-05	HYAL2	hyaluronidase 2
ENSG00000068028	1081.39	-0.432717	0.0798185	8.10808e-09	4.5998e-07	RASSF1	Ras association domain family member 1
ENSG00000068078	3269.62	0.548037	0.176714	0.000326184	0.00313212	FGFR3	fibroblast growth factor receptor 3
ENSG00000068724	1539.48	0.249992	0.103873	0.00870482	0.0401279	TTC7A	tetratricopeptide repeat domain 7A
ENSG00000068745	2099.6	-0.336567	0.0724719	1.30348e-06	3.46316e-05	IP6K2	inositol hexakisphosphate kinase 2
ENSG00000068878	3224.73	0.179388	0.0672778	0.00512816	0.0269992	PSME4	proteasome activator subunit 4
ENSG00000068971	874.504	-0.325205	0.0896693	8.26458e-05	0.00106	PPP2R5B	protein phosphatase 2 regulatory subunit B'beta
ENSG00000068976	169.51	0.557789	0.235766	0.00168327	0.0114764	PYGM	glycogen phosphorylase, muscle associated
ENSG00000068985	181.865	-4.6965	1.75785	2.8126e-11	3.2104e-09	PAGE1	PAGE family member 1
ENSG00000069011	265.773	1.77027	0.412897	2.69483e-07	9.15782e-06	PITX1	paired like homeodomain 1
ENSG00000069018	5.86973	1.20782	0.488073	0.000123812	0.00146149	TRPC7	transient receptor potential cation channel subfamily C member 7
ENSG00000069188	172.041	2.25146	0.304141	3.97831e-13	7.90887e-11	SDK2	sidekick cell adhesion molecule 2
ENSG00000069431	1083.07	-0.471308	0.247783	0.00234693	0.0148291	ABCC9	ATP binding cassette subfamily C member 9
ENSG00000069509	463.803	0.405257	0.0773615	4.07235e-08	1.85794e-06	FUNDC1	FUN14 domain containing 1
ENSG00000069535	9896.6	0.34405	0.162567	0.0106898	0.0467831	MAOB	monoamine oxidase B
ENSG00000069667	1456.39	-0.350779	0.1454	0.00324504	0.0191098	RORA	RAR related orphan receptor A
ENSG00000069696	71.7458	1.26933	0.247821	3.02983e-10	2.697e-08	DRD4	dopamine receptor D4
ENSG00000069702	1202.18	-0.398462	0.177061	0.00259347	0.0160784	TGFBR3	transforming growth factor beta receptor 3
ENSG00000069943	310.658	0.355774	0.0841246	8.5055e-06	0.000167982	PIGB	phosphatidylinositol glycan anchor biosynthesis class B
ENSG00000069966	1451.97	0.365605	0.122445	0.00135939	0.00978561	GNB5	G protein subunit beta 5
ENSG00000070214	3571.62	-0.357445	0.101537	7.53222e-05	0.000987842	SLC44A1	solute carrier family 44 member 1
ENSG00000070413	5477.37	0.243707	0.0782603	0.00090506	0.00713941	DGCR2	DiGeorge syndrome critical region gene 2
ENSG00000070526	19.6873	-0.490374	0.338453	0.0104753	0.0440217	ST6GALNAC1	ST6 N-acetylgalactosaminide alpha-2,6-sialyltransferase 1
ENSG00000070731	448.062	-0.456575	0.29455	0.00950455	0.0428783	ST6GALNAC2	ST6 N-acetylgalactosaminide alpha-2,6-sialyltransferase 2
ENSG00000070759	199.478	-0.772002	0.119375	2.40465e-12	3.99009e-10	TESK2	testis associated actin remodelling kinase 2
ENSG00000070778	610.77	-0.653314	0.110441	3.89424e-10	3.31789e-08	PTPN21	protein tyrosine phosphatase non-receptor type 21
ENSG00000070785	1068.41	-0.195651	0.084918	0.0108054	0.0471024	EIF2B3	eukaryotic translation initiation factor 2B subunit gamma
ENSG00000070950	500.779	-0.202921	0.077523	0.00559355	0.0288394	RAD18	RAD18 E3 ubiquitin protein ligase
ENSG00000070961	1696.46	0.348824	0.105746	0.000279065	0.00277393	ATP2B1	ATPase plasma membrane Ca2+ transporting 1
ENSG00000071051	1358.34	0.383169	0.141567	0.00247924	0.015491	NCK2	NCK adaptor protein 2
ENSG00000071282	990.358	-0.878529	0.133167	4.09277e-12	6.55282e-10	LMCD1	LIM and cysteine rich domains 1
ENSG00000071575	2935.9	-0.374454	0.176628	0.00852924	0.0396249	TRIB2	tribbles pseudokinase 2
ENSG00000071794	598.877	-0.417119	0.208292	0.00501864	0.0295671	HLTF	helicase like transcription factor
ENSG00000072163	2436.17	-0.551456	0.151888	3.80202e-05	0.00057407	LIMS2	LIM zinc finger domain containing 2
ENSG00000072182	10.8439	1.19039	0.30639	3.77854e-06	8.49585e-05	ASIC4	acid sensing ion channel subunit family member 4
ENSG00000072195	357.616	0.880443	0.296145	3.11439e-05	0.000487833	SPEG	striated muscle enriched protein kinase
ENSG00000072274	4010.83	0.301889	0.135376	0.00795371	0.0375507	TFRC	transferrin receptor
ENSG00000072364	4469.31	0.275699	0.0896762	0.00103683	0.00792013	AFF4	ALF transcription elongation factor 4
ENSG00000072401	604.077	-0.263788	0.0761052	0.000173318	0.00191844	UBE2D1	ubiquitin conjugating enzyme E2 D1
ENSG00000072778	21868.1	0.29476	0.112481	0.00290907	0.017596	ACADVL	acyl-CoA dehydrogenase very long chain
ENSG00000072803	2201.36	0.288871	0.0747159	4.51892e-05	0.000661776	FBXW11	F-box and WD repeat domain containing 11
ENSG00000072832	571.635	0.891933	0.183885	3.94665e-07	1.26378e-05	CRMP1	collapsin response mediator protein 1
ENSG00000072840	991.695	0.976375	0.246978	1.30878e-05	0.000240912	EVC	EvC ciliary complex subunit 1
ENSG00000072849	1940.99	0.254669	0.0830278	0.00119763	0.00886184	DERL2	derlin 2
ENSG00000072864	545.17	-0.277737	0.0975837	0.00148472	0.010439	NDE1	nudE neurodevelopment protein 1
ENSG00000072958	4635.15	0.228453	0.0770433	0.00192704	0.0126911	AP1M1	adaptor related protein complex 1 subunit mu 1
ENSG00000073050	1265.54	0.194956	0.0805287	0.00985889	0.0439614	XRCC1	X-ray repair cross complementing 1
ENSG00000073111	720.617	-0.36188	0.189422	0.0100932	0.0496935	MCM2	minichromosome maintenance complex component 2
ENSG00000073417	1674.61	0.268979	0.0840598	0.000774431	0.00631187	PDE8A	phosphodiesterase 8A
ENSG00000073536	1031.61	-0.238435	0.103332	0.0104206	0.045802	NLE1	notchless homolog 1
ENSG00000073578	692.226	0.333521	0.137536	0.0040116	0.0224597	SDHA	succinate dehydrogenase complex flavoprotein subunit A
ENSG00000073670	85.0414	1.22972	0.226312	1.51185e-08	7.77298e-07	ADAM11	ADAM metallopeptidase domain 11
ENSG00000073803	1822.06	-0.600083	0.0941748	2.45692e-11	2.4228e-09	MAP3K13	mitogen-activated protein kinase kinase kinase 13
ENSG00000073849	25538.3	-0.357356	0.13444	0.0023473	0.0148973	ST6GAL1	ST6 beta-galactoside alpha-2,6-sialyltransferase 1
ENSG00000073910	1349.3	-0.296118	0.13808	0.00799244	0.0376888	FRY	FRY microtubule binding protein
ENSG00000074071	2905.5	0.315192	0.110438	0.00145988	0.0103483	MRPS34	mitochondrial ribosomal protein S34
ENSG00000074211	235.711	2.14536	0.424775	4.28346e-08	1.84512e-06	PPP2R2C	protein phosphatase 2 regulatory subunit Bgamma
ENSG00000074416	6828.11	0.684037	0.179794	6.9664e-06	0.000143515	MGLL	monoglyceride lipase
ENSG00000074621	416.444	0.30698	0.111705	0.00255735	0.0158958	SLC24A1	solute carrier family 24 member 1
ENSG00000074855	499.856	-0.602149	0.134665	3.42339e-07	1.12491e-05	ANO8	anoctamin 8
ENSG00000075043	10.048	1.00921	0.545761	0.000228876	0.00227133	KCNQ2	potassium voltage-gated channel subfamily Q member 2
ENSG00000075151	2488.03	0.286662	0.0889541	0.000414011	0.00382223	EIF4G3	eukaryotic translation initiation factor 4 gamma 3
ENSG00000075292	3374.53	0.199969	0.0599303	0.000557748	0.00483666	ZNF638	zinc finger protein 638
ENSG00000075336	826.407	0.305856	0.0674136	2.21757e-06	5.38173e-05	TIMM21	translocase of inner mitochondrial membrane 21
ENSG00000075340	132.549	0.746957	0.277976	0.000202551	0.00215813	ADD2	adducin 2
ENSG00000075415	20378.7	0.309459	0.0726668	1.10998e-05	0.000208917	SLC25A3	solute carrier family 25 member 3
ENSG00000075568	2462.22	0.225412	0.0693833	0.000714217	0.00590176	TMEM131	transmembrane protein 131
ENSG00000075618	3594.95	0.452354	0.158501	0.000525903	0.00464131	FSCN1	fascin actin-bundling protein 1
ENSG00000075643	1414.88	0.350032	0.150454	0.0053074	0.0244036	MOCOS	molybdenum cofactor sulfurase
ENSG00000075785	11162.3	-0.16346	0.0556027	0.00233177	0.01477	RAB7A	RAB7A, member RAS oncogene family
ENSG00000075914	933.148	-0.377121	0.0797563	5.27946e-07	1.60222e-05	EXOSC7	exosome component 7
ENSG00000075975	1096.5	-0.396023	0.0650428	6.64105e-10	5.26342e-08	MKRN2	makorin ring finger protein 2
ENSG00000076201	3261.33	-0.532235	0.0747528	1.78533e-13	3.90742e-11	PTPN23	protein tyrosine phosphatase non-receptor type 23
ENSG00000076242	1279.02	-0.210742	0.0552067	0.00010208	0.00125462	MLH1	mutL homolog 1
ENSG00000076258	1106.66	-0.533921	0.151419	5.08106e-05	0.000724666	FMO4	flavin containing dimethylaniline monoxygenase 4
ENSG00000076344	81.0568	0.490772	0.274956	0.00636189	0.0317576	RGS11	regulator of G protein signaling 11
ENSG00000076554	2194.64	-0.29878	0.146534	0.0103961	0.0457582	TPD52	tumor protein D52
ENSG00000076716	700.125	0.906411	0.297972	0.000119816	0.00142347	GPC4	glypican 4
ENSG00000076864	2637.83	0.882776	0.2002	1.09166e-06	2.95602e-05	RAP1GAP	RAP1 GTPase activating protein
ENSG00000076928	3789.71	-0.200751	0.0774263	0.00570799	0.0292964	ARHGEF1	Rho guanine nucleotide exchange factor 1
ENSG00000076984	1718.31	0.158805	0.0643575	0.0114846	0.0436818	MAP2K7	mitogen-activated protein kinase kinase 7
ENSG00000077092	252.278	-0.830714	0.177676	1.10221e-07	4.20038e-06	RARB	retinoic acid receptor beta
ENSG00000077097	3741.71	-0.229211	0.0671135	0.000473524	0.0042502	TOP2B	DNA topoisomerase II beta
ENSG00000077327	12.0072	-0.38957	0.599451	0.00618477	0.0311734	SPAG6	sperm associated antigen 6
ENSG00000077420	1233.74	0.432856	0.195947	0.0028046	0.0171248	APBB1IP	amyloid beta precursor protein binding family B member 1 interacting protein
ENSG00000077585	1901.49	0.32177	0.155244	0.0136681	0.0487372	GPR137B	G protein-coupled receptor 137B
ENSG00000077616	69.5953	-0.605383	0.300601	0.00131132	0.00951423	NAALAD2	N-acetylated alpha-linked acidic dipeptidase 2
ENSG00000077721	2291.71	0.177885	0.0741935	0.00927072	0.0420061	UBE2A	ubiquitin conjugating enzyme E2 A
ENSG00000078098	225.853	-0.468803	0.295618	0.010319	0.0450763	FAP	fibroblast activation protein alpha
ENSG00000078140	3460.98	0.205872	0.0650605	0.00098349	0.00759285	UBE2K	ubiquitin conjugating enzyme E2 K
ENSG00000078401	416.432	-0.679282	0.211821	6.20017e-05	0.000852023	EDN1	endothelin 1
ENSG00000078487	273.277	-0.475461	0.14118	6.77725e-05	0.000910369	ZCWPW1	zinc finger CW-type and PWWP domain containing 1
ENSG00000078618	5243.87	0.225967	0.0652288	0.000223565	0.0023351	NRDC	nardilysin convertase
ENSG00000078668	3398.34	0.332634	0.0999877	0.00030788	0.00299054	VDAC3	voltage dependent anion channel 3
ENSG00000079150	373.789	-0.413484	0.118128	6.50997e-05	0.000883904	FKBP7	FKBP prolyl isomerase 7
ENSG00000079246	10635.1	0.157284	0.0559923	0.00380325	0.021546	XRCC5	X-ray repair cross complementing 5
ENSG00000079335	161.138	-0.374888	0.153642	0.00189964	0.0125755	CDC14A	cell division cycle 14A
ENSG00000079337	483.103	-0.436349	0.153463	0.00104434	0.00795966	RAPGEF3	Rap guanine nucleotide exchange factor 3
ENSG00000079435	194.068	-0.70866	0.240116	0.000148599	0.00167849	LIPE	lipase E, hormone sensitive type
ENSG00000079459	6353.19	-0.57702	0.12962	4.25492e-07	1.34623e-05	FDFT1	farnesyl-diphosphate farnesyltransferase 1
ENSG00000079785	4107.54	0.148152	0.0604429	0.0105182	0.0461591	DDX1	DEAD-box helicase 1
ENSG00000079805	6244.83	0.343706	0.0721369	6.85011e-07	1.99532e-05	DNM2	dynamin 2
ENSG00000079819	1773.38	-0.27064	0.11558	0.00721052	0.0348489	EPB41L2	erythrocyte membrane protein band 4.1 like 2
ENSG00000080298	241.101	-0.267284	0.113059	0.00626106	0.0314241	RFX3	regulatory factor X3
ENSG00000080493	2260.94	0.435949	0.237707	0.0112579	0.0486185	SLC4A4	solute carrier family 4 member 4
ENSG00000080618	18417.4	-0.486409	0.216165	0.00438559	0.023996	CPB2	carboxypeptidase B2
ENSG00000080709	77.8415	-0.486615	0.343211	0.0103228	0.0455116	KCNN2	potassium calcium-activated channel subfamily N member 2
ENSG00000080822	1382.62	-0.161845	0.0628388	0.00739634	0.035481	CLDND1	claudin domain containing 1
ENSG00000080845	2920.16	0.200283	0.0775919	0.00731495	0.0351826	DLGAP4	DLG associated protein 4
ENSG00000081041	1420.99	-0.497952	0.282181	0.00517791	0.0239989	CXCL2	C-X-C motif chemokine ligand 2
ENSG00000081059	986.791	-0.452481	0.210043	0.00367269	0.0209456	TCF7	transcription factor 7
ENSG00000081087	1958.98	-0.272876	0.108434	0.00471424	0.0253749	OSTM1	osteoclastogenesis associated transmembrane protein 1
ENSG00000081138	20.498	-1.13594	1.01427	0.00140755	0.00960607	CDH7	cadherin 7
ENSG00000081154	3328.52	-0.209781	0.0646475	0.000676907	0.00564626	PCNP	PEST proteolytic signal containing nuclear protein
ENSG00000081760	971.975	0.422331	0.111878	2.34394e-05	0.000388174	AACS	acetoacetyl-CoA synthetase
ENSG00000081800	203.699	3.02247	0.653171	5.03114e-07	1.55068e-05	SLC13A1	solute carrier family 13 member 1
ENSG00000081853	125.893	0.662348	0.293029	0.0023416	0.0148173	PCDHGA2	protocadherin gamma subfamily A, 2
ENSG00000081923	1510.92	0.410994	0.136188	0.000460073	0.00416369	ATP8B1	ATPase phospholipid transporting 8B1
ENSG00000081985	349.903	-0.870643	0.325302	5.47597e-05	0.000772073	IL12RB2	interleukin 12 receptor subunit beta 2
ENSG00000082014	550.423	0.417165	0.189568	0.00516687	0.0271739	SMARCD3	SWI/SNF related, matrix associated, actin dependent regulator of chromatin, subfamily d, member 3
ENSG00000082146	2079.19	0.522272	0.0905914	2.87122e-09	1.8766e-07	STRADB	STE20 related adaptor beta
ENSG00000082175	61.4166	0.574386	0.403059	0.00574674	0.02917	PGR	progesterone receptor
ENSG00000082196	1100.89	-0.605311	0.524359	0.0021414	0.013821	C1QTNF3	C1q and TNF related 3
ENSG00000082293	14.2825	-1.43497	0.414972	1.74047e-05	0.000305074	COL19A1	collagen type XIX alpha 1 chain
ENSG00000082515	1323.75	0.235608	0.0867963	0.00308648	0.0184123	MRPL22	mitochondrial ribosomal protein L22
ENSG00000082898	4419.05	0.172197	0.064251	0.00491946	0.0262822	XPO1	exportin 1
ENSG00000082996	2183.17	-0.186151	0.0723107	0.00595498	0.026198	RNF13	ring finger protein 13
ENSG00000083223	1668.26	-0.264785	0.123103	0.0100362	0.0445357	TUT7	terminal uridylyl transferase 7
ENSG00000083290	684.152	0.620448	0.165117	4.34497e-05	0.000641025	ULK2	unc-51 like autophagy activating kinase 2
ENSG00000083444	12869.4	-0.536623	0.127755	1.43043e-06	3.73353e-05	PLOD1	procollagen-lysine,2-oxoglutarate 5-dioxygenase 1
ENSG00000083635	301.21	-0.231188	0.0761181	0.0012263	0.00893462	NUFIP1	nuclear FMR1 interacting protein 1
ENSG00000083750	431.001	0.225049	0.0860054	0.00487667	0.0260206	RRAGB	Ras related GTP binding B
ENSG00000083807	14719	-0.852738	0.218436	1.96039e-06	4.86475e-05	SLC27A5	solute carrier family 27 member 5
ENSG00000083812	328.532	-0.225043	0.076663	0.00170172	0.0115791	ZNF324	zinc finger protein 324
ENSG00000083857	7837.71	0.474441	0.158929	0.000475467	0.00428737	FAT1	FAT atypical cadherin 1
ENSG00000084072	1695.55	0.20211	0.0772919	0.00445197	0.0241927	PPIE	peptidylprolyl isomerase E
ENSG00000084073	3019.74	0.253148	0.0713678	0.000167056	0.00186054	ZMPSTE24	zinc metallopeptidase STE24
ENSG00000084090	6475.89	0.376555	0.0546011	2.03245e-12	3.46329e-10	STARD7	StAR related lipid transfer domain containing 7
ENSG00000084444	337.245	-0.340011	0.118397	0.00091335	0.00715327	FAM234B	family with sequence similarity 234 member B
ENSG00000084453	265.168	1.55834	0.435858	8.59832e-09	4.83777e-07	SLCO1A2	solute carrier organic anion transporter family member 1A2
ENSG00000084463	3187.21	0.176371	0.0616424	0.00323779	0.0190889	WBP11	WW domain binding protein 11
ENSG00000084710	259.092	0.363485	0.156238	0.00567462	0.0291691	EFR3B	EFR3 homolog B
ENSG00000084733	5048.92	0.406598	0.0697821	1.26388e-09	9.2205e-08	RAB10	RAB10, member RAS oncogene family
ENSG00000084734	1847.23	-0.890117	0.279701	3.36864e-05	0.000521157	GCKR	glucokinase regulator
ENSG00000084754	14785.8	0.193472	0.0730006	0.00590024	0.0300184	HADHA	hydroxyacyl-CoA dehydrogenase trifunctional multienzyme complex subunit alpha
ENSG00000084764	875.15	-0.369198	0.115153	0.000267395	0.00268588	MAPRE3	microtubule associated protein RP/EB family member 3
ENSG00000085265	205.048	-0.402038	0.216837	0.00693845	0.0339551	FCN1	ficolin 1
ENSG00000085382	248.005	-0.60927	0.12593	1.68769e-07	6.10023e-06	HACE1	HECT domain and ankyrin repeat containing E3 ubiquitin protein ligase 1
ENSG00000085760	1873.41	0.183982	0.0615646	0.00202433	0.0114266	MTIF2	mitochondrial translational initiation factor 2
ENSG00000085831	721.015	1.02026	0.25413	1.23609e-06	3.72424e-05	TTC39A	tetratricopeptide repeat domain 39A
ENSG00000086598	12553.4	0.25429	0.0652947	4.18947e-05	0.000623093	TMED2	transmembrane p24 trafficking protein 2
ENSG00000086730	429.283	0.552484	0.148717	1.39051e-05	0.000253849	LAT2	linker for activation of T cells family member 2
ENSG00000086848	361.375	-0.339414	0.0962782	0.000113094	0.00136606	ALG9	ALG9 alpha-1,2-mannosyltransferase
ENSG00000086967	29.7007	0.869805	0.426712	0.000247826	0.00252548	MYBPC2	myosin binding protein C2
ENSG00000086991	284.461	0.456503	0.180929	0.00217837	0.0139847	NOX4	NADPH oxidase 4
ENSG00000087088	2936.55	0.333288	0.103823	0.000319027	0.00307876	BAX	BCL2 associated X, apoptosis regulator
ENSG00000087258	519.577	-0.525043	0.332293	0.0047652	0.0255817	GNAO1	G protein subunit alpha o1
ENSG00000087263	1101.35	0.201217	0.0664258	0.00152489	0.0106461	OGFOD1	2-oxoglutarate and iron dependent oxygenase domain containing 1
ENSG00000087266	2785.39	0.261609	0.106757	0.00725898	0.0349839	SH3BP2	SH3 domain binding protein 2
ENSG00000087299	438.633	-0.361859	0.117873	0.000523177	0.0046055	L2HGDH	L-2-hydroxyglutarate dehydrogenase
ENSG00000087301	503.386	-0.587049	0.112309	5.04763e-08	2.23385e-06	TXNDC16	thioredoxin domain containing 16
ENSG00000087338	1073.98	0.352422	0.0894639	2.18754e-05	0.000367073	GMCL1	germ cell-less 1, spermatogenesis associated
ENSG00000087510	240.187	0.40896	0.54185	0.0115504	0.0494433	TFAP2C	transcription factor AP-2 gamma
ENSG00000087586	803.609	0.324079	0.145524	0.00942684	0.0425922	AURKA	aurora kinase A
ENSG00000087995	801.52	0.242683	0.0720584	0.00040725	0.00422117	METTL2A	methyltransferase 2A, methylcytidine
ENSG00000088179	631.425	-0.319225	0.0827689	3.70201e-05	0.000562159	PTPN4	protein tyrosine phosphatase non-receptor type 4
ENSG00000088280	1075.97	-0.696539	0.161206	1.07354e-07	4.11081e-06	ASAP3	ArfGAP with SH3 domain, ankyrin repeat and PH domain 3
ENSG00000088305	151.465	-0.523009	0.14626	3.16481e-05	0.000494431	DNMT3B	DNA methyltransferase 3 beta
ENSG00000088367	2902.81	1.06843	0.233849	2.57452e-06	6.12341e-05	EPB41L1	erythrocyte membrane protein band 4.1 like 1
ENSG00000088543	379.085	-0.864179	0.129256	1.14365e-13	2.70129e-11	C3orf18	chromosome 3 open reading frame 18
ENSG00000088682	2383.34	0.553639	0.0988566	3.74382e-09	2.33802e-07	COQ9	coenzyme Q9
ENSG00000088727	209.556	-0.569431	0.113048	4.57242e-08	1.96894e-06	KIF9	kinesin family member 9
ENSG00000088833	4130.08	-0.18792	0.0723744	0.00548048	0.0284222	NSFL1C	NSFL1 cofactor
ENSG00000088836	151.411	0.971495	0.25119	2.16347e-05	0.000360768	SLC4A11	solute carrier family 4 member 11
ENSG00000088876	390.966	-0.543803	0.074241	4.98672e-15	1.71412e-12	ZNF343	zinc finger protein 343
ENSG00000088888	4504.81	0.199909	0.0805136	0.00810663	0.0382856	MAVS	mitochondrial antiviral signaling protein
ENSG00000088986	6924.49	0.294112	0.0800871	9.87151e-05	0.00121892	DYNLL1	dynein light chain LC8-type 1
ENSG00000089050	1389.92	-0.478641	0.108197	7.34108e-07	2.12277e-05	RBBP9	RB binding protein 9, serine hydrolase
ENSG00000089123	273.708	-0.29666	0.0901321	0.000287447	0.00283361	TASP1	taspase 1
ENSG00000089195	681.741	-0.202019	0.0712591	0.00257192	0.015978	TRMT6	tRNA methyltransferase 6 non-catalytic subunit
ENSG00000089335	981.984	0.228652	0.0873057	0.00472424	0.0254061	ZNF302	zinc finger protein 302
ENSG00000089356	10.6927	-1.07077	0.568039	0.0008203	0.00659335	FXYD3	FXYD domain containing ion transport regulator 3
ENSG00000089558	23.5938	-1.05466	0.250073	6.37231e-07	1.88048e-05	KCNH4	potassium voltage-gated channel subfamily H member 4
ENSG00000089692	287.226	0.477382	0.268293	0.00508433	0.0268226	LAG3	lymphocyte activating 3
ENSG00000089818	893.011	0.187509	0.062489	0.00198033	0.0129539	NECAP1	NECAP endocytosis associated 1
ENSG00000090013	7332.6	-0.28109	0.123332	0.00718688	0.0348953	BLVRB	biliverdin reductase B
ENSG00000090020	1335.8	0.282863	0.11312	0.00395028	0.0195723	SLC9A1	solute carrier family 9 member A1
ENSG00000090097	1313.73	-0.294077	0.113772	0.00334077	0.0195241	PCBP4	poly(rC) binding protein 4
ENSG00000090266	2622.87	0.274223	0.110592	0.00562582	0.028966	NDUFB2	NADH:ubiquinone oxidoreductase subunit B2
ENSG00000090316	2365.46	0.41844	0.0635812	1.567e-11	1.65569e-09	MAEA	macrophage erythroblast attacher, E3 ubiquitin ligase
ENSG00000090615	3159.71	0.16676	0.0629154	0.0052615	0.0277	GOLGA3	golgin A3
ENSG00000090863	7250.68	0.261747	0.0730907	0.000161566	0.00181465	GLG1	golgi glycoprotein 1
ENSG00000090932	92.4413	-1.26299	0.457265	0.00010374	0.00127289	DLL3	delta like canonical Notch ligand 3
ENSG00000091106	82.4992	0.296617	0.106237	0.0015432	0.0107502	NLRC4	NLR family CARD domain containing 4
ENSG00000091140	3871.54	0.456356	0.0916005	1.8285e-07	6.58648e-06	DLD	dihydrolipoamide dehydrogenase
ENSG00000091317	3313.59	-0.41489	0.0949361	4.49158e-06	9.8575e-05	CMTM6	CKLF like MARVEL transmembrane domain containing 6
ENSG00000091482	47.1352	-1.54939	0.565747	2.69032e-05	0.000429475	SMPX	small muscle protein X-linked
ENSG00000091490	2615.26	1.09819	0.214777	2.81814e-09	1.56124e-07	SEL1L3	SEL1L family member 3
ENSG00000091513	243813	-1.23339	0.288881	3.33643e-07	1.10088e-05	TF	transferrin
ENSG00000091622	103.751	0.385402	0.227522	0.010442	0.0459011	PITPNM3	PITPNM family member 3
ENSG00000091640	2158.81	0.398536	0.103121	2.92586e-05	0.000396594	SPAG7	sperm associated antigen 7
ENSG00000091656	519.091	-0.389059	0.223632	0.00570439	0.0292843	ZFHX4	zinc finger homeobox 4
ENSG00000092009	15.4798	1.67638	0.436842	2.69399e-06	6.32557e-05	CMA1	chymase 1
ENSG00000092036	419.839	-0.562659	0.121448	4.15638e-07	1.3203e-05	HAUS4	HAUS augmin like complex subunit 4
ENSG00000092200	38.901	-0.554457	0.15927	4.3744e-05	0.000644569	RPGRIP1	RPGR interacting protein 1
ENSG00000092208	214.364	-0.327544	0.0779721	6.48871e-06	0.000134487	GEMIN2	gem nuclear organelle associated protein 2
ENSG00000092445	1651.23	0.462409	0.212368	0.00671732	0.0292776	TYRO3	TYRO3 protein tyrosine kinase
ENSG00000092470	310.688	-0.683386	0.161044	6.95934e-07	2.02466e-05	WDR76	WD repeat domain 76
ENSG00000092758	575.458	0.296996	0.378801	0.00853883	0.0396539	COL9A3	collagen type IX alpha 3 chain
ENSG00000092850	18.3686	-0.578028	0.297794	0.00180739	0.0121435	TEKT2	tektin 2
ENSG00000092929	687.301	0.498232	0.163057	0.000129226	0.00151045	UNC13D	unc-13 homolog D
ENSG00000092931	808.173	-0.200606	0.0773193	0.00529652	0.0308536	MFSD11	major facilitator superfamily domain containing 11
ENSG00000093010	6559.65	0.308787	0.145726	0.00863561	0.0398937	COMT	catechol-O-methyltransferase
ENSG00000093183	1193.17	-0.542085	0.0566814	2.47823e-22	5.91208e-19	SEC22C	SEC22 homolog C, vesicle trafficking protein
ENSG00000093217	1581.85	-0.307029	0.124548	0.00612991	0.0273263	XYLB	xylulokinase
ENSG00000094631	4089.41	-0.263743	0.107286	0.00492141	0.0261948	HDAC6	histone deacetylase 6
ENSG00000094755	128.413	-0.691949	0.448041	0.00178487	0.0120146	GABRP	gamma-aminobutyric acid type A receptor subunit pi
ENSG00000094916	3427.29	0.611171	0.0921459	1.31173e-11	1.65569e-09	CBX5	chromobox 5
ENSG00000095209	1109.85	-0.373221	0.11175	8.20813e-05	0.00105318	TMEM38B	transmembrane protein 38B
ENSG00000095397	696.045	-0.453455	0.147844	0.000321312	0.00309455	WHRN	whirlin
ENSG00000095485	747.679	0.193824	0.0642048	0.00183144	0.0122589	CWF19L1	CWF19 like cell cycle control factor 1
ENSG00000095539	2297.37	0.649591	0.147286	2.58599e-06	6.13843e-05	SEMA4G	semaphorin 4G
ENSG00000095587	23.8228	0.608969	0.251158	0.00143631	0.00974908	TLL2	tolloid like 2
ENSG00000095739	2277.54	-1.01631	0.211881	6.10712e-08	2.52937e-06	BAMBI	BMP and activin membrane bound inhibitor
ENSG00000096092	2156.32	-0.413983	0.116014	6.00499e-05	0.000831911	TMEM14A	transmembrane protein 14A
ENSG00000096872	463.605	-0.326932	0.0984954	0.000112111	0.0014073	IFT74	intraflagellar transport 74
ENSG00000097046	212.404	-0.452739	0.15126	0.000241304	0.00245073	CDC7	cell division cycle 7
ENSG00000097096	113.448	-0.618563	0.174514	2.53891e-05	0.000413434	SYDE2	synapse defective Rho GTPase homolog 2
ENSG00000099203	424.808	0.29397	0.084699	0.000201729	0.00224079	TMED1	transmembrane p24 trafficking protein 1
ENSG00000099219	1700.71	0.284124	0.114662	0.00501702	0.0265674	ERMP1	endoplasmic reticulum metallopeptidase 1
ENSG00000099246	2665.58	0.196821	0.0661367	0.00188116	0.0124936	RAB18	RAB18, member RAS oncogene family
ENSG00000099256	134.105	-0.526828	0.204525	0.000516586	0.00456264	PRTFDC1	phosphoribosyl transferase domain containing 1
ENSG00000099260	1770.86	-0.912177	0.18617	1.4587e-08	6.45043e-07	PALMD	palmdelphin
ENSG00000099326	618.028	0.341773	0.101632	0.00021674	0.00227878	MZF1	myeloid zinc finger 1
ENSG00000099364	585.34	0.26228	0.0870102	0.00105167	0.0080042	FBXL19	F-box and leucine rich repeat protein 19
ENSG00000099365	199.062	-0.354577	0.187369	0.00854553	0.0396696	STX1B	syntaxin 1B
ENSG00000099399	122.731	-0.0872127	0.258483	0.00565221	0.0290727	MAGEB2	MAGE family member B2
ENSG00000099822	130.313	0.585514	0.325078	0.00476548	0.0255817	HCN2	hyperpolarization activated cyclic nucleotide gated potassium and sodium channel 2
ENSG00000099834	10302.2	0.415396	0.280868	0.0103116	0.0454955	CDHR5	cadherin related family member 5
ENSG00000099910	888.341	0.343826	0.0809	7.54352e-06	0.00015381	KLHL22	kelch like family member 22
ENSG00000099917	4057.34	0.269858	0.0758859	0.00012606	0.00148142	MED15	mediator complex subunit 15
ENSG00000099937	33371.4	1.48561	0.29057	1.98994e-12	3.41525e-10	SERPIND1	serpin family D member 1
ENSG00000099953	1445.45	0.425609	0.226623	0.0113722	0.0489172	MMP11	matrix metallopeptidase 11
ENSG00000099954	441.783	-0.569489	0.24077	0.00085458	0.00680015	CECR2	CECR2 histone acetyl-lysine reader
ENSG00000099968	3077.49	0.359238	0.0677925	2.83689e-08	1.3244e-06	BCL2L13	BCL2 like 13
ENSG00000099984	4.91773	-0.598855	0.471654	0.00823861	0.038529	GSTT2	glutathione S-transferase theta 2 (gene/pseudogene)
ENSG00000100027	120.459	-0.575255	0.18366	0.000118176	0.00139855	YPEL1	yippee like 1
ENSG00000100033	774.124	0.891299	0.345778	0.00117257	0.00870928	PRODH	proline dehydrogenase 1
ENSG00000100151	1288.46	0.263281	0.0932975	0.00216898	0.0123029	PICK1	protein interacting with PRKCA 1
ENSG00000100156	35.5962	0.753516	0.214629	2.12519e-05	0.000355139	SLC16A8	solute carrier family 16 member 8
ENSG00000100167	504.889	0.668352	0.259534	0.00142995	0.0101587	SEPTIN3	septin 3
ENSG00000100191	15.7771	0.674088	0.23685	0.000316754	0.0030593	SLC5A4	solute carrier family 5 member 4
ENSG00000100197	9226.63	-0.423582	0.268271	0.00868093	0.0402298	CYP2D6	cytochrome P450 family 2 subfamily D member 6
ENSG00000100218	37.6641	0.81882	0.222205	1.56679e-05	0.00027998	RSPH14	radial spoke head 14 homolog
ENSG00000100220	3950.82	0.224896	0.0741512	0.00158062	0.010948	RTCB	RNA 2',3'-cyclic phosphate and 5'-OH ligase
ENSG00000100239	5846.05	0.266947	0.0831542	0.000843405	0.00673369	PPP6R2	protein phosphatase 6 regulatory subunit 2
ENSG00000100253	308.092	1.32055	0.395429	5.59249e-05	0.000786179	MIOX	myo-inositol oxygenase
ENSG00000100266	4867.36	0.254666	0.102858	0.00634107	0.0316867	PACSIN2	protein kinase C and casein kinase substrate in neurons 2
ENSG00000100297	2991.97	-0.370153	0.116016	0.000273642	0.00273138	MCM5	minichromosome maintenance complex component 5
ENSG00000100299	3500.18	-0.319978	0.115098	0.00134183	0.00968261	ARSA	arylsulfatase A
ENSG00000100302	181.917	0.596049	0.176623	7.73747e-05	0.00100921	RASD2	RASD family member 2
ENSG00000100314	19.9551	1.18065	0.31676	2.42293e-06	5.81503e-05	CABP7	calcium binding protein 7
ENSG00000100320	2807.35	0.261655	0.0847481	0.00113053	0.00844922	RBFOX2	RNA binding fox-1 homolog 2
ENSG00000100335	2269.51	0.185442	0.0668011	0.00414536	0.0230195	MIEF1	mitochondrial elongation factor 1
ENSG00000100348	5012.83	0.216229	0.0851045	0.00715976	0.0347002	TXN2	thioredoxin 2
ENSG00000100354	1336.82	0.201474	0.0745149	0.00441517	0.0212821	TNRC6B	trinucleotide repeat containing adaptor 6B
ENSG00000100362	25.0243	1.77046	0.392106	2.19847e-08	1.07253e-06	PVALB	parvalbumin
ENSG00000100412	4389.07	0.653556	0.112638	2.13464e-09	1.45914e-07	ACO2	aconitase 2
ENSG00000100416	1144.75	0.214203	0.0895891	0.00916903	0.0416947	TRMU	tRNA mitochondrial 2-thiouridylase
ENSG00000100422	2879.61	0.256586	0.100254	0.00641246	0.0319698	CERK	ceramide kinase
ENSG00000100441	1398.28	-0.249776	0.106845	0.00801903	0.0377843	KHNYN	KH and NYN domain containing
ENSG00000100442	1243.18	0.168668	0.0703234	0.0109419	0.0475983	FKBP3	FKBP prolyl isomerase 3
ENSG00000100448	58.9415	1.21192	0.426913	0.000454536	0.00412768	CTSG	cathepsin G
ENSG00000100528	4832.4	-0.345366	0.0852694	1.07614e-05	0.000203588	CNIH1	cornichon family AMPA receptor auxiliary protein 1
ENSG00000100532	351.465	-0.296922	0.0798849	6.19718e-05	0.000852023	CGRRF1	cell growth regulator with ring finger domain 1
ENSG00000100558	526.126	-0.731188	0.327425	0.00055007	0.00478573	PLEK2	pleckstrin 2
ENSG00000100568	1322.74	0.176399	0.0640987	0.00454643	0.0245884	VTI1B	vesicle transport through interaction with t-SNAREs 1B
ENSG00000100583	24.2544	-0.339518	0.169216	0.00780441	0.0370082	SAMD15	sterile alpha motif domain containing 15
ENSG00000100593	45.3718	1.54997	0.52718	1.06358e-05	0.000201692	ISM2	isthmin 2
ENSG00000100802	396.4	-0.205252	0.0750576	0.00391325	0.0220435	C14orf93	chromosome 14 open reading frame 93
ENSG00000100889	16062.6	-0.360987	0.152849	0.00276969	0.0170241	PCK2	phosphoenolpyruvate carboxykinase 2, mitochondrial
ENSG00000100890	148.984	-0.267678	0.0776696	0.000174691	0.00192928	PRORP	protein only RNase P catalytic subunit
ENSG00000100926	134.308	0.208858	0.0742736	0.00293477	0.0176946	TM9SF1	transmembrane 9 superfamily member 1
ENSG00000101017	1099.94	-0.716995	0.185867	2.12132e-06	5.17445e-05	CD40	CD40 molecule
ENSG00000101019	1629.57	0.323779	0.0653135	3.53172e-07	1.14942e-05	UQCC1	ubiquinol-cytochrome c reductase complex assembly factor 1
ENSG00000101049	1413.08	0.437081	0.157286	0.00115517	0.00859836	SGK2	serum/glucocorticoid regulated kinase 2
ENSG00000101076	11290.9	0.436565	0.273547	0.00327039	0.0192164	HNF4A	hepatocyte nuclear factor 4 alpha
ENSG00000101084	60.4561	0.896426	0.154534	4.40616e-09	2.68832e-07	RAB5IF	RAB5 interacting factor
ENSG00000101126	3610.16	0.185755	0.0572169	0.0010529	0.00800956	ADNP	activity dependent neuroprotector homeobox
ENSG00000101152	3529.5	0.181772	0.0754375	0.0112541	0.0486109	DNAJC5	DnaJ heat shock protein family (Hsp40) member C5
ENSG00000101160	19808.6	-0.304065	0.116602	0.0021968	0.0141555	CTSZ	cathepsin Z
ENSG00000101188	30.3571	1.03984	0.301172	0.000100924	0.00124233	NTSR1	neurotensin receptor 1
ENSG00000101203	7.70948	1.68798	0.378252	2.96302e-08	1.36459e-06	COL20A1	collagen type XX alpha 1 chain
ENSG00000101210	4384.59	2.07009	0.466305	9.68699e-09	5.34937e-07	EEF1A2	eukaryotic translation elongation factor 1 alpha 2
ENSG00000101216	975.481	-0.197505	0.0660871	0.00175704	0.011877	GMEB2	glucocorticoid modulatory element binding protein 2
ENSG00000101220	1787.79	-0.381189	0.110252	0.000114013	0.00137279	C20orf27	chromosome 20 open reading frame 27
ENSG00000101230	290.163	1.77973	0.323841	7.4707e-12	1.05456e-09	ISM1	isthmin 1
ENSG00000101247	526.846	0.323628	0.0810307	2.08005e-05	0.000352677	NDUFAF5	NADH:ubiquinone oxidoreductase complex assembly factor 5
ENSG00000101266	3386.53	0.218572	0.0588468	0.000127725	0.0014951	CSNK2A1	casein kinase 2 alpha 1
ENSG00000101294	10956	0.319576	0.0996268	0.00037383	0.00351244	HM13	histocompatibility minor 13
ENSG00000101310	2738.67	0.233442	0.0798275	0.00201305	0.0131247	SEC23B	SEC23 homolog B, COPII coat complex component
ENSG00000101311	249.507	-1.49797	0.355461	4.40948e-08	1.90912e-06	FERMT1	FERM domain containing kindlin 1
ENSG00000101323	6763.25	-0.546509	0.340157	0.00282779	0.0172399	HAO1	hydroxyacid oxidase 1
ENSG00000101333	433.128	0.573632	0.243749	0.00175746	0.011877	PLCB4	phospholipase C beta 4
ENSG00000101337	4581.52	0.162094	0.0616403	0.00684794	0.0336765	TM9SF4	transmembrane 9 superfamily member 4
ENSG00000101350	3295.75	0.220071	0.0706952	0.00131777	0.00959972	KIF3B	kinesin family member 3B
ENSG00000101400	2387.6	-0.462286	0.160518	0.000401907	0.00373361	SNTA1	syntrophin alpha 1
ENSG00000101405	47.8956	-1.90223	0.585789	2.28257e-06	5.46573e-05	OXT	oxytocin/neurophysin I prepropeptide
ENSG00000101417	1290.86	-0.339397	0.0970201	0.000154945	0.00175766	PXMP4	peroxisomal membrane protein 4
ENSG00000101442	448.088	-0.415863	0.0913002	1.05976e-06	2.89508e-05	ACTR5	actin related protein 5
ENSG00000101443	750.333	-0.609052	0.800445	0.00278299	0.0170197	WFDC2	WAP four-disulfide core domain 2
ENSG00000101463	82.0211	0.724072	0.359576	0.00585206	0.0298432	SYNDIG1	synapse differentiation inducing 1
ENSG00000101624	186.956	-0.203765	0.0837821	0.00783412	0.0371257	CEP76	centrosomal protein 76
ENSG00000101638	14.5456	0.780523	0.255241	0.000332762	0.00303443	ST8SIA5	ST8 alpha-N-acetyl-neuraminide alpha-2,8-sialyltransferase 5
ENSG00000101746	17.6221	-1.39385	0.686129	0.000205458	0.00208152	NOL4	nucleolar protein 4
ENSG00000101811	529.405	-0.194903	0.0809294	0.00817418	0.0383437	CSTF2	cleavage stimulation factor subunit 2
ENSG00000101846	1326.06	1.15026	0.175682	5.47317e-12	7.19678e-10	STS	steroid sulfatase
ENSG00000101868	586.193	0.321389	0.106397	0.000588716	0.00504107	POLA1	DNA polymerase alpha 1, catalytic subunit
ENSG00000101951	1200.38	-0.11033	0.271663	6.41241e-05	0.000873142	PAGE4	PAGE family member 4
ENSG00000102032	1621.35	0.621849	0.231574	0.000831276	0.00667259	RENBP	renin binding protein
ENSG00000102078	238.689	-0.334698	0.0901226	3.51384e-05	0.000540465	SLC25A14	solute carrier family 25 member 14
ENSG00000102098	144.792	-0.538287	0.161285	7.24456e-05	0.000947381	SCML2	Scm polycomb group protein like 2
ENSG00000102100	1636.78	0.201168	0.0747985	0.00384638	0.0192066	SLC35A2	solute carrier family 35 member A2
ENSG00000102158	5850.63	0.243926	0.0851248	0.00191929	0.0126517	MAGT1	magnesium transporter 1
ENSG00000102225	3203.74	0.374117	0.0847621	2.69956e-06	6.33241e-05	CDK16	cyclin dependent kinase 16
ENSG00000102287	984.051	0.54391	0.258469	0.00342476	0.0198786	GABRE	gamma-aminobutyric acid type A receptor subunit epsilon
ENSG00000102383	52.696	-0.632078	0.293471	0.00226113	0.0144422	ZDHHC15	zinc finger DHHC-type palmitoyltransferase 15
ENSG00000102401	1572.98	0.501378	0.19496	0.00242825	0.0152483	ARMCX3	armadillo repeat containing X-linked 3
ENSG00000102466	125.707	-0.797574	0.378236	0.000679362	0.00566079	FGF14	fibroblast growth factor 14
ENSG00000102580	4942.95	0.259033	0.101422	0.00491565	0.0261842	DNAJC3	DnaJ heat shock protein family (Hsp40) member C3
ENSG00000102595	753.459	-0.250425	0.089237	0.0017899	0.0120417	UGGT2	UDP-glucose glycoprotein glucosyltransferase 2
ENSG00000102781	489.102	-0.360276	0.12561	0.000590223	0.00504853	KATNAL1	katanin catalytic subunit A1 like 1
ENSG00000102854	2606.55	-0.80282	0.624558	0.00351258	0.0202407	MSLN	mesothelin
ENSG00000102890	735.788	0.606242	0.209761	0.000570298	0.00492936	ELMO3	engulfment and cell motility 3
ENSG00000102893	2447.07	0.339155	0.0939068	0.000115208	0.00138458	PHKB	phosphorylase kinase regulatory subunit beta
ENSG00000102931	12.0073	0.636412	0.189307	0.000145609	0.00166721	ARL2BP	ADP ribosylation factor like GTPase 2 binding protein
ENSG00000102934	921.857	0.600379	0.16921	6.36562e-05	0.000869739	PLLP	plasmolipin
ENSG00000102977	708.659	-0.338261	0.0949297	0.000102883	0.00126319	ACD	ACD shelterin complex subunit and telomerase recruitment factor
ENSG00000102978	2698.24	0.497504	0.0845587	2.54154e-09	1.68889e-07	POLR2C	RNA polymerase II subunit C
ENSG00000102981	200.625	-0.370321	0.168117	0.00439188	0.0239984	PARD6A	par-6 family cell polarity regulator alpha
ENSG00000102984	68.7674	-0.485256	0.095553	4.5501e-08	1.96288e-06	ZNF821	zinc finger protein 821
ENSG00000103024	1725.91	0.26341	0.114408	0.00933766	0.0422533	NME3	NME/NM23 nucleoside diphosphate kinase 3
ENSG00000103044	99.7792	0.842038	0.167113	5.07713e-09	3.05088e-07	HAS3	hyaluronan synthase 3
ENSG00000103047	779.149	-0.311269	0.0964514	0.000299426	0.00327531	TANGO6	transport and golgi organization 6 homolog
ENSG00000103056	394.297	0.999564	0.245008	6.33721e-08	2.74187e-06	SMPD3	sphingomyelin phosphodiesterase 3
ENSG00000103067	1928.61	0.373516	0.155093	0.00493759	0.0262399	ESRP2	epithelial splicing regulatory protein 2
ENSG00000103091	2049.57	0.270006	0.0804415	0.000556842	0.00416465	WDR59	WD repeat domain 59
ENSG00000103152	789.099	0.241807	0.08619	0.00246644	0.0154231	MPG	N-methylpurine DNA glycosylase
ENSG00000103154	942.784	0.430434	0.390669	0.00714605	0.0346637	NECAB2	N-terminal EF-hand calcium binding protein 2
ENSG00000103175	439.199	0.449725	0.237529	0.00748876	0.0372845	WFDC1	WAP four-disulfide core domain 1
ENSG00000103187	3235.95	0.418	0.143562	0.000550596	0.00480971	COTL1	coactosin like F-actin binding protein 1
ENSG00000103202	4902.52	0.462825	0.125138	7.53655e-05	0.000987867	NME4	NME/NM23 nucleoside diphosphate kinase 4
ENSG00000103222	1486.51	0.438639	0.165665	0.00124307	0.00913854	ABCC1	ATP binding cassette subfamily C member 1
ENSG00000103253	377.786	0.680997	0.265904	0.000350146	0.00331603	HAGHL	hydroxyacylglutathione hydrolase like
ENSG00000103264	3035.26	-0.41139	0.153421	0.00100237	0.00774411	FBXO31	F-box protein 31
ENSG00000103316	591.221	0.585302	0.235387	0.000716091	0.00591519	CRYM	crystallin mu
ENSG00000103326	1568.65	0.197632	0.0765227	0.00656573	0.0326113	CAPN15	calpain 15
ENSG00000103335	3743.96	0.296138	0.0974668	0.000961293	0.00745533	PIEZO1	piezo type mechanosensitive ion channel component 1
ENSG00000103365	3583.09	0.429479	0.0802524	4.25846e-08	1.85045e-06	GGA2	golgi associated, gamma adaptin ear containing, ARF binding protein 2
ENSG00000103460	465.144	-0.66927	0.315153	0.00124239	0.00913776	TOX3	TOX high mobility group box family member 3
ENSG00000103494	231.782	0.235842	0.0954138	0.0063221	0.0316231	RPGRIP1L	RPGRIP1 like
ENSG00000103540	390.497	-0.482144	0.114117	1.87404e-06	4.65353e-05	CCP110	centriolar coiled-coil protein 110
ENSG00000103546	385.147	-0.13385	0.289571	0.000519719	0.00458352	SLC6A2	solute carrier family 6 member 2
ENSG00000103569	16418.2	-0.796466	0.417735	0.000329605	0.00316166	AQP9	aquaporin 9
ENSG00000103599	102.073	-0.782215	0.290506	7.67949e-05	0.0010033	IQCH	IQ motif containing H
ENSG00000103742	125.082	0.719686	0.313147	0.00164828	0.0113025	IGDCC4	immunoglobulin superfamily DCC subclass member 4
ENSG00000103769	4512.7	0.281624	0.0551676	1.58839e-07	5.78513e-06	RAB11A	RAB11A, member RAS oncogene family
ENSG00000103855	3574.09	0.319026	0.0964298	0.000387579	0.00361457	CD276	CD276 molecule
ENSG00000103978	1452.9	0.425772	0.0733588	9.9252e-10	6.42117e-08	TMEM87A	transmembrane protein 87A
ENSG00000103995	150.024	-0.492413	0.138955	3.24967e-05	0.000504386	CEP152	centrosomal protein 152
ENSG00000104044	1248.12	2.12669	0.411383	1.51127e-08	7.77298e-07	OCA2	OCA2 melanosomal transmembrane protein
ENSG00000104131	2373.17	0.203358	0.0647747	0.000999697	0.00769316	EIF3J	eukaryotic translation initiation factor 3 subunit J
ENSG00000104133	2114.17	0.308762	0.0958844	0.000502783	0.00446054	SPG11	SPG11 vesicle trafficking associated, spatacsin
ENSG00000104205	498.956	-0.250049	0.121557	0.0114817	0.0492145	SGK3	serum/glucocorticoid regulated kinase family member 3
ENSG00000104218	730.419	0.274386	0.114257	0.00538166	0.0280072	CSPP1	centrosome and spindle pole associated protein 1
ENSG00000104219	722.605	-0.816801	0.186847	3.32305e-07	1.09832e-05	ZDHHC2	zinc finger DHHC-type palmitoyltransferase 2
ENSG00000104290	235.262	-0.652381	0.199418	4.0171e-05	0.000594177	FZD3	frizzled class receptor 3
ENSG00000104313	21.6814	-0.978761	0.574543	0.000405866	0.00376451	EYA1	EYA transcriptional coactivator and phosphatase 1
ENSG00000104321	57.6379	-0.5617	0.465416	0.0058292	0.0297585	TRPA1	transient receptor potential cation channel subfamily A member 1
ENSG00000104325	9140.24	0.267913	0.117916	0.00784195	0.0371554	DECR1	2,4-dienoyl-CoA reductase 1
ENSG00000104327	32.5455	-0.620779	0.421632	0.00436736	0.0237425	CALB1	calbindin 1
ENSG00000104341	7412.38	-0.347597	0.177402	0.00771944	0.0367062	LAPTM4B	lysosomal protein transmembrane 4 beta
ENSG00000104356	299.802	0.247442	0.07968	0.000841312	0.00672374	POP1	POP1 homolog, ribonuclease P/MRP subunit
ENSG00000104369	115.429	0.541943	0.353371	0.00716469	0.0347047	JPH1	junctophilin 1
ENSG00000104381	320.282	-0.376693	0.170642	0.00441695	0.0240903	GDAP1	ganglioside induced differentiation associated protein 1
ENSG00000104388	6781.98	0.216688	0.092452	0.00867023	0.0400072	RAB2A	RAB2A, member RAS oncogene family
ENSG00000104427	177.647	-0.550497	0.165175	5.08202e-05	0.000724666	ZC2HC1A	zinc finger C2HC-type containing 1A
ENSG00000104447	357.929	-0.582245	0.207645	0.000231029	0.00239561	TRPS1	transcriptional repressor GATA binding 1
ENSG00000104490	888.772	0.53032	0.187323	0.000973652	0.00753223	NCALD	neurocalcin delta
ENSG00000104497	262.665	-0.310153	0.102758	0.000489507	0.00437202	SNX16	sorting nexin 16
ENSG00000104549	4087.24	-0.350537	0.199776	0.00764542	0.0363977	SQLE	squalene epoxidase
ENSG00000104626	445.327	-0.263573	0.100954	0.00314433	0.0193767	ERI1	exoribonuclease 1
ENSG00000104804	5.42459	-0.844834	0.322035	0.000274902	0.00274074	TULP2	TUB like protein 2
ENSG00000104808	40.2205	-0.902534	0.319727	3.82549e-05	0.000576506	DHDH	dihydrodiol dehydrogenase
ENSG00000104812	2792.06	0.242708	0.0992452	0.0063512	0.0317241	GYS1	glycogen synthase 1
ENSG00000104833	2168.35	-0.643761	0.541164	0.00370648	0.01833	TUBB4A	tubulin beta 4A class IVa
ENSG00000104835	83.8829	0.250534	0.0937236	0.00411272	0.0228728	SARS2	seryl-tRNA synthetase 2, mitochondrial
ENSG00000104863	138.511	-0.467911	0.134969	7.36815e-05	0.000958119	LIN7B	lin-7 homolog B, crumbs cell polarity complex component
ENSG00000104881	1023.39	-0.596504	0.142333	5.21469e-07	1.58828e-05	PPP1R13L	protein phosphatase 1 regulatory subunit 13 like
ENSG00000104884	1501.18	-0.339488	0.0981211	0.000107973	0.00115136	ERCC2	ERCC excision repair 2, TFIIH core complex helicase subunit
ENSG00000104886	2261.96	0.348223	0.107671	0.000443088	0.00404064	PLEKHJ1	pleckstrin homology domain containing J1
ENSG00000104888	26.1641	-0.714429	0.28588	0.000545155	0.00475362	SLC17A7	solute carrier family 17 member 7
ENSG00000104901	18.4423	-0.52955	0.279496	0.00479115	0.0256849	DKKL1	dickkopf like acrosomal protein 1
ENSG00000104953	168.242	-0.711242	0.2463	0.000113728	0.00137025	TLE6	TLE family member 6, subcortical maternal complex member
ENSG00000104980	1799.84	0.311027	0.0718328	8.62929e-06	0.000146336	TIMM44	translocase of inner mitochondrial membrane 44
ENSG00000105127	1254.58	0.220263	0.0569306	8.88373e-05	0.00112251	AKAP8	A-kinase anchoring protein 8
ENSG00000105135	6527.36	0.39507	0.110766	0.000139082	0.00160519	ILVBL	ilvB acetolactate synthase like
ENSG00000105186	1066.09	-0.226514	0.0896178	0.00587344	0.0299319	ANKRD27	ankyrin repeat domain 27
ENSG00000105204	1056.24	0.262004	0.115827	0.00994476	0.044232	DYRK1B	dual specificity tyrosine phosphorylation regulated kinase 1B
ENSG00000105220	19094.4	0.410752	0.116448	0.000104249	0.00128156	GPI	glucose-6-phosphate isomerase
ENSG00000105251	297.563	-1.2407	0.391078	5.29812e-06	0.000113458	SHD	Src homology 2 domain containing transforming protein D
ENSG00000105290	337.224	0.630546	0.403213	0.00255346	0.0158757	APLP1	amyloid beta precursor like protein 1
ENSG00000105298	632.201	-0.153289	0.0615636	0.00996383	0.0442667	CACTIN	cactin, spliceosome C complex subunit
ENSG00000105327	707.933	0.31162	0.11097	0.00185525	0.0123628	BBC3	BCL2 binding component 3
ENSG00000105329	2541.09	0.619691	0.177619	3.3881e-05	0.000449066	TGFB1	transforming growth factor beta 1
ENSG00000105339	725.748	0.25412	0.114168	0.0104609	0.0459756	DENND3	DENN domain containing 3
ENSG00000105357	5461.29	-0.778357	0.18254	1.4182e-06	3.71378e-05	MYH14	myosin heavy chain 14
ENSG00000105398	19327.5	-0.725795	0.55261	0.000221018	0.00231458	SULT2A1	sulfotransferase family 2A member 1
ENSG00000105409	11.3748	1.58235	0.348418	2.1627e-09	1.47409e-07	ATP1A3	ATPase Na+/K+ transporting subunit alpha 3
ENSG00000105426	1174.05	1.72169	0.248703	3.26844e-11	3.64417e-09	PTPRS	protein tyrosine phosphatase receptor type S
ENSG00000105427	58.5636	-0.493524	0.317232	0.00880918	0.0404339	CNFN	cornifelin
ENSG00000105429	2963.44	0.359861	0.109188	0.000347706	0.00329674	MEGF8	multiple EGF like domains 8
ENSG00000105438	9954.68	0.235099	0.0767265	0.00111548	0.00836297	KDELR1	KDEL endoplasmic reticulum protein retention receptor 1
ENSG00000105486	1416.58	0.23243	0.0916086	0.00591368	0.0300803	LIG1	DNA ligase 1
ENSG00000105499	964.76	0.330235	0.161562	0.010322	0.0455116	PLA2G4C	phospholipase A2 group IVC
ENSG00000105514	760.456	1.05788	0.206223	2.77573e-07	9.39261e-06	RAB3D	RAB3D, member RAS oncogene family
ENSG00000105552	1565.47	0.330697	0.133315	0.00495575	0.026313	BCAT2	branched chain amino acid transaminase 2
ENSG00000105568	11697.6	0.239849	0.0823066	0.00178459	0.0120146	PPP2R1A	protein phosphatase 2 scaffold subunit Aalpha
ENSG00000105612	2873.29	-0.436047	0.119063	1.40645e-05	0.00025632	DNASE2	deoxyribonuclease 2, lysosomal
ENSG00000105613	94.7245	-1.47594	0.243122	1.80417e-12	3.18816e-10	MAST1	microtubule associated serine/threonine kinase 1
ENSG00000105649	243.028	0.424707	0.127946	0.00034029	0.00320465	RAB3A	RAB3A, member RAS oncogene family
ENSG00000105655	2955.52	0.473462	0.209894	0.00396407	0.0222825	ISYNA1	inositol-3-phosphate synthase 1
ENSG00000105668	20.8512	-0.754289	0.415503	0.00247457	0.0154659	UPK1A	uroplakin 1A
ENSG00000105707	16330.8	0.667722	0.175534	9.8545e-06	0.000190356	HPN	hepsin
ENSG00000105711	526.175	0.813147	0.16956	2.55065e-08	1.21421e-06	SCN1B	sodium voltage-gated channel beta subunit 1
ENSG00000105726	4095.12	0.288748	0.0795457	0.000139053	0.00160519	ATP13A1	ATPase 13A1
ENSG00000105738	1558.92	0.260138	0.106875	0.00817782	0.0339551	SIPA1L3	signal induced proliferation associated 1 like 3
ENSG00000105755	775.526	-0.633435	0.125288	1.84058e-08	9.26347e-07	ETHE1	ETHE1 persulfide dioxygenase
ENSG00000105784	305.779	-0.548521	0.237127	0.000669079	0.00553195	RUNDC3B	RUN domain containing 3B
ENSG00000105792	142.472	-0.549395	0.180408	9.97199e-05	0.00121743	CFAP69	cilia and flagella associated protein 69
ENSG00000105825	625.671	0.677184	0.370641	0.000451637	0.00410604	TFPI2	tissue factor pathway inhibitor 2
ENSG00000105852	5227.23	-0.674538	0.258985	0.00028045	0.0027799	PON3	paraoxonase 3
ENSG00000105875	1555.07	0.252026	0.0975096	0.00372143	0.0211578	WDR91	WD repeat domain 91
ENSG00000105877	344.372	-0.948629	0.355217	8.37107e-05	0.00106963	DNAH11	dynein axonemal heavy chain 11
ENSG00000105880	36.5779	-0.49792	0.49165	0.0105327	0.046206	DLX5	distal-less homeobox 5
ENSG00000105926	947.881	0.576046	0.127535	6.0861e-07	1.80809e-05	PALS2	protein associated with LIN7 2, MAGUK p55 family member
ENSG00000105928	860.987	-0.508976	0.222635	0.00145853	0.0103065	GSDME	gasdermin E
ENSG00000105948	207.274	-0.608256	0.120279	2.03084e-08	1.01143e-06	TTC26	tetratricopeptide repeat domain 26
ENSG00000105953	7714.3	0.59059	0.0980044	3.20851e-10	2.81405e-08	OGDH	oxoglutarate dehydrogenase
ENSG00000105968	5773.67	0.159406	0.0610866	0.00687453	0.0337585	H2AZ2	H2A.Z variant histone 2
ENSG00000105976	8391.39	0.378123	0.138461	0.00125259	0.0091941	MET	MET proto-oncogene, receptor tyrosine kinase
ENSG00000105991	23.7381	-0.427006	0.225336	0.00536423	0.0279531	HOXA1	homeobox A1
ENSG00000106004	143.859	-0.928112	0.296691	7.07924e-05	0.000938757	HOXA5	homeobox A5
ENSG00000106012	1203.54	0.361179	0.0963642	5.1207e-05	0.00072931	IQCE	IQ motif containing E
ENSG00000106028	2733.15	0.184801	0.0780122	0.0108136	0.0471691	SSBP1	single stranded DNA binding protein 1
ENSG00000106031	262.653	0.919	0.419539	0.00125496	0.0092033	HOXA13	homeobox A13
ENSG00000106034	599.526	-1.26131	0.225362	7.10235e-11	8.20927e-09	CPED1	cadherin like and PC-esterase domain containing 1
ENSG00000106080	455.721	-0.818419	0.11335	1.59782e-15	5.8764e-13	FKBP14	FKBP prolyl isomerase 14
ENSG00000106086	407.758	-0.654323	0.100046	4.54326e-13	9.26855e-11	PLEKHA8	pleckstrin homology domain containing A8
ENSG00000106100	260.875	-0.390428	0.102016	2.83169e-05	0.000452767	NOD1	nucleotide binding oligomerization domain containing 1
ENSG00000106153	8975.96	0.253187	0.0805369	0.000799164	0.00650066	CHCHD2	coiled-coil-helix-coiled-coil-helix domain containing 2
ENSG00000106299	3550.7	0.18963	0.0761987	0.00820578	0.0384431	WASL	WASP like actin nucleation promoting factor
ENSG00000106355	1274.82	-0.244766	0.0960285	0.00429644	0.0236875	LSM5	LSM5 homolog, U6 small nuclear RNA and mRNA degradation associated
ENSG00000106404	2511.27	0.462605	0.198002	0.00401625	0.0224704	CLDN15	claudin 15
ENSG00000106511	219.322	-0.796861	0.289548	0.000213768	0.00223464	MEOX2	mesenchyme homeobox 2
ENSG00000106526	228.136	0.289365	0.136546	0.0113975	0.0489907	ACTR3C	actin related protein 3C
ENSG00000106537	1885.72	-0.711887	0.285667	0.000456023	0.0035353	TSPAN13	tetraspanin 13
ENSG00000106546	2640.98	-0.413827	0.14606	0.000473551	0.0042502	AHR	aryl hydrocarbon receptor
ENSG00000106554	1966.48	0.319385	0.0798474	2.54184e-05	0.000413573	CHCHD3	coiled-coil-helix-coiled-coil-helix domain containing 3
ENSG00000106603	1124.69	0.25126	0.0636452	4.80205e-05	0.000691773	COA1	cytochrome c oxidase assembly factor 1
ENSG00000106633	666.476	-0.377641	0.745481	0.00328577	0.0214557	GCK	glucokinase
ENSG00000106636	3210.22	0.213987	0.0784888	0.00350085	0.0201974	YKT6	YKT6 v-SNARE homolog
ENSG00000106638	1982.78	0.236023	0.0788413	0.00130831	0.00950165	TBL2	transducin beta like 2
ENSG00000106686	132.809	-0.444431	0.179625	0.00104277	0.00795024	SPATA6L	spermatogenesis associated 6 like
ENSG00000106689	55.9369	0.936478	0.367576	0.000118003	0.0013972	LHX2	LIM homeobox 2
ENSG00000106701	141.466	-0.360917	0.140529	0.00162766	0.0111901	FSD1L	fibronectin type III and SPRY domain containing 1 like
ENSG00000106853	11546.3	-0.647769	0.216701	5.3885e-05	0.000766823	PTGR1	prostaglandin reductase 1
ENSG00000106868	318.076	-0.305678	0.133641	0.00578194	0.0295678	SUSD1	sushi domain containing 1
ENSG00000106992	305.414	-0.734016	0.14781	1.763e-08	8.81963e-07	AK1	adenylate kinase 1
ENSG00000107014	4.22039	-1.60305	0.327987	4.07802e-09	2.51383e-07	RLN2	relaxin 2
ENSG00000107130	1174.53	0.724356	0.189612	8.42395e-06	0.000168169	NCS1	neuronal calcium sensor 1
ENSG00000107140	1766.85	-0.326133	0.0845747	3.44608e-05	0.000530728	TESK1	testis associated actin remodelling kinase 1
ENSG00000107147	13.5642	1.31736	0.197895	3.42917e-11	3.78732e-09	KCNT1	potassium sodium-activated channel subfamily T member 1
ENSG00000107186	2279.14	-0.333724	0.15756	0.0070398	0.0343018	MPDZ	multiple PDZ domain crumbs cell polarity complex component
ENSG00000107187	39.2718	-2.30829	0.689257	7.89431e-07	2.25811e-05	LHX3	LIM homeobox 3
ENSG00000107249	653.706	0.546919	0.219949	0.000765023	0.00695603	GLIS3	GLIS family zinc finger 3
ENSG00000107262	2551.39	0.285567	0.098345	0.00155714	0.0108301	BAG1	BAG cochaperone 1
ENSG00000107317	410.52	1.0041	0.426043	0.00120234	0.00888568	PTGDS	prostaglandin D2 synthase
ENSG00000107521	3864.11	-0.269501	0.0937651	0.00147347	0.0103775	HPS1	HPS1 biogenesis of lysosomal organelles complex 3 subunit 1
ENSG00000107554	1056.48	-0.276597	0.102379	0.00302955	0.0181736	DNMBP	dynamin binding protein
ENSG00000107560	613.945	-0.2714	0.103445	0.00327308	0.0192274	RAB11FIP2	RAB11 family interacting protein 2
ENSG00000107566	2894.16	-0.272877	0.0999551	0.00260613	0.0161424	ERLIN1	ER lipid raft associated 1
ENSG00000107679	2207.3	0.295513	0.0955129	0.000655029	0.00473012	PLEKHA1	pleckstrin homology domain containing A1
ENSG00000107789	1276.27	-0.243046	0.0994541	0.00675813	0.0333797	MINPP1	multiple inositol-polyphosphate phosphatase 1
ENSG00000107798	5469.06	-0.246819	0.107587	0.00780468	0.0370082	LIPA	lipase A, lysosomal acid type
ENSG00000107807	131.218	-2.90219	0.388795	4.3979e-17	2.412e-14	TLX1	T cell leukemia homeobox 1
ENSG00000107815	667.542	-0.552165	0.102696	7.06305e-09	4.6099e-07	TWNK	twinkle mtDNA helicase
ENSG00000107819	1544.77	0.375132	0.128694	0.000626748	0.00529638	SFXN3	sideroflexin 3
ENSG00000107821	156.72	-0.461723	0.237062	0.00406145	0.0224597	KAZALD1	Kazal type serine peptidase inhibitor domain 1
ENSG00000107929	2254.41	0.247671	0.0586602	1.32038e-05	0.000242673	LARP4B	La ribonucleoprotein 4B
ENSG00000107949	1834.43	0.169701	0.06195	0.00442408	0.0241109	BCCIP	BRCA2 and CDKN1A interacting protein
ENSG00000107959	2890.57	0.479944	0.0801122	7.41321e-10	5.72321e-08	PITRM1	pitrilysin metallopeptidase 1
ENSG00000107960	728.984	0.25245	0.0752844	0.000402263	0.003734	STN1	STN1 subunit of CST complex
ENSG00000108001	64.141	0.390229	0.242735	0.0109753	0.0477088	EBF3	EBF transcription factor 3
ENSG00000108179	5261.59	0.573069	0.109325	3.64591e-08	1.62878e-06	PPIF	peptidylprolyl isomerase F
ENSG00000108256	3483.77	0.161135	0.0663851	0.0111754	0.0485724	NUFIP2	nuclear FMR1 interacting protein 2
ENSG00000108370	262.385	-1.03361	0.206327	4.02172e-09	2.46774e-07	RGS9	regulator of G protein signaling 9
ENSG00000108375	668.734	-1.65731	0.21165	2.83943e-16	1.32818e-13	RNF43	ring finger protein 43
ENSG00000108387	1869.99	-0.470805	0.246945	0.00454313	0.0245843	SEPTIN4	septin 4
ENSG00000108424	7055.96	0.198046	0.0600666	0.000577176	0.00497439	KPNB1	karyopherin subunit beta 1
ENSG00000108468	1910.68	-0.387174	0.0695015	5.93098e-09	3.5109e-07	CBX1	chromobox 1
ENSG00000108474	308.742	0.287705	0.113519	0.00430076	0.0236894	PIGL	phosphatidylinositol glycan anchor biosynthesis class L
ENSG00000108515	1608.48	0.951409	0.285408	4.20691e-05	0.000624519	ENO3	enolase 3
ENSG00000108528	3655.01	0.322613	0.0983206	0.000429875	0.00395833	SLC25A11	solute carrier family 25 member 11
ENSG00000108551	2108.37	-0.90061	0.270319	6.36919e-05	0.000869739	RASD1	ras related dexamethasone induced 1
ENSG00000108556	91.3818	0.421069	0.165603	0.00392428	0.02209	CHRNE	cholinergic receptor nicotinic epsilon subunit
ENSG00000108557	1273.5	0.300567	0.110512	0.00270748	0.0146124	RAI1	retinoic acid induced 1
ENSG00000108561	3149.19	0.373398	0.0964677	4.28339e-05	0.000633333	C1QBP	complement C1q binding protein
ENSG00000108582	7729.98	-0.366192	0.125353	0.00101077	0.00775832	CPD	carboxypeptidase D
ENSG00000108587	1962.25	0.135434	0.0505529	0.00623287	0.0313303	GOSR1	golgi SNAP receptor complex member 1
ENSG00000108599	651.704	0.266964	0.0804276	0.000434837	0.00397451	AKAP10	A-kinase anchoring protein 10
ENSG00000108622	191.159	-0.290709	0.133452	0.0110103	0.0477991	ICAM2	intercellular adhesion molecule 2
ENSG00000108669	2674.97	-0.26349	0.0736665	0.000143414	0.00164722	CYTH1	cytohesin 1
ENSG00000108691	1226.98	0.397053	0.226748	0.00718305	0.034772	CCL2	C-C motif chemokine ligand 2
ENSG00000108786	50.4537	-0.740354	0.259124	0.000164766	0.00183848	HSD17B1	hydroxysteroid 17-beta dehydrogenase 1
ENSG00000108813	35.0335	0.891655	0.264728	0.000163809	0.0018338	DLX4	distal-less homeobox 4
ENSG00000108840	4073.66	-0.220529	0.0903338	0.00723035	0.0348953	HDAC5	histone deacetylase 5
ENSG00000108854	722.484	-0.334278	0.0913568	6.94953e-05	0.000926189	SMURF2	SMAD specific E3 ubiquitin protein ligase 2
ENSG00000108861	7516.82	0.255644	0.0761516	0.00048696	0.00435744	DUSP3	dual specificity phosphatase 3
ENSG00000108924	3669.7	-0.737334	0.249222	6.7172e-05	0.000906448	HLF	HLF transcription factor, PAR bZIP family member
ENSG00000108953	15436	0.198822	0.0726513	0.00412245	0.0229136	YWHAE	tyrosine 3-monooxygenase/tryptophan 5-monooxygenase activation protein epsilon
ENSG00000108960	853.371	-0.462813	0.14413	0.000124162	0.00146489	MMD	monocyte to macrophage differentiation associated
ENSG00000109016	1303.93	0.508405	0.100925	1.14792e-07	3.77355e-06	DHRS7B	dehydrogenase/reductase 7B
ENSG00000109072	133173	0.56375	0.243656	0.000919726	0.00719613	VTN	vitronectin
ENSG00000109084	4066.03	-1.18066	0.136753	1.6528e-19	2.19051e-16	TMEM97	transmembrane protein 97
ENSG00000109133	3634.07	0.273578	0.076432	0.00016019	0.00180685	TMEM33	transmembrane protein 33
ENSG00000109180	5573.67	0.207849	0.0638725	0.000673515	0.00561993	OCIAD1	OCIA domain containing 1
ENSG00000109193	161.951	-0.834612	0.512761	0.00460484	0.0248593	SULT1E1	sulfotransferase family 1E member 1
ENSG00000109270	1219.24	0.206173	0.0691853	0.0018942	0.0125557	LAMTOR3	late endosomal/lysosomal adaptor, MAPK and MTOR activator 3
ENSG00000109272	28.8652	-1.312	0.732215	0.00119227	0.00873262	PF4V1	platelet factor 4 variant 1
ENSG00000109323	1181.43	0.304713	0.0913312	0.000268413	0.00269497	MANBA	mannosidase beta
ENSG00000109390	2090.54	0.319703	0.091571	0.000192667	0.00207426	NDUFC1	NADH:ubiquinone oxidoreductase subunit C1
ENSG00000109466	817.748	-0.363254	0.108337	0.000186247	0.00202604	KLHL2	kelch like family member 2
ENSG00000109501	1772.52	0.320534	0.113212	0.00219482	0.0121763	WFS1	wolframin ER transmembrane glycoprotein
ENSG00000109519	2341.4	0.279448	0.0800031	0.000244148	0.00249546	GRPEL1	GrpE like 1, mitochondrial
ENSG00000109572	2860.65	0.386626	0.102347	4.46687e-05	0.000655361	CLCN3	chloride voltage-gated channel 3
ENSG00000109586	308.289	0.628663	0.207586	0.000287807	0.0028092	GALNT7	polypeptide N-acetylgalactosaminyltransferase 7
ENSG00000109606	3097.29	0.161797	0.0635808	0.00829582	0.0387517	DHX15	DEAH-box helicase 15
ENSG00000109680	189.668	0.309095	0.110164	0.0018436	0.0123058	TBC1D19	TBC1 domain family member 19
ENSG00000109686	2887.81	-0.265494	0.113211	0.00916748	0.0416947	SH3D19	SH3 domain containing 19
ENSG00000109736	2044.77	0.671284	0.110899	1.14317e-10	1.11768e-08	MFSD10	major facilitator superfamily domain containing 10
ENSG00000109758	3267.8	0.826699	0.367842	0.00241311	0.0151703	HGFAC	HGF activator
ENSG00000109832	35.6021	-0.749282	0.335286	0.00073522	0.00604599	DDX25	DEAD-box helicase 25
ENSG00000109911	454.495	-0.166337	0.0657346	0.00753013	0.0374311	ELP4	elongator acetyltransferase complex subunit 4
ENSG00000109919	6421.45	0.26109	0.0715685	0.00011748	0.00140411	MTCH2	mitochondrial carrier 2
ENSG00000109929	5053.42	-0.362133	0.138984	0.00139058	0.00995306	SC5D	sterol-C5-desaturase
ENSG00000109956	284.04	1.13095	0.342319	0.000264498	0.00266463	B3GAT1	beta-1,3-glucuronyltransferase 1
ENSG00000109991	47.5643	-0.463851	0.302584	0.00788635	0.03695	P2RX3	purinergic receptor P2X 3
ENSG00000110002	647.284	-0.426064	0.192254	0.00274942	0.0168612	VWA5A	von Willebrand factor A domain containing 5A
ENSG00000110025	16.7242	-0.672307	0.182628	1.13929e-05	0.000213335	SNX15	sorting nexin 15
ENSG00000110031	538.754	0.229996	0.0924974	0.00612307	0.0309409	LPXN	leupaxin
ENSG00000110046	2895.43	-0.293716	0.0898601	0.000333717	0.00320191	ATG2A	autophagy related 2A
ENSG00000110048	4030.89	0.168518	0.0613935	0.00502311	0.0265819	OSBP	oxysterol binding protein
ENSG00000110074	2123.3	0.264706	0.0890748	0.00119551	0.00884894	FOXRED1	FAD dependent oxidoreductase domain containing 1
ENSG00000110171	508.872	-0.345674	0.0788942	2.96726e-06	6.90605e-05	TRIM3	tripartite motif containing 3
ENSG00000110244	5752.01	-1.61047	1.51649	2.34477e-05	0.000388174	APOA4	apolipoprotein A4
ENSG00000110274	948.645	-0.309654	0.070895	3.52104e-06	8.01507e-05	CEP164	centrosomal protein 164
ENSG00000110318	106.271	-0.523343	0.228695	0.0015233	0.0106444	CEP126	centrosomal protein 126
ENSG00000110328	1139.85	0.443426	0.176783	0.00150719	0.0105472	GALNT18	polypeptide N-acetylgalactosaminyltransferase 18
ENSG00000110367	4276.41	0.17885	0.0587016	0.00169302	0.0115298	DDX6	DEAD-box helicase 6
ENSG00000110400	1050.9	0.473673	0.134597	0.000117915	0.0014073	NECTIN1	nectin cell adhesion molecule 1
ENSG00000110492	7805.6	0.491791	0.231774	0.00558932	0.0289557	MDK	midkine
ENSG00000110711	2832.95	-0.301482	0.0942831	0.000353909	0.00334768	AIP	aryl hydrocarbon receptor interacting protein
ENSG00000110717	5036.38	0.288187	0.124304	0.00708141	0.0344482	NDUFS8	NADH:ubiquinone oxidoreductase core subunit S8
ENSG00000110719	3747.18	0.447723	0.127376	8.03851e-05	0.00103783	TCIRG1	T cell immune regulator 1, ATPase H+ transporting V0 subunit a3
ENSG00000110723	291.899	-0.591232	0.343244	0.00225861	0.0144338	EXPH5	exophilin 5
ENSG00000110756	1965.3	-0.282699	0.131536	0.00994553	0.044232	HPS5	HPS5 biogenesis of lysosomal organelles complex 2 subunit 2
ENSG00000110786	10.5457	-0.496018	0.327373	0.0071395	0.0346421	PTPN5	protein tyrosine phosphatase non-receptor type 5
ENSG00000110841	1881.02	0.452869	0.113404	1.6833e-05	0.000297238	PPFIBP1	PPFIA binding protein 1
ENSG00000110851	919.908	0.186407	0.0582792	0.000958879	0.00744145	PRDM4	PR/SET domain 4
ENSG00000110887	2080.54	-0.520221	0.326568	0.00338365	0.0197061	DAO	D-amino acid oxidase
ENSG00000110906	1897.16	0.183606	0.0617586	0.00197262	0.0129141	KCTD10	potassium channel tetramerization domain containing 10
ENSG00000110944	43.1979	0.366678	0.13798	0.00121052	0.00893228	IL23A	interleukin 23 subunit alpha
ENSG00000110955	32407.6	0.559618	0.0853234	1.11223e-11	1.45051e-09	ATP5F1B	ATP synthase F1 subunit beta
ENSG00000111012	66.3908	-0.892336	0.244922	4.15271e-06	9.18989e-05	CYP27B1	cytochrome P450 family 27 subfamily B member 1
ENSG00000111058	3612.2	-0.385538	0.25187	0.00800663	0.0377408	ACSS3	acyl-CoA synthetase short chain family member 3
ENSG00000111110	852.16	0.532531	0.214662	0.00243901	0.0152893	PPM1H	protein phosphatase, Mg2+/Mn2+ dependent 1H
ENSG00000111144	3070	-0.38982	0.0743481	2.90779e-08	1.34489e-06	LTA4H	leukotriene A4 hydrolase
ENSG00000111196	596.915	0.257214	0.0815919	0.000816577	0.00732541	MAGOHB	mago homolog B, exon junction complex subunit
ENSG00000111199	451.24	0.517302	0.251344	0.00650358	0.0323495	TRPV4	transient receptor potential cation channel subfamily V member 4
ENSG00000111203	770.83	0.419867	0.0789605	5.64039e-08	2.3524e-06	ITFG2	integrin alpha FG-GAP repeat containing 2
ENSG00000111229	5860.51	0.198573	0.0860182	0.0108231	0.0472023	ARPC3	actin related protein 2/3 complex subunit 3
ENSG00000111249	1559.59	-0.756946	0.301137	0.000379732	0.00355837	CUX2	cut like homeobox 2
ENSG00000111254	40.3603	-0.567835	0.217102	0.000692481	0.00569114	AKAP3	A-kinase anchoring protein 3
ENSG00000111261	777.464	-1.08514	0.111346	2.08162e-23	6.2074e-20	MANSC1	MANSC domain containing 1
ENSG00000111271	2129.07	0.386579	0.0913023	5.35978e-06	0.000114367	ACAD10	acyl-CoA dehydrogenase family member 10
ENSG00000111321	6789.13	0.304034	0.0957399	0.000322462	0.00310188	LTBR	lymphotoxin beta receptor
ENSG00000111328	2931.53	0.222116	0.0810611	0.00306445	0.0184022	CDK2AP1	cyclin dependent kinase 2 associated protein 1
ENSG00000111445	567.805	0.18643	0.078268	0.0112179	0.0484892	RFC5	replication factor C subunit 5
ENSG00000111452	1123.43	-0.665543	0.346023	0.00149898	0.0104924	ADGRD1	adhesion G protein-coupled receptor D1
ENSG00000111481	7420.46	0.167422	0.0676505	0.00868737	0.0400553	COPZ1	COPI coat complex subunit zeta 1
ENSG00000111530	3509.13	0.194915	0.0676868	0.00257695	0.0160028	CAND1	cullin associated and neddylation dissociated 1
ENSG00000111554	267.957	-0.413441	0.0996881	4.52871e-06	9.92987e-05	MDM1	Mdm1 nuclear protein
ENSG00000111640	66714.6	0.333746	0.113879	0.00111457	0.00835877	GAPDH	glyceraldehyde-3-phosphate dehydrogenase
ENSG00000111667	4190.8	0.285454	0.0738837	4.25784e-05	0.000630901	USP5	ubiquitin specific peptidase 5
ENSG00000111669	23115.5	0.334404	0.0978957	0.000171611	0.0019024	TPI1	triosephosphate isomerase 1
ENSG00000111696	1244.15	0.442994	0.134879	0.000137506	0.00159395	NT5DC3	5'-nucleotidase domain containing 3
ENSG00000111725	1740.28	0.252385	0.0765588	0.000424681	0.00389811	PRKAB1	protein kinase AMP-activated non-catalytic subunit beta 1
ENSG00000111732	11.9979	1.01571	0.608291	0.000816444	0.006569	AICDA	activation induced cytidine deaminase
ENSG00000111737	1749.58	0.209999	0.0574656	0.000138408	0.00159974	RAB35	RAB35, member RAS oncogene family
ENSG00000111785	674.903	0.202034	0.0752257	0.00393574	0.0221389	RIC8B	RIC8 guanine nucleotide exchange factor B
ENSG00000111786	1509.57	0.271449	0.0678537	2.7532e-05	0.000441993	SRSF9	serine and arginine rich splicing factor 9
ENSG00000111801	1243.92	0.302179	0.137849	0.00654637	0.0325355	BTN3A3	butyrophilin subfamily 3 member A3
ENSG00000111846	894.348	-0.522542	0.154278	8.76987e-05	0.00111284	GCNT2	glucosaminyl (N-acetyl) transferase 2 (I blood group)
ENSG00000111859	2428.9	-0.48407	0.169659	0.000832977	0.00571415	NEDD9	neural precursor cell expressed, developmentally down-regulated 9
ENSG00000111879	297.706	-0.574312	0.198253	0.000163697	0.0018338	FAM184A	family with sequence similarity 184 member A
ENSG00000111886	32.1626	0.44474	0.193492	0.00370697	0.0211078	GABRR2	gamma-aminobutyric acid type A receptor subunit rho2
ENSG00000111911	1326.41	-0.222394	0.0808555	0.00426028	0.0235153	HINT3	histidine triad nucleotide binding protein 3
ENSG00000111912	1912.52	-0.834574	0.153852	1.98758e-09	1.36645e-07	NCOA7	nuclear receptor coactivator 7
ENSG00000111961	1254.64	-0.435141	0.118634	6.59751e-05	0.000894262	SASH1	SAM and SH3 domain containing 1
ENSG00000111981	22.8834	0.680877	0.367155	0.0018951	0.012557	ULBP1	UL16 binding protein 1
ENSG00000112039	228.399	-0.758466	0.126973	1.79069e-10	1.68184e-08	FANCE	FA complementation group E
ENSG00000112053	10.9782	0.699728	0.209599	0.000120491	0.00136913	SLC26A8	solute carrier family 26 member 8
ENSG00000112130	766.721	-0.444419	0.0777374	1.98737e-09	1.36645e-07	RNF8	ring finger protein 8
ENSG00000112144	1500.14	-0.604485	0.155468	8.62731e-06	0.000171654	CILK1	ciliogenesis associated kinase 1
ENSG00000112149	455.25	-0.332896	0.133782	0.00366785	0.0209348	CD83	CD83 molecule
ENSG00000112182	149.1	-0.497594	0.218583	0.00230877	0.0146718	BACH2	BTB domain and CNC homolog 2
ENSG00000112183	249.29	-0.378189	0.310888	0.0110009	0.0477766	RBM24	RNA binding motif protein 24
ENSG00000112186	1404.97	-0.492806	0.159058	0.000156027	0.00176658	CAP2	cyclase associated actin cytoskeleton regulatory protein 2
ENSG00000112210	162.586	-0.322482	0.166159	0.0112686	0.0481529	RAB23	RAB23, member RAS oncogene family
ENSG00000112234	1074.59	-0.232542	0.0904005	0.0052522	0.0275498	FBXL4	F-box and leucine rich repeat protein 4
ENSG00000112290	510.076	-0.278083	0.11763	0.00773153	0.0367395	WASF1	WASP family member 1
ENSG00000112294	5041.24	-0.283088	0.123179	0.00787614	0.0372845	ALDH5A1	aldehyde dehydrogenase 5 family member A1
ENSG00000112320	439.781	-1.22502	0.242835	2.42909e-08	1.17068e-06	SOBP	sine oculis binding protein homolog
ENSG00000112333	30.4191	-1.82043	0.507145	5.71055e-07	1.71144e-05	NR2E1	nuclear receptor subfamily 2 group E member 1
ENSG00000112337	1432.58	1.06238	0.316409	9.18551e-05	0.00115331	SLC17A2	solute carrier family 17 member 2
ENSG00000112365	379.227	-0.253638	0.0773543	0.000520823	0.00458986	ZBTB24	zinc finger and BTB domain containing 24
ENSG00000112378	6888.14	-0.384951	0.168164	0.00345164	0.0199763	PERP	p53 apoptosis effector related to PMP22
ENSG00000112394	359.274	-1.05896	0.222152	7.72714e-08	3.09813e-06	SLC16A10	solute carrier family 16 member 10
ENSG00000112406	956.107	-0.417339	0.0903948	9.3724e-07	2.59684e-05	HECA	hdc homolog, cell cycle regulator
ENSG00000112419	790.162	-0.653536	0.137156	1.57083e-07	5.72994e-06	PHACTR2	phosphatase and actin regulator 2
ENSG00000112425	319.813	-0.329841	0.101022	0.000406153	0.00376571	EPM2A	EPM2A glucan phosphatase, laforin
ENSG00000112494	475.336	0.325182	0.45633	0.0071143	0.0345518	UNC93A	unc-93 homolog A
ENSG00000112514	10120.6	-0.300033	0.114227	0.00258041	0.0160141	CUTA	cutA divalent cation tolerance homolog
ENSG00000112530	92.6974	-1.194	0.26477	2.75102e-07	9.32222e-06	PACRG	parkin coregulated
ENSG00000112541	501.563	0.619876	0.254427	0.0015434	0.0107502	PDE10A	phosphodiesterase 10A
ENSG00000112559	289.454	0.773443	0.250815	0.000224106	0.00233973	MDFI	MyoD family inhibitor
ENSG00000112576	2156.78	-0.388385	0.112244	9.74059e-05	0.00120775	CCND3	cyclin D3
ENSG00000112695	5194.33	0.279731	0.104344	0.00347047	0.0200658	COX7A2	cytochrome c oxidase subunit 7A2
ENSG00000112773	1174.97	-0.56691	0.150579	8.71905e-06	0.000173046	TENT5A	terminal nucleotidyltransferase 5A
ENSG00000112855	1208.4	0.165033	0.0657869	0.00895063	0.0409525	HARS2	histidyl-tRNA synthetase 2, mitochondrial
ENSG00000112877	262.617	0.339559	0.126787	0.00235705	0.0148766	CEP72	centrosomal protein 72
ENSG00000112893	4056.41	0.419054	0.0951682	1.6024e-06	4.10159e-05	MAN2A1	mannosidase alpha class 2A member 1
ENSG00000112972	5608.36	-0.3981	0.178318	0.00311041	0.0185386	HMGCS1	3-hydroxy-3-methylglutaryl-CoA synthase 1
ENSG00000112981	86.0453	0.63921	0.309487	0.00111408	0.00835877	NME5	NME/NM23 family member 5
ENSG00000112992	6275.99	0.485085	0.128751	3.04649e-05	0.0004794	NNT	nicotinamide nucleotide transhydrogenase
ENSG00000112996	1661.63	0.213884	0.071587	0.00143276	0.0101756	MRPS30	mitochondrial ribosomal protein S30
ENSG00000113083	2369.64	-0.967346	0.244956	2.85439e-06	6.68903e-05	LOX	lysyl oxidase
ENSG00000113119	945.06	-0.364086	0.114564	0.00030655	0.00297765	TMCO6	transmembrane and coiled-coil domains 6
ENSG00000113163	1669.04	0.256804	0.0781593	0.000483043	0.00432401	CERT1	ceramide transporter 1
ENSG00000113356	133.73	-0.528476	0.134207	3.53809e-06	8.03088e-05	POLR3G	RNA polymerase III subunit G
ENSG00000113360	2048.6	0.159981	0.0642533	0.00931428	0.0421555	DROSHA	drosha ribonuclease III
ENSG00000113361	2291.87	0.712699	0.209019	3.91846e-05	0.000503458	CDH6	cadherin 6
ENSG00000113369	3932.59	-0.401034	0.14644	0.00108782	0.00820463	ARRDC3	arrestin domain containing 3
ENSG00000113407	3647.48	0.197748	0.0826995	0.00912763	0.0417254	TARS1	threonyl-tRNA synthetase 1
ENSG00000113504	6905.85	0.304555	0.10336	0.00105547	0.00805117	SLC12A7	solute carrier family 12 member 7
ENSG00000113552	2078.31	0.235034	0.0984445	0.00820719	0.0384431	GNPDA1	glucosamine-6-phosphate deaminase 1
ENSG00000113578	164.018	-0.477297	0.304022	0.00751669	0.0359427	FGF1	fibroblast growth factor 1
ENSG00000113580	3215.41	-0.209148	0.0899865	0.0104892	0.0460829	NR3C1	nuclear receptor subfamily 3 group C member 1
ENSG00000113597	651.585	0.332444	0.0767463	3.36657e-06	7.70756e-05	TRAPPC13	trafficking protein particle complex subunit 13
ENSG00000113645	2647.97	0.31269	0.144477	0.00786831	0.0323495	WWC1	WW and C2 domain containing 1
ENSG00000113648	4296.76	0.181015	0.0672373	0.0046123	0.0248939	MACROH2A1	macroH2A.1 histone
ENSG00000113716	2487.93	0.208559	0.0637827	0.000657425	0.0055146	HMGXB3	HMG-box containing 3
ENSG00000113734	414.524	0.376923	0.09795	2.55401e-05	0.000433315	BNIP1	BCL2 interacting protein 1
ENSG00000113758	2360.4	0.537038	0.156349	0.000112354	0.00135781	DBN1	drebrin 1
ENSG00000113761	495.331	-0.160347	0.0649636	0.00997789	0.0460923	ZNF346	zinc finger protein 346
ENSG00000113763	65.4387	0.878938	0.269962	8.36202e-05	0.00106963	UNC5A	unc-5 netrin receptor A
ENSG00000113790	7751.95	-0.339071	0.168783	0.0104711	0.046206	EHHADH	enoyl-CoA hydratase and 3-hydroxyacyl CoA dehydrogenase
ENSG00000113811	2059.41	-0.440467	0.0816477	1.05684e-08	5.74307e-07	SELENOK	selenoprotein K
ENSG00000113812	724.788	-0.311779	0.061321	1.51695e-07	5.55969e-06	ACTR8	actin related protein 8
ENSG00000113851	1020.79	-0.173528	0.0689994	0.00820551	0.0384431	CRBN	cereblon
ENSG00000113924	15041.4	0.892518	0.206003	5.87471e-07	1.74965e-05	HGD	homogentisate 1,2-dioxygenase
ENSG00000113946	93.646	-0.627883	0.299907	0.00166782	0.0114004	CLDN16	claudin 16
ENSG00000114023	3903.74	0.300375	0.111519	0.00313393	0.018631	FAM162A	family with sequence similarity 162 member A
ENSG00000114026	920.236	-0.301832	0.0885442	0.000258324	0.00261461	OGG1	8-oxoguanine DNA glycosylase
ENSG00000114062	2213.8	0.308159	0.0694016	3.16549e-06	7.30327e-05	UBE3A	ubiquitin protein ligase E3A
ENSG00000114098	1129.55	-0.186946	0.0554136	0.00044567	0.00405797	ARMC8	armadillo repeat containing 8
ENSG00000114107	762.469	-0.294319	0.108184	0.0019159	0.0126469	CEP70	centrosomal protein 70
ENSG00000114166	1542.96	-0.36856	0.126095	0.00091333	0.00715327	KAT2B	lysine acetyltransferase 2B
ENSG00000114200	2046.05	-2.09319	0.322452	1.04509e-14	3.19637e-12	BCHE	butyrylcholinesterase
ENSG00000114268	380.439	-0.533953	0.19053	0.000258991	0.00261912	PFKFB4	6-phosphofructo-2-kinase/fructose-2,6-biphosphatase 4
ENSG00000114302	2296.46	-0.459545	0.0696651	9.14989e-12	1.22629e-09	PRKAR2A	protein kinase cAMP-dependent type II regulatory subunit alpha
ENSG00000114316	1931.05	-0.39382	0.0711869	1.09998e-08	5.09252e-07	USP4	ubiquitin specific peptidase 4
ENSG00000114349	39.9743	-0.740001	0.379835	0.00164596	0.0112931	GNAT1	G protein subunit alpha transducin 1
ENSG00000114353	12103.4	-0.373823	0.0717741	4.23358e-08	1.84512e-06	GNAI2	G protein subunit alpha i2
ENSG00000114354	5922.87	-0.158571	0.0614211	0.00681776	0.0336042	TFG	trafficking from ER to golgi regulator
ENSG00000114374	369.33	-1.069	0.662251	0.000451494	0.00426072	USP9Y	ubiquitin specific peptidase 9 Y-linked
ENSG00000114378	4998.5	-0.774074	0.160664	5.61059e-08	2.34407e-06	HYAL1	hyaluronidase 1
ENSG00000114383	1351.11	-0.438889	0.0895444	1.12575e-07	4.2696e-06	TUSC2	tumor suppressor 2, mitochondrial calcium regulator
ENSG00000114388	987.038	-0.606676	0.0756637	1.25275e-16	6.22614e-14	NPRL2	NPR2 like, GATOR1 complex subunit
ENSG00000114395	936.361	-0.240222	0.0980892	0.00605739	0.0306433	CYB561D2	cytochrome b561 family member D2
ENSG00000114405	194.239	-0.473672	0.261342	0.0069405	0.0339551	C3orf14	chromosome 3 open reading frame 14
ENSG00000114416	4566.03	-0.190238	0.0667005	0.00276032	0.016902	FXR1	FMR1 autosomal homolog 1
ENSG00000114423	884.991	-0.405536	0.0959192	4.31235e-06	9.48161e-05	CBLB	Cbl proto-oncogene B
ENSG00000114439	1538.55	-0.33246	0.113077	0.000580273	0.00499159	BBX	BBX high mobility group box domain containing
ENSG00000114446	656.167	-0.403404	0.148166	0.00083652	0.00670177	IFT57	intraflagellar transport 57
ENSG00000114544	2285.98	-0.270824	0.0815953	0.000404132	0.00374989	SLC41A3	solute carrier family 41 member 3
ENSG00000114547	107.761	-1.26568	0.273964	3.45957e-07	1.13367e-05	ROPN1B	rhophilin associated tail protein 1B
ENSG00000114554	2991.01	0.277982	0.115372	0.00725033	0.0349493	PLXNA1	plexin A1
ENSG00000114626	1462.21	-0.426186	0.103154	4.68872e-06	0.000102057	ABTB1	ankyrin repeat and BTB domain containing 1
ENSG00000114648	432.029	-0.414506	0.0627193	5.38266e-12	8.12714e-10	KLHL18	kelch like family member 18
ENSG00000114650	5903.57	-0.414328	0.0802991	7.09222e-08	2.88724e-06	SCAP	SREBF chaperone
ENSG00000114656	33.1698	-0.359092	0.148893	0.00351817	0.0202679	CFAP92	cilia and flagella associated protein 92 (putative)
ENSG00000114670	174.78	-0.42635	0.164113	0.00102065	0.00781154	NEK11	NIMA related kinase 11
ENSG00000114698	986.917	-0.795325	0.149611	1.14068e-08	6.15657e-07	PLSCR4	phospholipid scramblase 4
ENSG00000114735	1132.93	-0.577125	0.0840151	3.33126e-13	6.79235e-11	HEMK1	HemK methyltransferase family member 1
ENSG00000114737	1456.88	-0.357103	0.163277	0.00409257	0.0227904	CISH	cytokine inducible SH2 containing protein
ENSG00000114738	1902.15	-0.365228	0.0919657	1.46089e-05	0.000224393	MAPKAPK3	MAPK activated protein kinase 3
ENSG00000114742	1411.42	-0.257262	0.0588508	9.59503e-06	0.000186856	WDR48	WD repeat domain 48
ENSG00000114744	1046.19	-0.217904	0.0690971	0.000882379	0.00695917	COMMD2	COMM domain containing 2
ENSG00000114745	1738.28	-0.426094	0.0532505	6.79741e-16	2.94834e-13	GORASP1	golgi reassembly stacking protein 1
ENSG00000114767	1131.46	-0.644892	0.0938529	3.29123e-13	6.76858e-11	RRP9	ribosomal RNA processing 9, U3 small nucleolar RNA binding protein
ENSG00000114770	1365.59	-0.308902	0.0869201	0.000115269	0.00138462	ABCC5	ATP binding cassette subfamily C member 5
ENSG00000114779	6712.74	-0.513946	0.123255	3.26004e-06	7.53651e-05	ABHD14B	abhydrolase domain containing 14B
ENSG00000114784	1662.55	-0.403116	0.0677886	1.45061e-09	1.04549e-07	EIF1B	eukaryotic translation initiation factor 1B
ENSG00000114841	802.213	-0.394371	0.154613	0.00174713	0.0118207	DNAH1	dynein axonemal heavy chain 1
ENSG00000114853	860.188	-0.320411	0.125516	0.00342984	0.0198855	ZBTB47	zinc finger and BTB domain containing 47
ENSG00000114859	217.472	-0.256672	0.11156	0.00898838	0.0410701	CLCN2	chloride voltage-gated channel 2
ENSG00000114902	5512.71	-0.362054	0.0833856	3.67483e-06	8.28267e-05	SPCS1	signal peptidase complex subunit 1
ENSG00000114904	676.553	-0.613843	0.119441	3.55999e-08	1.59338e-06	NEK4	NIMA related kinase 4
ENSG00000114923	377.832	1.76717	0.282061	6.70021e-10	5.51236e-08	SLC4A3	solute carrier family 4 member 3
ENSG00000114982	2476.18	0.254904	0.0627547	3.74014e-05	0.000485289	KANSL3	KAT8 regulatory NSL complex subunit 3
ENSG00000114999	1448.52	0.197445	0.0847582	0.0113936	0.048985	TTL	tubulin tyrosine ligase
ENSG00000115009	1622.42	-0.815151	0.472491	0.000621128	0.00525634	CCL20	C-C motif chemokine ligand 20
ENSG00000115073	3047.87	0.269256	0.0600972	5.29697e-06	0.000113458	ACTR1B	actin related protein 1B
ENSG00000115091	5364.73	0.165794	0.0613194	0.00444752	0.0241796	ACTR3	actin related protein 3
ENSG00000115112	199.605	1.0842	0.273937	9.94629e-06	0.000191663	TFCP2L1	transcription factor CP2 like 1
ENSG00000115137	164.819	0.241749	0.086772	0.00268657	0.0165593	DNAJC27	DnaJ heat shock protein family (Hsp40) member C27
ENSG00000115138	38.0012	1.87415	0.213292	1.89298e-17	1.17377e-14	POMC	proopiomelanocortin
ENSG00000115155	17.9291	0.533041	0.280675	0.00718738	0.0347723	OTOF	otoferlin
ENSG00000115207	1545.16	0.158764	0.0549075	0.00253687	0.0157849	GTF3C2	general transcription factor IIIC subunit 2
ENSG00000115221	152.623	-0.43299	0.568351	0.00651638	0.0323999	ITGB6	integrin subunit beta 6
ENSG00000115226	1914.63	-0.3996	0.237973	0.00871346	0.04016	FNDC4	fibronectin type III domain containing 4
ENSG00000115233	2491.36	0.18539	0.0780567	0.00994472	0.0384875	PSMD14	proteasome 26S subunit, non-ATPase 14
ENSG00000115255	11534.1	-0.40529	0.198568	0.00509627	0.0268559	REEP6	receptor accessory protein 6
ENSG00000115257	226.297	-0.307943	0.143542	0.00682926	0.0336336	PCSK4	proprotein convertase subtilisin/kexin type 4
ENSG00000115271	640.282	-0.378469	0.132517	0.000519128	0.00458	GCA	grancalcin
ENSG00000115306	22680.5	0.427975	0.100974	5.62989e-06	0.000119384	SPTBN1	spectrin beta, non-erythrocytic 1
ENSG00000115307	7961.93	0.210808	0.0804554	0.00518938	0.0272743	AUP1	AUP1 lipid droplet regulating VLDL assembly factor
ENSG00000115355	1114.84	-0.361625	0.122501	0.000422502	0.00388237	CCDC88A	coiled-coil domain containing 88A
ENSG00000115361	585.057	-0.528565	0.322705	0.00423075	0.0233794	ACADL	acyl-CoA dehydrogenase long chain
ENSG00000115421	430.483	-0.226521	0.0686087	0.000499948	0.00461726	PAPOLG	poly(A) polymerase gamma
ENSG00000115446	1171.89	0.153417	0.0518885	0.00217592	0.0139728	UNC50	unc-50 inner nuclear membrane RNA binding protein
ENSG00000115474	126.752	3.22064	0.387336	1.25773e-21	2.66673e-18	KCNJ13	potassium inwardly rectifying channel subfamily J member 13
ENSG00000115525	1094.81	0.44591	0.132526	6.12515e-05	0.000845122	ST3GAL5	ST3 beta-galactoside alpha-2,3-sialyltransferase 5
ENSG00000115561	1642.38	0.2821	0.0710358	4.70054e-05	0.000681678	CHMP3	charged multivesicular body protein 3
ENSG00000115604	212.109	-0.408763	0.217732	0.00437038	0.023938	IL18R1	interleukin 18 receptor 1
ENSG00000115661	1666.11	0.258938	0.0707627	0.000149332	0.0017029	STK16	serine/threonine kinase 16
ENSG00000115677	28271.8	0.27229	0.0675231	3.57603e-05	0.000548466	HDLBP	high density lipoprotein binding protein
ENSG00000115687	338.774	-0.26848	0.108341	0.00637865	0.033214	PASK	PAS domain containing serine/threonine kinase
ENSG00000115738	6669.33	-0.378981	0.130717	0.000865399	0.00686433	ID2	inhibitor of DNA binding 2
ENSG00000115758	4887.07	0.302069	0.125011	0.00483691	0.0258576	ODC1	ornithine decarboxylase 1
ENSG00000115761	992.79	0.251073	0.053978	2.11793e-06	5.17148e-05	NOL10	nucleolar protein 10
ENSG00000115762	3014.34	0.354262	0.092145	3.38958e-05	0.000523378	PLEKHB2	pleckstrin homology domain containing B2
ENSG00000115825	1074.1	-0.284435	0.0964105	0.00129015	0.00940319	PRKD3	protein kinase D3
ENSG00000115839	1973.13	0.140829	0.0543634	0.00843807	0.0340737	RAB3GAP1	RAB3 GTPase activating protein catalytic subunit 1
ENSG00000115841	401.309	-0.323114	0.111387	0.000842607	0.00672957	RMDN2	regulator of microtubule dynamics 2
ENSG00000115919	1657.99	-0.652634	0.271617	0.000340294	0.00323928	KYNU	kynureninase
ENSG00000115944	4774.24	0.247736	0.0690557	0.000276652	0.00275539	COX7A2L	cytochrome c oxidase subunit 7A2 like
ENSG00000115977	1343.5	0.491408	0.090175	1.02248e-08	4.87174e-07	AAK1	AP2 associated kinase 1
ENSG00000116005	6549.61	0.24934	0.0931379	0.00508878	0.0268342	PCYOX1	prenylcysteine oxidase 1
ENSG00000116031	42.0931	0.481577	0.336142	0.00925365	0.0419447	CD207	CD207 molecule
ENSG00000116032	16.3744	0.844435	0.316659	4.47748e-05	0.000656514	GRIN3B	glutamate ionotropic receptor NMDA type subunit 3B
ENSG00000116035	45.5954	1.04029	0.258482	1.09196e-05	0.000203877	VAX2	ventral anterior homeobox 2
ENSG00000116095	740.698	-0.175501	0.0654431	0.004478	0.0271384	PLEKHA3	pleckstrin homology domain containing A3
ENSG00000116106	216.337	0.50178	0.190003	0.00111425	0.00835877	EPHA4	EPH receptor A4
ENSG00000116117	761.948	-0.341003	0.149391	0.00540514	0.0281232	PARD3B	par-3 family cell polarity regulator beta
ENSG00000116127	747.669	-0.215555	0.0793682	0.00347919	0.022452	ALMS1	ALMS1 centrosome and basal body associated protein
ENSG00000116128	1062.21	-0.272525	0.115242	0.00785814	0.0372174	BCL9	BCL9 transcription coactivator
ENSG00000116176	40.0777	1.95123	0.378141	2.10057e-08	1.0375e-06	TPSG1	tryptase gamma 1
ENSG00000116183	385.058	-1.15988	0.460249	7.07149e-05	0.000938757	PAPPA2	pappalysin 2
ENSG00000116191	2359.54	-0.300968	0.116638	0.00387864	0.0189721	RALGPS2	Ral GEF with PH domain and SH3 binding motif 2
ENSG00000116205	362.637	-0.360189	0.0744896	1.97931e-07	6.99533e-06	TCEANC2	transcription elongation factor A N-terminal and central domain containing 2
ENSG00000116213	669.133	-0.166004	0.0690865	0.00996335	0.0442667	WRAP73	WD repeat containing, antisense to TP73
ENSG00000116254	19.4207	0.482989	0.368436	0.00777232	0.0368988	CHD5	chromodomain helicase DNA binding protein 5
ENSG00000116260	7227.34	0.909478	0.215163	9.98385e-06	0.000191922	QSOX1	quiescin sulfhydryl oxidase 1
ENSG00000116285	11667.5	-0.380321	0.176429	0.00672822	0.0332798	ERRFI1	ERBB receptor feedback inhibitor 1
ENSG00000116459	5761.97	0.29227	0.0745606	3.0084e-05	0.000474658	ATP5PB	ATP synthase peripheral stalk-membrane subunit b
ENSG00000116489	4689.55	0.211446	0.0757797	0.00227672	0.0145185	CAPZA1	capping actin protein of muscle Z-line subunit alpha 1
ENSG00000116525	212.709	-0.238979	0.0997128	0.00753915	0.0360212	TRIM62	tripartite motif containing 62
ENSG00000116584	2030.25	-0.276308	0.121715	0.00940757	0.0425212	ARHGEF2	Rho/Rac guanine nucleotide exchange factor 2
ENSG00000116668	282.546	-0.231774	0.0853205	0.00323444	0.0190851	SWT1	SWT1 RNA endoribonuclease homolog
ENSG00000116670	1621.62	-0.323561	0.11807	0.00155613	0.00957205	MAD2L2	mitotic arrest deficient 2 like 2
ENSG00000116761	3137.53	-0.751257	0.257117	0.000204975	0.00218067	CTH	cystathionine gamma-lyase
ENSG00000116774	801.471	0.414828	0.2019	0.00867625	0.0400195	OLFML3	olfactomedin like 3
ENSG00000116793	490.847	0.319822	0.105186	0.00046635	0.00420297	PHTF1	putative homeodomain transcription factor 1
ENSG00000116815	425.228	0.240573	0.106467	0.008031	0.0378332	CD58	CD58 molecule
ENSG00000116903	715.274	0.200791	0.0744874	0.00497534	0.0263994	EXOC8	exocyst complex component 8
ENSG00000116985	180.96	0.494837	0.283195	0.00890313	0.0407977	BMP8B	bone morphogenetic protein 8b
ENSG00000117115	913.533	1.56939	0.256407	5.74801e-10	4.68888e-08	PADI2	peptidyl arginine deiminase 2
ENSG00000117153	1787.93	0.25456	0.0710212	0.000222575	0.00232781	KLHL12	kelch like family member 12
ENSG00000117155	1057.2	-0.396437	0.169996	0.00226078	0.0144422	SSX2IP	SSX family member 2 interacting protein
ENSG00000117215	141.858	-0.552474	0.561063	0.00583536	0.0297836	PLA2G2D	phospholipase A2 group IID
ENSG00000117245	227.906	0.585035	0.218669	0.000280034	0.0027789	KIF17	kinesin family member 17
ENSG00000117298	5494.43	0.329546	0.101786	0.000342141	0.00325184	ECE1	endothelin converting enzyme 1
ENSG00000117322	90.1711	-1.10696	0.591387	0.000792153	0.00642776	CR2	complement C3d receptor 2
ENSG00000117400	33.4105	-0.617726	0.151856	3.00066e-06	6.90457e-05	MPL	MPL proto-oncogene, thrombopoietin receptor
ENSG00000117410	6577.01	0.24214	0.106643	0.00970732	0.0437056	ATP6V0B	ATPase H+ transporting V0 subunit b
ENSG00000117477	21.3642	-0.910347	0.191012	8.72412e-08	3.44574e-06	CCDC181	coiled-coil domain containing 181
ENSG00000117481	932.129	0.182221	0.0710219	0.00582549	0.0297459	NSUN4	NOP2/Sun RNA methyltransferase 4
ENSG00000117519	6863.98	-0.249274	0.104597	0.00719916	0.0348081	CNN3	calponin 3
ENSG00000117595	3835.8	-0.440661	0.207439	0.00858108	0.0397573	IRF6	interferon regulatory factor 6
ENSG00000117620	1166.98	-0.299851	0.105229	0.00130285	0.00946718	SLC35A3	solute carrier family 35 member A3
ENSG00000117625	1349.94	0.214437	0.0788261	0.00461537	0.0249048	RCOR3	REST corepressor 3
ENSG00000117632	3855.23	-0.317079	0.131453	0.00435802	0.023889	STMN1	stathmin 1
ENSG00000117834	781.106	0.943216	0.211843	1.00542e-06	2.76009e-05	SLC5A9	solute carrier family 5 member 9
ENSG00000117859	4475.37	0.280793	0.10227	0.00342589	0.0198803	OSBPL9	oxysterol binding protein like 9
ENSG00000117868	4079.94	0.333477	0.0827909	2.34012e-05	0.000388174	ESYT2	extended synaptotagmin 2
ENSG00000117877	154.637	-0.440644	0.107971	6.35853e-06	0.000130963	POLR1G	RNA polymerase I subunit G
ENSG00000118156	107	-1.23611	0.312608	5.75369e-07	1.70744e-05	ZNF541	zinc finger protein 541
ENSG00000118162	308.94	0.38864	0.100547	3.74132e-05	0.000566685	KPTN	kaptin, actin binding protein
ENSG00000118194	9.36726	1.01521	0.396082	0.00165502	0.0113389	TNNT2	troponin T2, cardiac type
ENSG00000118246	1566.33	0.254775	0.0654747	4.66334e-05	0.000677946	FASTKD2	FAST kinase domains 2
ENSG00000118271	85304.6	1.80904	0.481032	4.65369e-11	4.97841e-09	TTR	transthyretin
ENSG00000118276	185.849	-0.365881	0.163404	0.00372447	0.0209695	B4GALT6	beta-1,4-galactosyltransferase 6
ENSG00000118322	55.114	0.280792	0.404585	0.00929286	0.0420905	ATP10B	ATPase phospholipid transporting 10B (putative)
ENSG00000118363	2129.34	0.188607	0.0744693	0.00684263	0.0336683	SPCS2	signal peptidase complex subunit 2
ENSG00000118402	34.4693	-0.530996	0.341388	0.0053466	0.0279039	ELOVL4	ELOVL fatty acid elongase 4
ENSG00000118420	113.865	-0.748568	0.0988087	1.1143e-15	4.41692e-13	UBE3D	ubiquitin protein ligase E3D
ENSG00000118503	1918.03	-0.364064	0.156018	0.00388861	0.0219203	TNFAIP3	TNF alpha induced protein 3
ENSG00000118520	13533.8	-0.406436	0.287808	0.0109168	0.0475147	ARG1	arginase 1
ENSG00000118564	4548.63	0.367329	0.0953852	3.1185e-05	0.000490382	FBXL5	F-box and leucine rich repeat protein 5
ENSG00000118579	1534.6	0.175827	0.0656702	0.00574708	0.0294378	MED28	mediator complex subunit 28
ENSG00000118733	9.91932	-1.74904	1.8691	0.000113288	0.00136772	OLFM3	olfactomedin 3
ENSG00000118777	1110.65	-0.448816	0.249331	0.00434161	0.0238264	ABCG2	ATP binding cassette subfamily G member 2 (Junior blood group)
ENSG00000118849	1511.01	-0.897206	0.324186	7.17217e-05	0.00094897	RARRES1	retinoic acid receptor responder 1
ENSG00000118855	2785.5	-0.279765	0.0763099	9.06783e-05	0.00114765	MFSD1	major facilitator superfamily domain containing 1
ENSG00000118873	1673.25	0.227597	0.0820765	0.00345464	0.0199888	RAB3GAP2	RAB3 GTPase activating non-catalytic protein subunit 2
ENSG00000118922	1132.24	-0.427049	0.130265	0.000138542	0.00159974	KLF12	KLF transcription factor 12
ENSG00000118946	517.754	0.336128	0.170477	0.00903496	0.0412261	PCDH17	protocadherin 17
ENSG00000118961	732.128	0.210446	0.0716956	0.00226273	0.0144446	LDAH	lipid droplet associated hydrolase
ENSG00000118965	536.669	-0.250901	0.11154	0.00718585	0.034772	WDR35	WD repeat domain 35
ENSG00000118971	1405.65	0.667098	0.219294	7.91921e-05	0.00102786	CCND2	cyclin D2
ENSG00000118985	5062.88	-0.714502	0.132287	3.70915e-09	2.32245e-07	ELL2	elongation factor for RNA polymerase II 2
ENSG00000119013	1753.69	0.37024	0.0788895	9.09806e-07	2.53852e-05	NDUFB3	NADH:ubiquinone oxidoreductase subunit B3
ENSG00000119121	34.7059	-0.750816	0.35672	0.000456895	0.00410428	TRPM6	transient receptor potential cation channel subfamily M member 6
ENSG00000119138	4694.09	-0.366273	0.153784	0.00328809	0.0193767	KLF9	KLF transcription factor 9
ENSG00000119402	2653.38	0.285919	0.0829551	0.000330027	0.00316443	FBXW2	F-box and WD repeat domain containing 2
ENSG00000119403	750.121	-0.251318	0.112996	0.0106444	0.0466192	PHF19	PHD finger protein 19
ENSG00000119408	3775.93	0.264797	0.0915222	0.00182024	0.0122045	NEK6	NIMA related kinase 6
ENSG00000119421	2305.36	0.320589	0.095892	0.000266054	0.00267579	NDUFA8	NADH:ubiquinone oxidoreductase subunit A8
ENSG00000119457	10.9776	2.0216	0.375865	2.30577e-08	1.06469e-06	SLC46A2	solute carrier family 46 member 2
ENSG00000119509	553.731	-0.249725	0.0787271	0.000587285	0.00503243	INVS	inversin
ENSG00000119537	3136.78	-0.21373	0.0729239	0.0013553	0.00980468	KDSR	3-ketodihydrosphingosine reductase
ENSG00000119632	863.68	-0.710749	0.194256	1.09342e-05	0.000206365	IFI27L2	interferon alpha inducible protein 27 like 2
ENSG00000119689	4813.83	0.24306	0.0821463	0.00174508	0.0118101	DLST	dihydrolipoamide S-succinyltransferase
ENSG00000119698	184.955	-1.01475	0.221498	5.60735e-08	2.34407e-06	PPP4R4	protein phosphatase 4 regulatory subunit 4
ENSG00000119760	1477.49	0.141091	0.0480352	0.00243825	0.0134205	SUPT7L	SPT7 like, STAGA complex subunit gamma
ENSG00000119772	1460.69	0.470673	0.0996327	9.87882e-07	2.72135e-05	DNMT3A	DNA methyltransferase 3 alpha
ENSG00000119777	5611.11	0.188136	0.0740581	0.00671007	0.0333506	TMEM214	transmembrane protein 214
ENSG00000119782	144.113	-1.2112	0.315743	4.20361e-07	1.33176e-05	FKBP1B	FKBP prolyl isomerase 1B
ENSG00000119801	3553.07	0.189467	0.0608551	0.00157788	0.010936	YPEL5	yippee like 5
ENSG00000119844	2054.25	0.280121	0.0653979	9.55539e-06	0.000186694	AFTPH	aftiphilin
ENSG00000119900	797.633	0.311873	0.121426	0.00303374	0.0182024	OGFRL1	opioid growth factor receptor like 1
ENSG00000119912	1743.01	0.239475	0.0727896	0.00051826	0.00457572	IDE	insulin degrading enzyme
ENSG00000119913	31.9187	-0.685374	0.499305	0.00496456	0.0263539	TECTB	tectorin beta
ENSG00000119915	16.5075	-0.459419	0.488069	0.00471786	0.0241796	ELOVL3	ELOVL fatty acid elongase 3
ENSG00000119938	2016.95	-1.34462	0.187671	1.64236e-14	4.89752e-12	PPP1R3C	protein phosphatase 1 regulatory subunit 3C
ENSG00000119965	300.417	-0.153116	0.062635	0.0109583	0.047661	C10orf88	chromosome 10 open reading frame 88
ENSG00000119969	359.159	-0.407356	0.157977	0.00139108	0.0103242	HELLS	helicase, lymphoid specific
ENSG00000120051	12.8749	-0.426358	0.193497	0.00347765	0.0192476	CFAP58	cilia and flagella associated protein 58
ENSG00000120158	1987.57	-0.332254	0.147326	0.00632435	0.0316231	RCL1	RNA terminal phosphate cyclase like 1
ENSG00000120210	10.6435	-0.861531	0.646305	0.0014189	0.00966592	INSL6	insulin like 6
ENSG00000120251	14.0402	-1.03782	1.62619	0.000576988	0.00474575	GRIA2	glutamate ionotropic receptor AMPA type subunit 2
ENSG00000120256	43.1041	-0.3022	0.143896	0.00962067	0.0432468	LRP11	LDL receptor related protein 11
ENSG00000120262	360.525	-0.842903	0.307885	4.51969e-05	0.000687343	CCDC170	coiled-coil domain containing 170
ENSG00000120278	593.22	-0.284327	0.129971	0.0108871	0.0474035	PLEKHG1	pleckstrin homology and RhoGEF domain containing G1
ENSG00000120280	53.7323	0.334218	0.157619	0.00982131	0.0438648	TASL	TLR adaptor interacting with endolysosomal SLC15A4
ENSG00000120314	1266.48	0.181634	0.0700278	0.00690155	0.0338459	WDR55	WD repeat domain 55
ENSG00000120318	632.903	-0.364863	0.12724	0.00133404	0.00965269	ARAP3	ArfGAP with RhoGAP domain, ankyrin repeat and PH domain 3
ENSG00000120322	42.282	1.14752	0.365025	9.64396e-05	0.00119764	PCDHB8	protocadherin beta 8
ENSG00000120333	1306.16	0.175059	0.0677558	0.00861157	0.0398316	MRPS14	mitochondrial ribosomal protein S14
ENSG00000120451	2772.93	0.305544	0.0902256	0.000286504	0.00283975	SNX19	sorting nexin 19
ENSG00000120458	260.385	-0.374121	0.0933721	1.52494e-05	0.000273527	MSANTD2	Myb/SANT DNA binding domain containing 2
ENSG00000120526	732.978	-0.380759	0.106412	3.78055e-05	0.000571901	NUDCD1	NudC domain containing 1
ENSG00000120563	4.51822	-2.35322	0.426147	7.18348e-09	4.12938e-07	LYZL1	lysozyme like 1
ENSG00000120697	1713.67	0.352512	0.0879324	1.39183e-05	0.000253849	ALG5	ALG5 dolichyl-phosphate beta-glucosyltransferase
ENSG00000120699	650.139	0.182515	0.0766757	0.0101091	0.0497359	EXOSC8	exosome component 8
ENSG00000120705	4210.29	0.156561	0.0637964	0.0100898	0.0446984	ETF1	eukaryotic translation termination factor 1
ENSG00000120725	5050.39	0.347465	0.127608	0.00136401	0.00980475	SIL1	SIL1 nucleotide exchange factor
ENSG00000120784	230.546	-0.385442	0.167617	0.00315736	0.0187275	ZFP30	ZFP30 zinc finger protein
ENSG00000120805	3401.15	0.23172	0.0635431	0.000133664	0.00155394	ARL1	ADP ribosylation factor like GTPase 1
ENSG00000120837	1573.23	0.284394	0.0938371	0.00120126	0.00888201	NFYB	nuclear transcription factor Y subunit beta
ENSG00000120896	4994.85	-0.261019	0.113885	0.00896497	0.0409867	SORBS3	sorbin and SH3 domain containing 3
ENSG00000120907	252.151	-0.622818	0.522689	0.000545184	0.00475362	ADRA1A	adrenoceptor alpha 1A
ENSG00000120913	643.424	-0.291773	0.112216	0.00347624	0.0200894	PDLIM2	PDZ and LIM domain 2
ENSG00000120925	1065.15	0.284435	0.103055	0.00268769	0.0165593	RNF170	ring finger protein 170
ENSG00000121005	135.692	-0.48669	0.246549	0.00471451	0.0253749	CRISPLD1	cysteine rich secretory protein LCCL domain containing 1
ENSG00000121064	2480.63	-0.630493	0.179416	1.5497e-05	0.000277341	SCPEP1	serine carboxypeptidase 1
ENSG00000121075	109.89	-0.86302	0.970967	0.00127632	0.00923623	TBX4	T-box transcription factor 4
ENSG00000121104	588.018	-0.366373	0.11563	0.000358835	0.00338623	FAM117A	family with sequence similarity 117 member A
ENSG00000121207	141.427	-0.566491	0.256044	0.00188929	0.0125336	LRAT	lecithin retinol acyltransferase
ENSG00000121210	1117.28	-0.250287	0.106944	0.0105625	0.0463114	TMEM131L	transmembrane 131 like
ENSG00000121316	546.249	-0.820126	0.228561	4.87462e-06	0.000105717	PLBD1	phospholipase B domain containing 1
ENSG00000121351	7.93912	1.06018	0.380013	0.0019467	0.0127759	IAPP	islet amyloid polypeptide
ENSG00000121361	1432.55	-0.591241	0.223042	0.000104265	0.00127683	KCNJ8	potassium inwardly rectifying channel subfamily J member 8
ENSG00000121380	60.102	-0.698537	0.392433	0.0011442	0.00853036	BCL2L14	BCL2 like 14
ENSG00000121406	228.162	-0.38088	0.177531	0.0071126	0.0345518	ZNF549	zinc finger protein 549
ENSG00000121410	60.2606	-1.23598	0.240978	2.90215e-09	1.88847e-07	A1BG	alpha-1-B glycoprotein
ENSG00000121481	622.574	-0.441455	0.0954194	6.48345e-07	1.90011e-05	RNF2	ring finger protein 2
ENSG00000121690	957.045	-0.526937	0.181782	0.000169112	0.00187906	DEPDC7	DEP domain containing 7
ENSG00000121691	14015.2	-0.303863	0.121102	0.00369213	0.0211349	CAT	catalase
ENSG00000121716	155.894	0.484328	0.227962	0.004437	0.0241569	PILRB	paired immunoglobin like type 2 receptor beta
ENSG00000121851	936.141	-0.694237	0.0998188	1.58316e-13	3.563e-11	POLR3GL	RNA polymerase III subunit GL
ENSG00000121864	914.163	-0.311631	0.0622088	1.31315e-07	4.90243e-06	ZNF639	zinc finger protein 639
ENSG00000121879	728.107	-0.212032	0.0866883	0.00768796	0.0365638	PIK3CA	phosphatidylinositol-4,5-bisphosphate 3-kinase catalytic subunit alpha
ENSG00000121892	3680.05	0.255919	0.0728592	0.000183593	0.00201351	PDS5A	PDS5 cohesin associated factor A
ENSG00000121897	668.035	0.233978	0.0867059	0.00407635	0.0227262	LIAS	lipoic acid synthetase
ENSG00000121904	121.738	0.951924	0.29951	3.33275e-05	0.000516608	CSMD2	CUB and Sushi multiple domains 2
ENSG00000121940	852.076	0.308487	0.0805323	4.02625e-05	0.000602196	CLCC1	chloride channel CLIC like 1
ENSG00000122025	40.0288	0.878389	0.273376	2.03723e-05	0.000345908	FLT3	fms related receptor tyrosine kinase 3
ENSG00000122068	1865.08	-0.22185	0.0652481	0.000315408	0.00304754	FYTTD1	forty-two-three domain containing 1
ENSG00000122121	2476.63	-1.01902	0.525889	0.000280363	0.0027799	XPNPEP2	X-prolyl aminopeptidase 2
ENSG00000122254	147.193	0.630579	0.310814	0.00065609	0.00550534	HS3ST2	heparan sulfate-glucosamine 3-sulfotransferase 2
ENSG00000122299	1559.84	0.182138	0.0708316	0.00691474	0.0338723	ZC3H7A	zinc finger CCCH-type containing 7A
ENSG00000122378	8187.86	-0.301157	0.110045	0.00174067	0.0117836	PRXL2A	peroxiredoxin like 2A
ENSG00000122507	430.344	-0.528515	0.0884378	1.33799e-10	1.29227e-08	BBS9	Bardet-Biedl syndrome 9
ENSG00000122565	5313.4	0.164136	0.0593524	0.00378076	0.0214441	CBX3	chromobox 3
ENSG00000122591	729.403	-0.712776	0.123396	5.53183e-10	4.5506e-08	HYCC1	hyccin PI4KA lipid kinase complex subunit 1
ENSG00000122641	772.076	-0.435516	0.230943	0.00676869	0.0334107	INHBA	inhibin subunit beta A
ENSG00000122643	872.688	0.509345	0.0945515	2.07916e-08	1.02905e-06	NT5C3A	5'-nucleotidase, cytosolic IIIA
ENSG00000122644	746.748	-0.671825	0.16015	1.45616e-06	3.77588e-05	ARL4A	ADP ribosylation factor like GTPase 4A
ENSG00000122707	392.539	-0.621032	0.165531	1.16652e-05	0.000217409	RECK	reversion inducing cysteine rich protein with kazal motifs
ENSG00000122729	6692.14	0.273485	0.110741	0.00611858	0.0310739	ACO1	aconitase 1
ENSG00000122735	15.2349	-0.747543	0.411294	0.00112093	0.00839856	DNAI1	dynein axonemal intermediate chain 1
ENSG00000122756	428.941	0.849088	0.398393	0.00370731	0.0211078	CNTFR	ciliary neurotrophic factor receptor
ENSG00000122873	1408.97	0.222442	0.0983149	0.0114023	0.0490025	CISD1	CDGSH iron sulfur domain 1
ENSG00000122884	3998.06	0.340047	0.167446	0.0100897	0.0446984	P4HA1	prolyl 4-hydroxylase subunit alpha 1
ENSG00000122965	1368.89	-0.164267	0.0618623	0.0049276	0.0262161	RBM19	RNA binding motif protein 19
ENSG00000122966	736.093	0.356526	0.163993	0.00418126	0.0231708	CIT	citron rho-interacting serine/threonine kinase
ENSG00000122970	446.262	-0.33472	0.121439	0.00065466	0.00550108	IFT81	intraflagellar transport 81
ENSG00000123104	4662.66	0.332984	0.159192	0.00685165	0.0336808	ITPR2	inositol 1,4,5-trisphosphate receptor type 2
ENSG00000123119	103.423	-0.542206	0.3082	0.00270826	0.0166602	NECAB1	N-terminal EF-hand calcium binding protein 1
ENSG00000123130	1266.13	-0.306392	0.0806014	2.34799e-05	0.000388175	ACOT9	acyl-CoA thioesterase 9
ENSG00000123200	2905.48	-0.386468	0.126682	0.000637161	0.00536917	ZC3H13	zinc finger CCCH-type containing 13
ENSG00000123353	568.947	0.233628	0.0897541	0.00418896	0.0232076	ORMDL2	ORMDL sphingolipid biosynthesis regulator 2
ENSG00000123364	12.1036	1.09919	0.681742	0.00206031	0.0133889	HOXC13	homeobox C13
ENSG00000123374	2517.84	-0.531527	0.0887984	1.34946e-10	1.09524e-08	CDK2	cyclin dependent kinase 2
ENSG00000123388	18.9659	1.3507	0.746094	0.000849368	0.00676998	HOXC11	homeobox C11
ENSG00000123427	449.777	-0.400025	0.0955935	4.96412e-06	0.000107171	EEF1AKMT3	EEF1A lysine methyltransferase 3
ENSG00000123472	2746.56	0.215329	0.0777657	0.00320098	0.0189532	ATPAF1	ATP synthase mitochondrial F1 complex assembly factor 1
ENSG00000123552	258.301	-0.234144	0.104897	0.011447	0.0491369	USP45	ubiquitin specific peptidase 45
ENSG00000123595	897.136	0.200089	0.0757516	0.00498077	0.0263994	RAB9A	RAB9A, member RAS oncogene family
ENSG00000123685	71.8519	0.433259	0.160597	0.000941421	0.00725854	BATF3	basic leucine zipper ATF-like transcription factor 3
ENSG00000123739	1009.78	0.436155	0.0955188	1.84546e-06	4.59555e-05	PLA2G12A	phospholipase A2 group XIIA
ENSG00000123810	184.08	0.413876	0.115681	5.67883e-05	0.000795503	B9D2	B9 domain containing 2
ENSG00000123843	11106	-0.613884	0.23501	0.000946008	0.00736312	C4BPB	complement component 4 binding protein beta
ENSG00000123933	4053.28	0.289261	0.0959433	0.00117743	0.00877997	MXD4	MAX dimerization protein 4
ENSG00000123999	210.979	2.15099	0.400423	6.14942e-15	1.95601e-12	INHA	inhibin subunit alpha
ENSG00000124003	15.7531	-0.993926	0.309894	4.97533e-05	0.000712006	MOGAT1	monoacylglycerol O-acyltransferase 1
ENSG00000124067	2763.3	0.216642	0.0927527	0.0110579	0.0479282	SLC12A4	solute carrier family 12 member 4
ENSG00000124102	147.679	1.01612	0.425001	0.000810314	0.00653047	PI3	peptidase inhibitor 3
ENSG00000124134	64.9507	0.520792	0.313417	0.00999173	0.0443713	KCNS1	potassium voltage-gated channel modifier subfamily S member 1
ENSG00000124140	39.255	-0.631382	0.287248	0.000868794	0.00682589	SLC12A5	solute carrier family 12 member 5
ENSG00000124164	2681.03	0.241597	0.0647719	0.000122927	0.00145427	VAPB	VAMP associated protein B and C
ENSG00000124212	2380.75	-0.477391	0.288777	0.0116599	0.0497866	PTGIS	prostaglandin I2 synthase
ENSG00000124243	462.693	-0.629065	0.186034	3.71802e-05	0.000564231	BCAS4	breast carcinoma amplified sequence 4
ENSG00000124302	74.6212	1.78467	0.449136	1.16666e-06	3.09914e-05	CHST8	carbohydrate sulfotransferase 8
ENSG00000124356	1535.83	0.275732	0.0520144	7.60929e-08	3.05601e-06	STAMBP	STAM binding protein
ENSG00000124380	623.316	0.153207	0.0538042	0.00350914	0.0225763	SNRNP27	small nuclear ribonucleoprotein U4/U6.U5 subunit 27
ENSG00000124406	485.686	0.566015	0.177434	0.000412979	0.00397346	ATP8A1	ATPase phospholipid transporting 8A1
ENSG00000124444	482.881	0.234033	0.0794195	0.00177225	0.0119489	ZNF576	zinc finger protein 576
ENSG00000124466	72.0081	-0.83527	0.209563	4.19395e-06	9.27255e-05	LYPD3	LY6/PLAUR domain containing 3
ENSG00000124496	231.737	0.306168	0.133765	0.00878849	0.0404199	TRERF1	transcriptional regulating factor 1
ENSG00000124508	695.158	-0.282208	0.117935	0.00340432	0.0220821	BTN2A2	butyrophilin subfamily 2 member A2
ENSG00000124532	1261.43	0.484681	0.0820868	6.29411e-10	5.03867e-08	MRS2	magnesium transporter MRS2
ENSG00000124574	891.477	0.249832	0.0851135	0.00236199	0.0148989	ABCC10	ATP binding cassette subfamily C member 10
ENSG00000124613	110.399	-1.1063	0.256544	8.57668e-07	2.4185e-05	ZNF391	zinc finger protein 391
ENSG00000124615	2318.07	-0.691194	0.115939	1.31814e-10	1.27827e-08	MOCS1	molybdenum cofactor synthesis 1
ENSG00000124721	11.842	-0.846435	0.341562	0.000782842	0.00606614	DNAH8	dynein axonemal heavy chain 8
ENSG00000124743	78.8764	-0.624741	0.19117	5.92082e-05	0.000821204	KLHL31	kelch like family member 31
ENSG00000124767	5796.99	-0.43469	0.0920112	2.79487e-07	9.44397e-06	GLO1	glyoxalase I
ENSG00000124783	8454.41	0.183749	0.0725593	0.00774006	0.0367603	SSR1	signal sequence receptor subunit 1
ENSG00000124786	1279.53	0.292764	0.0707138	1.93853e-05	0.000333315	SLC35B3	solute carrier family 35 member B3
ENSG00000124787	310.451	-0.321736	0.113179	0.00132262	0.00958168	RPP40	ribonuclease P/MRP subunit p40
ENSG00000124795	3919.14	-0.333493	0.100583	0.000192376	0.00207379	DEK	DEK proto-oncogene
ENSG00000124875	393.874	-0.23547	0.388628	0.00415187	0.0239334	CXCL6	C-X-C motif chemokine ligand 6
ENSG00000124882	85.4171	-2.66705	0.748344	3.4481e-09	2.16654e-07	EREG	epiregulin
ENSG00000124920	3881.59	0.650155	0.149343	2.87105e-06	6.72148e-05	MYRF	myelin regulatory factor
ENSG00000125046	263.997	-1.0887	0.363536	2.44712e-05	0.000400402	SSUH2	ssu-2 homolog
ENSG00000125089	1515.03	0.250015	0.109328	0.0120926	0.0453397	SH3TC1	SH3 domain and tetratricopeptide repeats 1
ENSG00000125166	11042.8	0.313723	0.111752	0.00246767	0.0155054	GOT2	glutamic-oxaloacetic transaminase 2
ENSG00000125170	2386.9	0.448714	0.115471	2.84584e-05	0.000388687	DOK4	docking protein 4
ENSG00000125249	1705.46	-0.319878	0.119979	0.00181669	0.0121841	RAP2A	RAP2A, member of RAS oncogene family
ENSG00000125337	57.0923	-0.614937	0.32394	0.00215487	0.0138899	KIF25	kinesin family member 25
ENSG00000125347	1921.65	0.313518	0.148466	0.00665117	0.0284732	IRF1	interferon regulatory factor 1
ENSG00000125356	6415.62	0.285362	0.112522	0.00382506	0.0216388	NDUFA1	NADH:ubiquinone oxidoreductase subunit A1
ENSG00000125375	491.958	-0.216627	0.0794492	0.00331391	0.0194052	DMAC2L	distal membrane arm assembly component 2 like
ENSG00000125378	799.153	-0.700556	0.272436	0.000326134	0.00352673	BMP4	bone morphogenetic protein 4
ENSG00000125386	1225.32	0.230252	0.0591192	6.32107e-05	0.0008655	FAM193A	family with sequence similarity 193 member A
ENSG00000125398	1894.45	-0.598358	0.241567	0.00121316	0.00894623	SOX9	SRY-box transcription factor 9
ENSG00000125430	1206.51	0.418011	0.220463	0.00549719	0.0284718	HS3ST3B1	heparan sulfate-glucosamine 3-sulfotransferase 3B1
ENSG00000125434	190.112	-0.578271	0.122356	1.85616e-07	6.61174e-06	SLC25A35	solute carrier family 25 member 35
ENSG00000125508	16.8318	0.468817	0.22467	0.00921356	0.0417948	SRMS	src-related kinase lacking C-terminal regulatory tyrosine and N-terminal myristylation sites
ENSG00000125629	1969.16	-0.360037	0.131254	0.000954692	0.00741767	INSIG2	insulin induced gene 2
ENSG00000125630	1153.43	-0.241567	0.0730216	0.000522025	0.00459706	POLR1B	RNA polymerase I subunit B
ENSG00000125650	154.095	0.279364	0.0974312	0.00146245	0.0103219	PSPN	persephin
ENSG00000125657	156.468	0.452886	0.25581	0.0100565	0.0445926	TNFSF9	TNF superfamily member 9
ENSG00000125726	396.455	0.50817	0.335628	0.00631907	0.0329564	CD70	CD70 molecule
ENSG00000125734	3215.42	0.338608	0.0764503	3.78529e-06	8.50301e-05	GPR108	G protein-coupled receptor 108
ENSG00000125744	436.59	-0.975575	0.198463	1.32013e-08	6.98295e-07	RTN2	reticulon 2
ENSG00000125746	1520.28	-0.423422	0.105635	9.22486e-06	0.000181575	EML2	EMAP like 2
ENSG00000125772	1034.69	-0.31278	0.102533	0.000982557	0.00759285	GPCPD1	glycerophosphocholine phosphodiesterase 1
ENSG00000125780	16.2414	-1.67704	0.386593	3.619e-06	8.18645e-05	TGM3	transglutaminase 3
ENSG00000125787	19.2209	2.74632	0.344217	9.25028e-14	2.14447e-11	GNRH2	gonadotropin releasing hormone 2
ENSG00000125812	645.695	-0.143409	0.0567477	0.00845162	0.0393255	GZF1	GDNF inducible zinc finger protein 1
ENSG00000125821	502.189	-0.328266	0.146634	0.00451906	0.0244737	DTD1	D-aminoacyl-tRNA deacylase 1
ENSG00000125845	681.256	-0.500297	0.214806	0.00170416	0.0128639	BMP2	bone morphogenetic protein 2
ENSG00000125846	481.87	-0.192868	0.0764056	0.00643779	0.0334179	ZNF133	zinc finger protein 133
ENSG00000125851	33.28	-0.57134	1.1254	0.00855473	0.0396969	PCSK2	proprotein convertase subtilisin/kexin type 2
ENSG00000125863	1509.13	0.342854	0.0848783	2.38338e-05	0.000392666	MKKS	MKKS centrosomal shuttling protein
ENSG00000125864	85.3595	-0.314832	0.158686	0.008398	0.0387517	BFSP1	beaded filament structural protein 1
ENSG00000125868	9579.6	0.200653	0.0827568	0.00977564	0.0437456	DSTN	destrin, actin depolymerizing factor
ENSG00000125878	40.3313	-0.511602	0.198776	0.000943638	0.00734707	TCF15	transcription factor 15
ENSG00000125898	359.414	-0.29418	0.123759	0.00595765	0.0314394	FAM110A	family with sequence similarity 110 member A
ENSG00000125999	21.0889	-1.80663	0.65043	6.71952e-05	0.000906448	BPIFB1	BPI fold containing family B member 1
ENSG00000126001	1454.02	-0.243954	0.0788225	0.00090437	0.00626737	CEP250	centrosomal protein 250
ENSG00000126012	3807.07	0.251134	0.072757	0.000291861	0.00287001	KDM5C	lysine demethylase 5C
ENSG00000126062	2289.24	-0.448005	0.0819975	6.95953e-09	4.03958e-07	TMEM115	transmembrane protein 115
ENSG00000126106	1184.1	-0.260338	0.111167	0.00759156	0.0362208	TMEM53	transmembrane protein 53
ENSG00000126243	753.004	-0.541639	0.113156	8.20177e-08	3.2556e-06	LRFN3	leucine rich repeat and fibronectin type III domain containing 3
ENSG00000126457	3856.66	0.202838	0.0818215	0.00805975	0.0379462	PRMT1	protein arginine methyltransferase 1
ENSG00000126602	2961.92	0.339922	0.102367	0.000409866	0.00381064	TRAP1	TNF receptor associated protein 1
ENSG00000126603	1002.78	0.473136	0.193117	0.00175515	0.0118715	GLIS2	GLIS family zinc finger 2
ENSG00000126705	1049.97	0.249387	0.0947593	0.00474791	0.025491	AHDC1	AT-hook DNA binding motif containing 1
ENSG00000126778	67.3697	-0.854314	0.356393	0.000122638	0.00145193	SIX1	SIX homeobox 1
ENSG00000126803	1298.75	-0.516359	0.171075	0.000261085	0.00263582	HSPA2	heat shock protein family A (Hsp70) member 2
ENSG00000126814	617.61	-0.194292	0.0692496	0.00275695	0.0168857	TRMT5	tRNA methyltransferase 5
ENSG00000126856	10.1949	-2.12514	0.429195	5.13418e-10	4.28255e-08	PRDM7	PR/SET domain 7
ENSG00000126870	577.221	0.348433	0.0908072	3.64213e-05	0.000555541	DYNC2I1	dynein 2 intermediate chain 1
ENSG00000126950	12.4807	-0.685481	0.470472	0.00364812	0.0208521	TMEM35A	transmembrane protein 35A
ENSG00000126970	332.819	-0.445144	0.162411	0.00074157	0.00608981	ZC4H2	zinc finger C4H2-type containing
ENSG00000127081	112.945	-0.241391	0.0996116	0.00623297	0.0313303	ZNF484	zinc finger protein 484
ENSG00000127125	2109.65	0.345482	0.0672004	6.02198e-08	2.12084e-06	PPCS	phosphopantothenoylcysteine synthetase
ENSG00000127184	13876.8	0.28237	0.0990595	0.00186841	0.0124158	COX7C	cytochrome c oxidase subunit 7C
ENSG00000127220	700.361	-0.651354	0.109261	7.06669e-11	7.17375e-09	ABHD8	abhydrolase domain containing 8
ENSG00000127249	40.4722	-0.612553	0.454462	0.0100773	0.0442415	ATP13A4	ATPase 13A4
ENSG00000127328	874.28	0.379843	0.1277	0.000683411	0.00568858	RAB3IP	RAB3A interacting protein
ENSG00000127415	840.976	0.3999	0.127707	0.000455561	0.0041342	IDUA	alpha-L-iduronidase
ENSG00000127423	44.476	-0.366011	0.159946	0.00314389	0.0186661	AUNIP	aurora kinase A and ninein interacting protein
ENSG00000127526	2031.75	0.323874	0.0605345	5.21495e-08	2.20477e-06	SLC35E1	solute carrier family 35 member E1
ENSG00000127530	37.4875	-0.554864	0.352044	0.00629287	0.0315261	OR7C1	olfactory receptor family 7 subfamily C member 1
ENSG00000127533	300.751	0.469029	0.23101	0.00860233	0.0398152	F2RL3	F2R like thrombin or trypsin receptor 3
ENSG00000127603	6097.29	0.322425	0.0871111	6.08925e-05	0.000841142	MACF1	microtubule actin crosslinking factor 1
ENSG00000127616	5187.54	0.32556	0.0674711	7.23932e-07	2.11078e-05	SMARCA4	SWI/SNF related, matrix associated, actin dependent regulator of chromatin, subfamily a, member 4
ENSG00000127831	2350.8	0.950672	0.327146	0.000347091	0.00329495	VIL1	villin 1
ENSG00000127838	7771.1	-0.232046	0.102915	0.0103447	0.0455739	PNKD	PNKD metallo-beta-lactamase domain containing
ENSG00000127903	59.8919	-1.23869	0.253334	2.36582e-08	1.14713e-06	ZNF835	zinc finger protein 835
ENSG00000127914	2572.1	0.434282	0.130951	0.000179256	0.00196794	AKAP9	A-kinase anchoring protein 9
ENSG00000127920	1899.86	-0.287241	0.135496	0.0106729	0.0404804	GNG11	G protein subunit gamma 11
ENSG00000127946	2371.38	0.397651	0.11016	0.000117424	0.00140411	HIP1	huntingtin interacting protein 1
ENSG00000127954	867.248	-0.599563	0.315811	0.00137707	0.00987712	STEAP4	STEAP4 metalloreductase
ENSG00000127955	1676.42	-0.529963	0.14884	1.73759e-05	0.000304793	GNAI1	G protein subunit alpha i1
ENSG00000127989	374.612	0.19712	0.0750266	0.00619254	0.031206	MTERF1	mitochondrial transcription termination factor 1
ENSG00000127990	1080.72	-0.685064	0.260152	0.000243002	0.00248694	SGCE	sarcoglycan epsilon
ENSG00000127993	416.984	0.156976	0.0643651	0.011077	0.047985	RBM48	RNA binding motif protein 48
ENSG00000128039	884.339	0.6366	0.105457	3.50875e-10	3.04381e-08	SRD5A3	steroid 5 alpha-reductase 3
ENSG00000128165	844.788	0.693559	0.224367	0.000182119	0.00199112	ADM2	adrenomedullin 2
ENSG00000128242	1409.98	1.39928	0.277541	4.69534e-08	2.00379e-06	GAL3ST1	galactose-3-O-sulfotransferase 1
ENSG00000128245	4599.46	0.185594	0.0714383	0.00731991	0.0351993	YWHAH	tyrosine 3-monooxygenase/tryptophan 5-monooxygenase activation protein eta
ENSG00000128253	8.98092	0.686404	0.304179	0.00081303	0.00654595	RFPL2	ret finger protein like 2
ENSG00000128285	252.245	-2.04902	0.357967	1.031e-13	2.50974e-11	MCHR1	melanin concentrating hormone receptor 1
ENSG00000128298	921.763	0.81796	0.244306	8.17432e-05	0.00104941	BAIAP2L2	BAR/IMD domain containing adaptor protein 2 like 2
ENSG00000128340	1125.49	0.377279	0.173341	0.00579771	0.0296167	RAC2	Rac family small GTPase 2
ENSG00000128463	1524.6	0.267592	0.06813	4.88565e-05	0.000617946	EMC4	ER membrane protein complex subunit 4
ENSG00000128487	657.28	0.680554	0.204561	5.21887e-05	0.000742406	SPECC1	sperm antigen with calponin homology and coiled-coil domains 1
ENSG00000128510	1193.15	1.34371	0.414999	8.64723e-06	0.000171907	CPA4	carboxypeptidase A4
ENSG00000128512	1077.77	0.275099	0.113203	0.00479984	0.0257191	DOCK4	dedicator of cytokinesis 4
ENSG00000128563	1111.15	0.268524	0.0731245	0.0001285	0.00150088	PRKRIP1	PRKR interacting protein 1
ENSG00000128564	136.689	1.06827	0.39348	0.000131074	0.00152803	VGF	VGF nerve growth factor inducible
ENSG00000128578	190.884	0.761936	0.272345	9.50604e-05	0.00118545	STRIP2	striatin interacting protein 2
ENSG00000128594	62.5561	0.459556	0.166725	0.000986716	0.00760601	LRRC4	leucine rich repeat containing 4
ENSG00000128604	635.27	0.279198	0.115274	0.00561	0.032175	IRF5	interferon regulatory factor 5
ENSG00000128626	2167.46	0.470243	0.113571	1.06644e-05	0.000202072	MRPS12	mitochondrial ribosomal protein S12
ENSG00000128645	15.8391	-1.44317	0.453814	2.62538e-05	0.000424906	HOXD1	homeobox D1
ENSG00000128652	42.7667	-0.662511	0.298862	0.00204495	0.0133109	HOXD3	homeobox D3
ENSG00000128654	1206.18	0.277508	0.0611301	3.25266e-06	7.48268e-05	MTX2	metaxin 2
ENSG00000128655	207.045	-0.563484	0.320518	0.00415274	0.0230444	PDE11A	phosphodiesterase 11A
ENSG00000128699	1300.78	0.173846	0.0646797	0.00478237	0.0256436	ORMDL1	ORMDL sphingolipid biosynthesis regulator 1
ENSG00000128710	74.0875	-1.12715	0.486274	0.000587668	0.0050339	HOXD10	homeobox D10
ENSG00000128731	2336.32	0.269121	0.0766256	0.00022838	0.00237499	HERC2	HECT and RLD domain containing E3 ubiquitin protein ligase 2
ENSG00000128872	422.808	-0.337989	0.135871	0.00462697	0.0259798	TMOD2	tropomodulin 2
ENSG00000128908	1207.35	0.145812	0.0584203	0.0100904	0.039706	INO80	INO80 complex ATPase subunit
ENSG00000128915	1109.95	0.190384	0.0721379	0.00545213	0.0282998	ICE2	interactor of little elongation complex ELL subunit 2
ENSG00000128917	994.306	0.659103	0.154158	3.98868e-07	1.27381e-05	DLL4	delta like canonical Notch ligand 4
ENSG00000128923	867.317	0.30355	0.111437	0.00194407	0.0127657	MINDY2	MINDY lysine 48 deubiquitinase 2
ENSG00000128965	598.212	0.989175	0.348775	9.84258e-06	0.000190279	CHAC1	ChaC glutathione specific gamma-glutamylcyclotransferase 1
ENSG00000129028	94.3719	-0.385656	0.143493	0.0010967	0.00825845	THAP10	THAP domain containing 10
ENSG00000129071	1378.94	-0.201592	0.0744174	0.00389785	0.0193789	MBD4	methyl-CpG binding domain 4, DNA glycosylase
ENSG00000129103	6285.56	0.520548	0.0866816	6.12158e-10	4.91705e-08	SUMF2	sulfatase modifying factor 2
ENSG00000129116	2933.14	-0.49476	0.180806	0.000498734	0.00445395	PALLD	palladin, cytoskeletal associated protein
ENSG00000129128	4054.8	0.348161	0.0839529	9.78712e-06	0.000189363	SPCS3	signal peptidase complex subunit 3
ENSG00000129151	1185.02	0.810361	0.401485	0.000758623	0.00620014	BBOX1	gamma-butyrobetaine hydroxylase 1
ENSG00000129167	19.3257	1.47216	0.224456	4.83182e-11	5.14589e-09	TPH1	tryptophan hydroxylase 1
ENSG00000129187	3057.17	0.414962	0.0775202	3.95803e-08	1.7556e-06	DCTD	dCMP deaminase
ENSG00000129235	2035.62	0.42307	0.119451	0.000105564	0.0012875	TXNDC17	thioredoxin domain containing 17
ENSG00000129244	397.856	0.779442	0.219358	7.7964e-05	0.00101523	ATP1B2	ATPase Na+/K+ transporting subunit beta 2
ENSG00000129255	3673.29	0.254206	0.1099	0.00900522	0.0411234	MPDU1	mannose-P-dolichol utilization defect 1
ENSG00000129315	1031.77	0.169134	0.0639756	0.00564176	0.0290315	CCNT1	cyclin T1
ENSG00000129317	611.84	0.229225	0.0843808	0.00308495	0.0184123	PUS7L	pseudouridine synthase 7 like
ENSG00000129353	3893.03	0.303829	0.133582	0.00708172	0.0345771	SLC44A2	solute carrier family 44 member 2
ENSG00000129355	226.277	-0.361263	0.110264	0.000231942	0.00240157	CDKN2D	cyclin dependent kinase inhibitor 2D
ENSG00000129422	2800.33	-0.782609	0.163556	8.96548e-08	3.53521e-06	MTUS1	microtubule associated scaffold protein 1
ENSG00000129451	60.351	0.934052	0.436655	0.00111738	0.00830278	KLK10	kallikrein related peptidase 10
ENSG00000129596	6654.9	-1.16545	0.239414	1.43817e-08	7.55161e-07	CDO1	cysteine dioxygenase type 1
ENSG00000129625	7631.87	0.202991	0.0764646	0.00408265	0.0227507	REEP5	receptor accessory protein 5
ENSG00000129636	2220.44	0.351398	0.105863	0.000284937	0.00281469	ITFG1	integrin alpha FG-GAP repeat containing 1
ENSG00000129673	8.3171	0.506441	0.25709	0.00236172	0.0176142	AANAT	aralkylamine N-acetyltransferase
ENSG00000129680	443.327	-0.530966	0.16216	5.61442e-05	0.000788409	MAP7D3	MAP7 domain containing 3
ENSG00000129696	269.966	-0.292411	0.098425	0.00106736	0.00801455	TTI2	TELO2 interacting protein 2
ENSG00000129810	97.8687	-0.349509	0.176286	0.00910781	0.0415124	SGO1	shugoshin 1
ENSG00000129824	6353.81	-1.38388	0.61804	8.107e-05	0.00104872	RPS4Y1	ribosomal protein S4 Y-linked 1
ENSG00000129925	3648.55	0.218749	0.0947056	0.0113678	0.0489078	PGAP6	post-GPI attachment to proteins 6
ENSG00000129946	3678.67	0.368856	0.146871	0.00383076	0.0216659	SHC2	SHC adaptor protein 2
ENSG00000129951	19.807	1.56443	0.381708	9.7545e-07	2.55655e-05	PLPPR3	phospholipid phosphatase related 3
ENSG00000129991	11.9419	-2.15143	0.731064	5.33885e-06	0.000114125	TNNI3	troponin I3, cardiac type
ENSG00000130021	760.856	0.619182	0.102618	3.11368e-10	2.76134e-08	PUDP	pseudouridine 5'-phosphatase
ENSG00000130045	33.0392	0.420073	0.259539	0.0113679	0.0489078	NXNL2	nucleoredoxin like 2
ENSG00000130054	123.591	0.690647	0.313546	0.00292519	0.0176622	NALF2	NALCN channel auxiliary factor 2
ENSG00000130147	4092.68	-0.320189	0.12685	0.00433	0.0237791	SH3BP4	SH3 domain binding protein 4
ENSG00000130224	51.6737	-0.676454	0.254058	0.000382681	0.00357728	LRCH2	leucine rich repeats and calponin homology domain containing 2
ENSG00000130254	2402.12	0.158705	0.0592784	0.00563309	0.0289931	SAFB2	scaffold attachment factor B2
ENSG00000130270	198.206	1.02363	0.206	9.65927e-09	5.34644e-07	ATP8B3	ATPase phospholipid transporting 8B3
ENSG00000130287	15.0728	-1.05372	0.467997	0.000174482	0.00192795	NCAN	neurocan
ENSG00000130294	933.011	1.38456	0.506081	0.00012485	0.00146904	KIF1A	kinesin family member 1A
ENSG00000130299	782.941	-0.22757	0.0724349	0.000851514	0.00758435	GTPBP3	GTP binding protein 3, mitochondrial
ENSG00000130414	4997.9	0.248281	0.0689221	0.000191036	0.00206443	NDUFA10	NADH:ubiquinone oxidoreductase subunit A10
ENSG00000130427	210.859	-1.38623	0.602579	4.08853e-05	0.000610746	EPO	erythropoietin
ENSG00000130508	2611.69	0.365583	0.159354	0.00531124	0.0277801	PXDN	peroxidasin
ENSG00000130520	5024.04	0.272064	0.102582	0.00380154	0.0215414	LSM4	LSM4 homolog, U6 small nuclear RNA and mRNA degradation associated
ENSG00000130638	4142.42	0.212835	0.0652517	0.00086581	0.00686433	ATXN10	ataxin 10
ENSG00000130669	2783.49	0.231623	0.0866382	0.00438715	0.0239984	PAK4	p21 (RAC1) activated kinase 4
ENSG00000130675	33.8153	2.15326	0.463598	1.85747e-06	4.57807e-05	MNX1	motor neuron and pancreas homeobox 1
ENSG00000130695	471.96	-0.351902	0.118066	0.000551731	0.00499159	CEP85	centrosomal protein 85
ENSG00000130700	98.7733	1.23593	0.498905	0.00148657	0.0104419	GATA5	GATA binding protein 5
ENSG00000130702	5656.11	0.357154	0.134149	0.00189108	0.012542	LAMA5	laminin subunit alpha 5
ENSG00000130707	33688	0.396157	0.198146	0.00778498	0.0369442	ASS1	argininosuccinate synthase 1
ENSG00000130711	7.14882	0.560748	0.260048	0.00157167	0.0109057	PRDM12	PR/SET domain 12
ENSG00000130713	845.296	-0.168447	0.0691926	0.00832784	0.0388633	EXOSC2	exosome component 2
ENSG00000130720	59.9991	0.605607	0.574687	0.00682936	0.0336336	FIBCD1	fibrinogen C domain containing 1
ENSG00000130725	3208.25	0.22434	0.0905728	0.0072726	0.0350212	UBE2M	ubiquitin conjugating enzyme E2 M
ENSG00000130733	1495.11	0.200646	0.085261	0.0110009	0.0477766	YIPF2	Yip1 domain family member 2
ENSG00000130734	522.678	0.45669	0.100326	1.52617e-06	4.1046e-05	ATG4D	autophagy related 4D cysteine peptidase
ENSG00000130768	91.2237	-0.758389	0.373005	0.000680647	0.00566754	SMPDL3B	sphingomyelin phosphodiesterase acid like 3B
ENSG00000130779	3096.13	0.255898	0.100353	0.00454396	0.0245843	CLIP1	CAP-Gly domain containing linker protein 1
ENSG00000130827	1081.53	0.32574	0.150471	0.00847805	0.0394261	PLXNA3	plexin A3
ENSG00000130943	18.2362	-0.479395	0.210042	0.00206418	0.0133995	PKDREJ	polycystin family receptor for egg jelly
ENSG00000130956	883.874	-0.389819	0.138377	0.000613093	0.00519941	HABP4	hyaluronan binding protein 4
ENSG00000130985	13074.4	0.168706	0.0706801	0.0113663	0.0490996	UBA1	ubiquitin like modifier activating enzyme 1
ENSG00000131044	7.84232	-0.475678	0.183151	0.00106527	0.00806955	TTLL9	tubulin tyrosine ligase like 9
ENSG00000131067	884.595	-0.767276	0.110303	1.75374e-14	5.1021e-12	GGT7	gamma-glutamyltransferase 7
ENSG00000131095	228.032	-0.530091	0.511305	0.00788048	0.0372935	GFAP	glial fibrillary acidic protein
ENSG00000131100	4949.6	0.178606	0.0692536	0.00613543	0.0309968	ATP6V1E1	ATPase H+ transporting V1 subunit E1
ENSG00000131142	1045.35	-0.2255	0.378002	0.011575	0.0495304	CCL25	C-C motif chemokine ligand 25
ENSG00000131149	2216.85	0.272957	0.0919627	0.00145027	0.0102603	GSE1	Gse1 coiled-coil protein
ENSG00000131174	6473.15	0.433375	0.11169	1.69156e-05	0.000299787	COX7B	cytochrome c oxidase subunit 7B
ENSG00000131196	620.418	0.312967	0.13369	0.00880776	0.0449096	NFATC1	nuclear factor of activated T cells 1
ENSG00000131242	1721.21	0.433134	0.14699	0.00112494	0.00741767	RAB11FIP4	RAB11 family interacting protein 4
ENSG00000131263	1549.15	0.202636	0.0789677	0.0057491	0.0294378	RLIM	ring finger protein, LIM domain interacting
ENSG00000131373	1444.47	-0.238196	0.0977335	0.00843996	0.0392789	HACL1	2-hydroxyacyl-CoA lyase 1
ENSG00000131381	1082.5	-0.256618	0.058441	7.04509e-06	0.000144886	RBSN	rabenosyn, RAB effector
ENSG00000131398	378.581	-0.495687	0.189918	0.000706572	0.00610113	KCNC3	potassium voltage-gated channel subfamily C member 3
ENSG00000131400	64.8255	-0.842695	0.229053	2.18549e-06	5.30926e-05	NAPSA	napsin A aspartic peptidase
ENSG00000131437	362.294	-0.318049	0.0967137	0.000269267	0.00270241	KIF3A	kinesin family member 3A
ENSG00000131558	2698.55	0.186935	0.0655141	0.00303158	0.018194	EXOC4	exocyst complex component 4
ENSG00000131669	5244.59	0.220716	0.0953735	0.0106461	0.0468233	NINJ1	ninjurin 1
ENSG00000131730	417.634	1.12787	0.369378	0.000186873	0.00203077	CKMT2	creatine kinase, mitochondrial 2
ENSG00000131759	2660.21	0.233458	0.095638	0.0104938	0.0460923	RARA	retinoic acid receptor alpha
ENSG00000131771	140.961	-1.16745	0.511725	0.000884029	0.00696512	PPP1R1B	protein phosphatase 1 regulatory inhibitor subunit 1B
ENSG00000131781	9990.44	-0.49358	0.174996	0.000668394	0.00558697	FMO5	flavin containing dimethylaniline monoxygenase 5
ENSG00000131788	646.999	-0.355697	0.111435	0.000301237	0.00293799	PIAS3	protein inhibitor of activated STAT 3
ENSG00000131828	3792.02	0.449369	0.0817576	9.55293e-09	5.31223e-07	PDHA1	pyruvate dehydrogenase E1 subunit alpha 1
ENSG00000131844	5508.46	0.314976	0.0854504	8.61477e-05	0.00109666	MCCC2	methylcrotonyl-CoA carboxylase subunit 2
ENSG00000131941	1550.16	0.39871	0.125004	0.000370748	0.00348623	RHPN2	rhophilin Rho GTPase binding protein 2
ENSG00000132016	119.593	-0.601157	0.170194	2.1248e-05	0.000355139	BRME1	break repair meiotic recombinase recruitment factor 1
ENSG00000132026	14.4178	-2.99671	0.651861	5.69999e-11	5.99026e-09	RTBDN	retbindin
ENSG00000132153	3723.92	-0.405309	0.054411	2.23439e-14	6.29063e-12	DHX30	DExH-box helicase 30
ENSG00000132164	458.468	0.772565	0.449289	0.0114964	0.0492384	SLC6A11	solute carrier family 6 member 11
ENSG00000132170	938.573	-0.356548	0.159748	0.00491154	0.0261715	PPARG	peroxisome proliferator activated receptor gamma
ENSG00000132196	923.233	-0.427952	0.135562	0.000234513	0.00242291	HSD17B7	hydroxysteroid 17-beta dehydrogenase 7
ENSG00000132199	1967.12	0.28164	0.102241	0.00186171	0.0123885	ENOSF1	enolase superfamily member 1
ENSG00000132305	4066.65	0.410361	0.0614246	5.00525e-12	7.65419e-10	IMMT	inner membrane mitochondrial protein
ENSG00000132313	1722.37	0.470051	0.0607537	3.14561e-15	1.08756e-12	MRPL35	mitochondrial ribosomal protein L35
ENSG00000132323	1069.47	0.209319	0.0727557	0.00216672	0.0139269	ILKAP	ILK associated serine/threonine phosphatase
ENSG00000132334	570.106	0.453748	0.14266	0.000298704	0.00292044	PTPRE	protein tyrosine phosphatase receptor type E
ENSG00000132341	7949.08	0.178045	0.0692465	0.00664881	0.0331285	RAN	RAN, member RAS oncogene family
ENSG00000132357	410.011	-0.524607	0.168094	0.000114491	0.00137735	CARD6	caspase recruitment domain family member 6
ENSG00000132359	372.486	0.560019	0.211225	0.00186658	0.0128639	RAP1GAP2	RAP1 GTPase activating protein 2
ENSG00000132361	10478.7	0.306581	0.0936454	0.000489311	0.00437202	CLUH	clustered mitochondria homolog
ENSG00000132386	37856.4	-0.604222	0.173674	5.297e-05	0.000751726	SERPINF1	serpin family F member 1
ENSG00000132388	1561.53	0.288701	0.0744285	7.22193e-05	0.000953106	UBE2G1	ubiquitin conjugating enzyme E2 G1
ENSG00000132394	1407	-0.537968	0.0879373	1.59465e-10	1.52168e-08	EEFSEC	eukaryotic elongation factor, selenocysteine-tRNA specific
ENSG00000132406	612.592	0.415681	0.0644519	4.55065e-11	4.89011e-09	TMEM128	transmembrane protein 128
ENSG00000132429	134.318	-1.86992	0.744594	9.4634e-06	0.0001852	POPDC3	popeye domain containing 3
ENSG00000132464	83.9733	-0.98445	0.378918	0.000131115	0.00152803	ENAM	enamelin
ENSG00000132466	2998.84	0.337824	0.0918952	0.000115328	0.00138463	ANKRD17	ankyrin repeat domain 17
ENSG00000132470	2775.67	0.40044	0.191046	0.00503344	0.0267398	ITGB4	integrin subunit beta 4
ENSG00000132478	1161.66	-0.180849	0.0690401	0.00523985	0.0274911	UNK	unk zinc finger
ENSG00000132481	1456.38	0.524476	0.157248	0.00012358	0.00146019	TRIM47	tripartite motif containing 47
ENSG00000132518	31.0656	0.694399	0.299915	0.00263152	0.0161093	GUCY2D	guanylate cyclase 2D, retinal
ENSG00000132541	11057.9	0.39799	0.1562	0.0020348	0.0133172	RIDA	reactive intermediate imine deaminase A homolog
ENSG00000132561	2346.89	-0.435106	0.203918	0.00491613	0.0261842	MATN2	matrilin 2
ENSG00000132563	90.3853	0.951395	0.286189	1.48662e-05	0.000267457	REEP2	receptor accessory protein 2
ENSG00000132570	789.039	0.540753	0.0760912	2.23457e-13	4.80251e-11	PCBD2	pterin-4 alpha-carbinolamine dehydratase 2
ENSG00000132612	1917.31	0.216278	0.0896355	0.00893104	0.0409021	VPS4A	vacuolar protein sorting 4 homolog A
ENSG00000132623	439.85	-0.42707	0.120739	5.2597e-05	0.000747322	ANKEF1	ankyrin repeat and EF-hand domain containing 1
ENSG00000132635	1667.73	-0.393968	0.0988641	1.14513e-05	0.000188833	PCED1A	PC-esterase domain containing 1A
ENSG00000132639	281.086	-1.0403	0.363768	1.99016e-05	0.000339851	SNAP25	synaptosome associated protein 25
ENSG00000132677	1951.96	-1.02446	0.621228	0.000641939	0.0054037	RHBG	Rh family B glycoprotein
ENSG00000132688	2930.66	-0.399858	0.153368	0.00186141	0.0123885	NES	nestin
ENSG00000132692	1666.89	1.14154	0.279854	6.45389e-06	0.000116583	BCAN	brevican
ENSG00000132693	81922.6	0.775084	0.763056	0.000951713	0.00740028	CRP	C-reactive protein
ENSG00000132703	31220.3	0.577416	0.510829	0.000898388	0.00705927	APCS	amyloid P component, serum
ENSG00000132740	1279.68	-0.460872	0.141859	0.000176878	0.0019472	IGHMBP2	immunoglobulin mu DNA binding protein 2
ENSG00000132749	160.992	0.676299	0.171615	1.58942e-05	0.000283387	TESMIN	testis expressed metallothionein like protein
ENSG00000132823	1635.62	-0.198541	0.0697472	0.00275455	0.0168797	OSER1	oxidative stress responsive serine rich 1
ENSG00000132915	9.2216	-0.543356	0.304096	0.00409662	0.0228019	PDE6A	phosphodiesterase 6A
ENSG00000132932	66.8321	1.02811	0.28917	1.8628e-06	4.58642e-05	ATP8A2	ATPase phospholipid transporting 8A2
ENSG00000133028	1282.46	0.256088	0.0809504	0.000949402	0.00650684	SCO1	synthesis of cytochrome C oxidase 1
ENSG00000133059	1000.03	0.22892	0.0925771	0.00727249	0.0350212	DSTYK	dual serine/threonine and tyrosine protein kinase
ENSG00000133110	3495.62	-0.591746	0.375945	0.00349635	0.0201861	POSTN	periostin
ENSG00000133111	107.782	-0.267387	0.0978939	0.00226552	0.0144586	RFXAP	regulatory factor X associated protein
ENSG00000133116	472.444	0.73254	0.213531	9.07713e-05	0.00114332	KL	klotho
ENSG00000133256	189.425	0.619467	0.25511	0.000723348	0.005971	PDE6B	phosphodiesterase 6B
ENSG00000133318	7032.18	-0.278179	0.0752449	7.57867e-05	0.000991754	RTN3	reticulon 3
ENSG00000133328	73.3127	-0.931743	0.503518	0.000423818	0.00385566	PLAAT2	phospholipase A and acyltransferase 2
ENSG00000133422	1776.94	0.234917	0.0645641	0.00013796	0.00159694	MORC2	MORC family CW-type zinc finger 2
ENSG00000133433	98.7211	-1.13632	0.333425	6.32778e-06	0.000130444	GSTT2B	glutathione S-transferase theta 2B
ENSG00000133454	139.001	-1.21672	0.814736	0.000160971	0.00181199	MYO18B	myosin XVIIIB
ENSG00000133466	1017.52	0.626828	0.146194	2.50207e-06	5.97491e-05	C1QTNF6	C1q and TNF related 6
ENSG00000133597	1243.71	0.248973	0.090431	0.00301546	0.0181201	ADCK2	aarF domain containing kinase 2
ENSG00000133619	604.314	-0.380991	0.171364	0.0040244	0.0224997	KRBA1	KRAB-A domain containing 1
ENSG00000133639	8371.71	0.325688	0.108377	0.00139839	0.010003	BTG1	BTG anti-proliferation factor 1
ENSG00000133640	24.2812	-0.492338	0.546468	0.00723578	0.0349092	LRRIQ1	leucine rich repeats and IQ motif containing 1
ENSG00000133665	74.8249	0.581536	0.343043	0.00971366	0.0435827	DYDC2	DPY30 domain containing 2
ENSG00000133678	1111.42	-0.21666	0.0842824	0.00545774	0.0283228	TMEM254	transmembrane protein 254
ENSG00000133706	3683.79	0.265797	0.0672253	3.73334e-05	0.000565836	LARS1	leucyl-tRNA synthetase 1
ENSG00000133731	1366.05	0.295468	0.0989254	0.000932319	0.00727557	IMPA1	inositol monophosphatase 1
ENSG00000133800	338.467	-0.70796	0.297056	0.000685967	0.00570388	LYVE1	lymphatic vessel endothelial hyaluronan receptor 1
ENSG00000133874	356.991	-0.342764	0.121227	0.00150689	0.0105472	RNF122	ring finger protein 122
ENSG00000133884	1651.4	-0.169032	0.0588593	0.00254318	0.0139029	DPF2	double PHD fingers 2
ENSG00000133935	3645.29	-0.359028	0.112812	0.000251465	0.00255601	ERG28	ergosterol biosynthesis 28 homolog
ENSG00000133983	116.533	0.272111	0.0959129	0.00207867	0.0134752	COX16	cytochrome c oxidase assembly factor COX16
ENSG00000134056	1119.26	0.228825	0.0831359	0.00328614	0.0192852	MRPS36	mitochondrial ribosomal protein S36
ENSG00000134070	862.465	-0.378847	0.130392	0.000865084	0.00686433	IRAK2	interleukin 1 receptor associated kinase 2
ENSG00000134072	94.1671	0.276362	0.103421	0.00346196	0.0198569	CAMK1	calcium/calmodulin dependent protein kinase I
ENSG00000134107	7220.98	-0.440829	0.14977	0.00047233	0.00424564	BHLHE40	basic helix-loop-helix family member e40
ENSG00000134108	3017.4	-0.20881	0.0585974	0.000210499	0.00223703	ARL8B	ADP ribosylation factor like GTPase 8B
ENSG00000134121	360.273	-2.29005	0.602032	5.09186e-08	2.16141e-06	CHL1	cell adhesion molecule L1 like
ENSG00000134138	891.602	0.511537	0.180689	0.000299758	0.00292955	MEIS2	Meis homeobox 2
ENSG00000134152	564.063	0.222783	0.0719309	0.00105974	0.00804366	KATNBL1	katanin regulatory subunit B1 like 1
ENSG00000134153	3171.76	0.310296	0.0774257	1.7373e-05	0.000306085	EMC7	ER membrane protein complex subunit 7
ENSG00000134207	12.4619	0.616565	0.296892	0.00450445	0.0244036	SYT6	synaptotagmin 6
ENSG00000134240	45020.2	0.471774	0.312742	0.0111413	0.0481847	HMGCS2	3-hydroxy-3-methylglutaryl-CoA synthase 2
ENSG00000134243	4925.05	-0.385708	0.148428	0.00138177	0.00989895	SORT1	sortilin 1
ENSG00000134265	1054.19	0.218704	0.0725659	0.00138905	0.00994513	NAPG	NSF attachment protein gamma
ENSG00000134285	1918.16	0.555609	0.141927	9.63289e-06	0.000187441	FKBP11	FKBP prolyl isomerase 11
ENSG00000134287	5221.86	0.231607	0.0671608	0.000291551	0.00288026	ARF3	ADP ribosylation factor 3
ENSG00000134308	6622.82	0.228726	0.0735521	0.00103031	0.00791914	YWHAQ	tyrosine 3-monooxygenase/tryptophan 5-monooxygenase activation protein theta
ENSG00000134324	1968.68	-0.484763	0.13999	8.25367e-05	0.000915014	LPIN1	lipin 1
ENSG00000134330	1565.62	0.445202	0.0748859	5.50686e-10	4.54573e-08	IAH1	isoamyl acetate hydrolyzing esterase 1 (putative)
ENSG00000134389	6287.3	-1.3441	0.543728	7.0379e-06	0.000145464	CFHR5	complement factor H related 5
ENSG00000134463	3405.36	-0.459169	0.200283	0.00245116	0.0154218	ECHDC3	enoyl-CoA hydratase domain containing 3
ENSG00000134490	249.437	-0.884627	0.0992813	1.34141e-21	2.66673e-18	TMEM241	transmembrane protein 241
ENSG00000134532	355.628	-1.19422	0.18014	4.75712e-13	9.62657e-11	SOX5	SRY-box transcription factor 5
ENSG00000134533	570.471	0.490986	0.239423	0.00246248	0.0154105	RERG	RAS like estrogen regulated growth inhibitor
ENSG00000134548	255.308	-1.48006	0.263244	3.36466e-11	3.73337e-09	SPX	spexin hormone
ENSG00000134569	282.313	-0.721592	0.307311	0.000785661	0.00638812	LRP4	LDL receptor related protein 4
ENSG00000134571	11.1014	2.09357	0.244853	6.9734e-19	6.93156e-16	MYBPC3	myosin binding protein C3
ENSG00000134574	1674.81	0.343371	0.119185	0.000961331	0.00656771	DDB2	damage specific DNA binding protein 2
ENSG00000134698	765.69	-0.196597	0.0769548	0.00577658	0.0295594	AGO4	argonaute RISC component 4
ENSG00000134716	3502.73	-0.544161	0.227591	0.000411433	0.00380474	CYP2J2	cytochrome P450 family 2 subfamily J member 2
ENSG00000134717	1358.1	0.20266	0.0648781	0.000919154	0.00719401	BTF3L4	basic transcription factor 3 like 4
ENSG00000134755	759.757	-0.352831	0.165355	0.00818937	0.0383956	DSC2	desmocollin 2
ENSG00000134759	3093.44	0.261702	0.0775375	0.000429677	0.00393791	ELP2	elongator acetyltransferase complex subunit 2
ENSG00000134779	1936.52	-0.233437	0.0992149	0.00598101	0.0262715	TPGS2	tubulin polyglutamylase complex subunit 2
ENSG00000134851	1651.3	0.258575	0.0907725	0.00154653	0.0107657	TMEM165	transmembrane protein 165
ENSG00000134852	1149.3	0.299163	0.0854957	0.000185996	0.0020227	CLOCK	clock circadian regulator
ENSG00000134901	501.752	-0.675968	0.14879	7.835e-08	3.12167e-06	POGLUT2	protein O-glucosyltransferase 2
ENSG00000134909	854.062	-0.338542	0.110572	0.000537093	0.00469283	ARHGAP32	Rho GTPase activating protein 32
ENSG00000134910	7965.08	0.204249	0.0760495	0.00433343	0.0237925	STT3A	STT3 oligosaccharyltransferase complex catalytic subunit A
ENSG00000134917	26.8176	0.487686	0.19873	0.00163413	0.0112248	ADAMTS8	ADAM metallopeptidase with thrombospondin type 1 motif 8
ENSG00000135002	1324.98	-0.227929	0.0889126	0.00561127	0.0289058	RFK	riboflavin kinase
ENSG00000135049	446.203	-0.474263	0.091683	3.11317e-08	1.42275e-06	AGTPBP1	ATP/GTP binding carboxypeptidase 1
ENSG00000135070	1540.58	0.239092	0.0755351	0.000810179	0.00653047	ISCA1	iron-sulfur cluster assembly 1
ENSG00000135077	805.442	0.602654	0.21564	0.000104315	0.00127683	HAVCR2	hepatitis A virus cellular receptor 2
ENSG00000135111	2226.94	-0.500679	0.269562	0.00356051	0.0204526	TBX3	T-box transcription factor 3
ENSG00000135119	140.207	-0.468472	0.219576	0.00314714	0.0186808	RNFT2	ring finger protein, transmembrane 2
ENSG00000135185	371.823	-0.299418	0.143449	0.0108692	0.0473601	TMEM243	transmembrane protein 243
ENSG00000135205	674.459	0.642802	0.217303	0.000174764	0.00192928	CCDC146	coiled-coil domain containing 146
ENSG00000135218	3357.98	-0.847062	0.271276	1.69673e-05	0.000300259	CD36	CD36 molecule
ENSG00000135250	1204.93	0.264901	0.0818563	0.000538458	0.00470874	SRPK2	SRSF protein kinase 2
ENSG00000135272	1250.05	-0.391713	0.181978	0.00420006	0.0232529	MDFIC	MyoD family inhibitor domain containing
ENSG00000135315	255.74	-0.280693	0.0981674	0.00134169	0.00968261	CEP162	centrosomal protein 162
ENSG00000135334	1702.37	-0.306157	0.0908621	0.000234816	0.00242291	AKIRIN2	akirin 2
ENSG00000135365	1164.91	0.326479	0.0738807	3.11343e-06	7.20407e-05	PHF21A	PHD finger protein 21A
ENSG00000135387	7193.49	0.150292	0.0597353	0.0102384	0.0452394	CAPRIN1	cell cycle associated protein 1
ENSG00000135404	39401.2	0.225498	0.096343	0.010083	0.0446882	CD63	CD63 molecule
ENSG00000135414	506.443	0.527662	0.192355	0.000499787	0.00444056	GDF11	growth differentiation factor 11
ENSG00000135437	172.962	1.46219	0.286852	4.82036e-12	7.41901e-10	RDH5	retinol dehydrogenase 5
ENSG00000135447	2862.19	0.587739	0.339317	0.00668575	0.033278	PPP1R1A	protein phosphatase 1 regulatory inhibitor subunit 1A
ENSG00000135457	1103.1	0.240032	0.0707368	0.000459457	0.0041597	TFCP2	transcription factor CP2
ENSG00000135519	100.987	1.39683	0.253992	8.07754e-09	4.55325e-07	KCNH3	potassium voltage-gated channel subfamily H member 3
ENSG00000135547	278.007	-0.944189	0.1876	8.19211e-09	4.63107e-07	HEY2	hes related family bHLH transcription factor with YRPW motif 2
ENSG00000135597	1027.32	-0.257588	0.085675	0.00131786	0.00955297	REPS1	RALBP1 associated Eps domain containing 1
ENSG00000135605	125.141	-0.566853	0.164966	2.66852e-05	0.000430719	TEC	tec protein tyrosine kinase
ENSG00000135636	2521.16	0.574013	0.147621	7.09545e-06	0.00014567	DYSF	dysferlin
ENSG00000135637	357.915	-0.257823	0.0788358	0.000495545	0.00441438	CCDC142	coiled-coil domain containing 142
ENSG00000135638	115.864	0.857498	0.364805	0.00177998	0.0119952	EMX1	empty spiracles homeobox 1
ENSG00000135643	171.337	0.619584	0.250901	0.000882441	0.00695917	KCNMB4	potassium calcium-activated channel subfamily M regulatory beta subunit 4
ENSG00000135686	1497.37	0.361187	0.0865292	1.36178e-05	0.000249131	KLHL36	kelch like family member 36
ENSG00000135697	77.3986	0.916605	0.454857	0.000283507	0.0028052	BCO1	beta-carotene oxygenase 1
ENSG00000135709	527.834	0.254235	0.114612	0.0107917	0.0471024	KIAA0513	KIAA0513
ENSG00000135750	796.211	0.643705	0.32238	0.000326372	0.00313212	KCNK1	potassium two pore domain channel subfamily K member 1
ENSG00000135763	486.666	-0.249499	0.0921466	0.00343011	0.0198855	URB2	URB2 ribosome biogenesis homolog
ENSG00000135766	293.632	0.481641	0.139641	0.00019318	0.00206336	EGLN1	egl-9 family hypoxia inducible factor 1
ENSG00000135775	842.115	0.260431	0.102137	0.00644595	0.0321166	COG2	component of oligomeric golgi complex 2
ENSG00000135776	1226.93	0.270322	0.0982711	0.00287616	0.0174545	ABCB10	ATP binding cassette subfamily B member 10
ENSG00000135821	132212	-0.661049	0.31129	0.00106219	0.008052	GLUL	glutamate-ammonia ligase
ENSG00000135828	393.98	-0.436126	0.151592	0.000445382	0.0040569	RNASEL	ribonuclease L
ENSG00000135842	1271.4	-0.373928	0.193587	0.0103129	0.0402971	NIBAN1	niban apoptosis regulator 1
ENSG00000135900	1530.92	0.249653	0.0705838	0.000225478	0.00235301	MRPL44	mitochondrial ribosomal protein L44
ENSG00000135902	24.2395	1.84499	0.473734	2.29419e-11	2.54138e-09	CHRND	cholinergic receptor nicotinic delta subunit
ENSG00000135905	509.612	0.566074	0.184573	0.000168744	0.00187584	DOCK10	dedicator of cytokinesis 10
ENSG00000135914	169.476	1.21369	0.522186	1.00086e-06	2.75391e-05	HTR2B	5-hydroxytryptamine receptor 2B
ENSG00000135917	646.313	-0.627589	0.24834	0.000318554	0.00307545	SLC19A3	solute carrier family 19 member 3
ENSG00000135929	23770.6	-0.446039	0.171606	0.0010277	0.00790166	CYP27A1	cytochrome P450 family 27 subfamily A member 1
ENSG00000135930	3023.12	0.235746	0.0717558	0.000524334	0.00461058	EIF4E2	eukaryotic translation initiation factor 4E family member 2
ENSG00000135932	2721.8	0.144267	0.057808	0.0101233	0.0448387	CAB39	calcium binding protein 39
ENSG00000135940	7728.57	0.399591	0.112889	0.000111255	0.00134726	COX5B	cytochrome c oxidase subunit 5B
ENSG00000135956	5474.43	0.240768	0.0612996	3.91191e-05	0.000587063	TMEM127	transmembrane protein 127
ENSG00000136002	223.596	1.15837	0.317833	9.52364e-05	0.00118702	ARHGEF4	Rho guanine nucleotide exchange factor 4
ENSG00000136003	3756.4	0.299281	0.0718626	1.3076e-05	0.000241924	ISCU	iron-sulfur cluster assembly enzyme
ENSG00000136014	19.671	-1.08216	0.29556	4.00706e-06	8.90889e-05	USP44	ubiquitin specific peptidase 44
ENSG00000136044	1411.61	0.25917	0.0787295	0.000487266	0.00435854	APPL2	adaptor protein, phosphotyrosine interacting with PH domain and leucine zipper 2
ENSG00000136045	2081.6	0.165754	0.0515881	0.00093509	0.00728992	PWP1	PWP1 homolog, endonuclein
ENSG00000136059	273.202	-0.373187	0.138307	0.0016825	0.0114764	VILL	villin like
ENSG00000136068	9736.93	-0.4008	0.10653	5.83138e-05	0.000812412	FLNB	filamin B
ENSG00000136111	1349.3	-0.347041	0.166658	0.00689497	0.0338241	TBC1D4	TBC1 domain family member 4
ENSG00000136158	785.609	-0.307599	0.118412	0.00343231	0.0198934	SPRY2	sprouty RTK signaling antagonist 2
ENSG00000136160	3850.26	-0.424606	0.168153	0.00235501	0.0148722	EDNRB	endothelin receptor type B
ENSG00000136161	582.183	-0.426027	0.106016	1.58402e-05	0.000282828	RCBTB2	RCC1 and BTB domain containing protein 2
ENSG00000136247	1180.21	0.353031	0.100199	0.000188248	0.00203882	ZDHHC4	zinc finger DHHC-type palmitoyltransferase 4
ENSG00000136270	3499.92	0.28979	0.0792959	0.000121082	0.00143637	TBRG4	transforming growth factor beta regulator 4
ENSG00000136295	6395.03	0.375768	0.154994	0.00244281	0.0153814	TTYH3	tweety family member 3
ENSG00000136319	356.048	-0.171582	0.0725234	0.0111081	0.049863	TTC5	tetratricopeptide repeat domain 5
ENSG00000136381	1822.22	0.193729	0.0803648	0.0110154	0.047805	IREB2	iron responsive element binding protein 2
ENSG00000136436	4782.28	-0.154199	0.0637404	0.0105082	0.0461241	CALCOCO2	calcium binding and coiled-coil domain 2
ENSG00000136518	910.793	-0.267553	0.0790833	0.000294404	0.00288906	ACTL6A	actin like 6A
ENSG00000136521	3578.78	0.22333	0.0734329	0.00133582	0.00965673	NDUFB5	NADH:ubiquinone oxidoreductase subunit B5
ENSG00000136536	1933.47	0.177642	0.0681307	0.00642443	0.0320161	MARCHF7	membrane associated ring-CH-type finger 7
ENSG00000136541	15.4076	0.430499	0.261755	0.011449	0.0491369	ERMN	ermin
ENSG00000136542	140.234	-0.581902	0.503482	0.00581905	0.0294378	GALNT5	polypeptide N-acetylgalactosaminyltransferase 5
ENSG00000136603	1568.81	-0.273645	0.108301	0.00441514	0.0212821	SKIL	SKI like proto-oncogene
ENSG00000136628	5241.5	0.200742	0.0816486	0.00894325	0.0409344	EPRS1	glutamyl-prolyl-tRNA synthetase 1
ENSG00000136715	1174.61	0.162181	0.0601193	0.00566175	0.0291155	SAP130	Sin3A associated protein 130
ENSG00000136738	959.141	0.289475	0.0740025	2.85814e-05	0.000455221	STAM	signal transducing adaptor molecule
ENSG00000136758	5161.47	0.191893	0.0645484	0.00209847	0.0135889	YME1L1	YME1 like 1 ATPase
ENSG00000136783	988.55	-0.467968	0.102146	4.82286e-07	1.49491e-05	NIPSNAP3A	nipsnap homolog 3A
ENSG00000136811	1228.55	-0.206605	0.0823792	0.00544378	0.0282688	ODF2	outer dense fiber of sperm tails 2
ENSG00000136866	74.5491	-1.08036	0.179295	5.76892e-11	6.03099e-09	ZFP37	ZFP37 zinc finger protein
ENSG00000136869	695.473	-0.41513	0.145345	0.000596205	0.00570815	TLR4	toll like receptor 4
ENSG00000136872	143659	0.427917	0.335563	0.0108128	0.0473686	ALDOB	aldolase, fructose-bisphosphate B
ENSG00000136878	1472.31	-0.260499	0.0692479	6.94068e-05	0.000818561	USP20	ubiquitin specific peptidase 20
ENSG00000136944	67.9921	2.42817	0.413648	2.51797e-09	1.6779e-07	LMX1B	LIM homeobox transcription factor 1 beta
ENSG00000136960	4548.36	-0.690752	0.215561	0.000137225	0.00159694	ENPP2	ectonucleotide pyrophosphatase/phosphodiesterase 2
ENSG00000136982	188.044	-0.269115	0.114471	0.00621081	0.0312685	DSCC1	DNA replication and sister chromatid cohesion 1
ENSG00000137033	449.831	-0.487208	0.24003	0.00385258	0.0217532	IL33	interleukin 33
ENSG00000137054	1107.82	-0.35178	0.101851	0.000138563	0.00160076	POLR1E	RNA polymerase I subunit E
ENSG00000137168	1245.56	-0.225864	0.0871364	0.00476351	0.0255817	PPIL1	peptidylprolyl isomerase like 1
ENSG00000137177	2376.25	-0.229212	0.0907867	0.00696579	0.0340448	KIF13A	kinesin family member 13A
ENSG00000137185	412.061	-0.288168	0.085418	0.000322146	0.00310008	ZSCAN9	zinc finger and SCAN domain containing 9
ENSG00000137193	1992.69	-0.655448	0.152756	5.76407e-07	1.72315e-05	PIM1	Pim-1 proto-oncogene, serine/threonine kinase
ENSG00000137198	1846.25	-0.466004	0.282328	0.00695327	0.0294378	GMPR	guanosine monophosphate reductase
ENSG00000137216	3740.23	0.351394	0.0887842	3.46096e-05	0.000532676	TMEM63B	transmembrane protein 63B
ENSG00000137261	52.771	0.342633	0.316751	0.0096162	0.0432349	KIAA0319	KIAA0319
ENSG00000137266	1293.43	0.264572	0.108976	0.00989905	0.0440911	SLC22A23	solute carrier family 22 member 23
ENSG00000137275	2071.79	-0.186498	0.057663	0.00087561	0.00692649	RIPK1	receptor interacting serine/threonine kinase 1
ENSG00000137310	961.149	-0.579053	0.166524	3.661e-05	0.00055703	TCF19	transcription factor 19
ENSG00000137337	1505.83	-0.224658	0.0872385	0.00568453	0.0291948	MDC1	mediator of DNA damage checkpoint 1
ENSG00000137338	244.336	-0.740871	0.142285	1.43612e-08	7.51316e-07	PGBD1	piggyBac transposable element derived 1
ENSG00000137393	1009.48	-0.616976	0.142034	1.37629e-06	3.61994e-05	RNF144B	ring finger protein 144B
ENSG00000137434	33.8775	-0.436609	0.245955	0.00919675	0.0417556	C6orf52	chromosome 6 open reading frame 52
ENSG00000137449	1800.75	0.415424	0.129264	0.000181555	0.00198769	CPEB2	cytoplasmic polyadenylation element binding protein 2
ENSG00000137460	164.209	0.845402	0.217096	5.25464e-06	0.000112932	FHDC1	FH2 domain containing 1
ENSG00000137463	61.4566	-0.788449	0.295075	0.000289879	0.00285405	MGARP	mitochondria localized glutamic acid rich protein
ENSG00000137496	734.352	0.338384	0.145164	0.00363022	0.0231708	IL18BP	interleukin 18 binding protein
ENSG00000137509	4485.42	-0.792846	0.0949333	1.52433e-18	1.29873e-15	PRCP	prolylcarboxypeptidase
ENSG00000137513	997.419	-0.368448	0.0861586	5.50146e-06	0.000116935	NARS2	asparaginyl-tRNA synthetase 2, mitochondrial
ENSG00000137522	1079.52	0.263243	0.0702616	8.03954e-05	0.00103783	RNF121	ring finger protein 121
ENSG00000137547	2834.1	0.431024	0.102618	4.76514e-06	0.000103626	MRPL15	mitochondrial ribosomal protein L15
ENSG00000137558	106.006	-0.5846	0.53856	0.00426424	0.023296	PI15	peptidase inhibitor 15
ENSG00000137561	2311.81	-0.454389	0.324128	0.00359573	0.020616	TTPA	alpha tocopherol transfer protein
ENSG00000137563	8314.55	-0.853281	0.217216	5.18919e-07	1.58828e-05	GGH	gamma-glutamyl hydrolase
ENSG00000137571	51.296	1.3998	0.303697	1.31562e-08	6.97452e-07	SLCO5A1	solute carrier organic anion transporter family member 5A1
ENSG00000137642	4269.39	0.41936	0.186226	0.0021954	0.0140789	SORL1	sortilin related receptor 1
ENSG00000137673	1533.68	-0.518505	0.704441	0.00302808	0.0181822	MMP7	matrix metallopeptidase 7
ENSG00000137700	5156.2	0.325567	0.116739	0.00222527	0.0143159	SLC37A4	solute carrier family 37 member 4
ENSG00000137804	10.1734	0.746415	0.148232	4.51407e-08	1.95086e-06	NUSAP1	nucleolar and spindle associated protein 1
ENSG00000137806	1042.16	0.4315	0.0790226	1.17707e-08	6.3025e-07	NDUFAF1	NADH:ubiquinone oxidoreductase complex assembly factor 1
ENSG00000137825	361.789	0.454006	0.264995	0.00884843	0.0421436	ITPKA	inositol-trisphosphate 3-kinase A
ENSG00000137831	2340.99	-0.301209	0.103036	0.00150885	0.0105527	UACA	uveal autoantigen with coiled-coil domains and ankyrin repeats
ENSG00000137843	101.449	0.758462	0.261927	0.000326394	0.00313212	PAK6	p21 (RAC1) activated kinase 6
ENSG00000137845	4431.86	0.259799	0.0872165	0.00114426	0.00853036	ADAM10	ADAM metallopeptidase domain 10
ENSG00000137860	37.1988	-0.66787	0.400446	0.0016494	0.0111967	SLC28A2	solute carrier family 28 member 2
ENSG00000137941	208.82	-1.14478	0.243489	7.17007e-09	4.09065e-07	TTLL7	tubulin tyrosine ligase like 7
ENSG00000137960	661.613	-0.47122	0.229598	0.00193049	0.0127001	GIPC2	GIPC PDZ domain containing family member 2
ENSG00000137962	2290.13	0.320768	0.123572	0.00272315	0.0167302	ARHGAP29	Rho GTPase activating protein 29
ENSG00000137996	1205.57	0.259231	0.0693727	6.87148e-05	0.000919899	RTCA	RNA 3'-terminal phosphate cyclase
ENSG00000138028	1115.75	-0.454171	0.258889	0.0063372	0.0316741	CGREF1	cell growth regulator with EF-hand domain 1
ENSG00000138029	9245.75	0.47899	0.0821693	2.57711e-09	1.70303e-07	HADHB	hydroxyacyl-CoA dehydrogenase trifunctional multienzyme complex subunit beta
ENSG00000138036	609.325	0.273973	0.081873	0.000205765	0.00218541	DYNC2LI1	dynein cytoplasmic 2 light intermediate chain 1
ENSG00000138050	315.998	0.306299	0.0828283	9.6367e-05	0.00119764	THUMPD2	THUMP domain containing 2
ENSG00000138069	6759.16	0.162454	0.0625773	0.00682067	0.0337188	RAB1A	RAB1A, member RAS oncogene family
ENSG00000138085	3529.07	0.258376	0.0805906	0.000606959	0.00515885	ATRAID	all-trans retinoic acid induced differentiation factor
ENSG00000138100	112.775	-1.45979	0.531408	3.86818e-06	8.56612e-05	TRIM54	tripartite motif containing 54
ENSG00000138109	15333	1.45039	0.38127	5.41908e-07	1.6385e-05	CYP2C9	cytochrome P450 family 2 subfamily C member 9
ENSG00000138111	445.095	-0.443003	0.127558	4.66344e-05	0.000677946	MFSD13A	major facilitator superfamily domain containing 13A
ENSG00000138119	2652.38	0.514733	0.185529	0.000379844	0.00355837	MYOF	myoferlin
ENSG00000138131	1333.85	0.720298	0.290347	0.00113089	0.00744725	LOXL4	lysyl oxidase like 4
ENSG00000138135	113.031	-0.74687	0.350712	0.000999398	0.00760601	CH25H	cholesterol 25-hydroxylase
ENSG00000138138	1778.51	0.181713	0.065843	0.00397025	0.0222962	ATAD1	ATPase family AAA domain containing 1
ENSG00000138172	434.469	0.46219	0.129292	6.57412e-05	0.000923357	CALHM2	calcium homeostasis modulator family member 2
ENSG00000138175	834.295	-0.212114	0.0871543	0.00901414	0.0411562	ARL3	ADP ribosylation factor like GTPase 3
ENSG00000138185	1068.31	-0.274051	0.105924	0.00454819	0.0245924	ENTPD1	ectonucleoside triphosphate diphosphohydrolase 1
ENSG00000138190	831.826	-0.196076	0.0811272	0.00930813	0.0421436	EXOC6	exocyst complex component 6
ENSG00000138246	2122.07	0.225083	0.0902309	0.00688531	0.0338045	DNAJC13	DnaJ heat shock protein family (Hsp40) member C13
ENSG00000138336	88.3868	-0.432917	0.184597	0.0030796	0.0183897	TET1	tet methylcytosine dioxygenase 1
ENSG00000138363	4302.8	0.212133	0.0874771	0.00794403	0.0375124	ATIC	5-aminoimidazole-4-carboxamide ribonucleotide formyltransferase/IMP cyclohydrolase
ENSG00000138376	199.36	-0.308094	0.127278	0.00366162	0.0207097	BARD1	BRCA1 associated RING domain 1
ENSG00000138378	140.143	-0.405231	0.205286	0.00506689	0.0267543	STAT4	signal transducer and activator of transcription 4
ENSG00000138399	666.352	0.381671	0.103703	7.54975e-05	0.000988592	FASTKD1	FAST kinase domains 1
ENSG00000138439	426.385	0.562956	0.107502	2.53101e-08	1.20759e-06	FAM117B	family with sequence similarity 117 member B
ENSG00000138442	1159.03	0.189217	0.0715777	0.00501478	0.0265673	WDR12	WD repeat domain 12
ENSG00000138443	1283.77	0.192308	0.0810777	0.010623	0.0465508	ABI2	abl interactor 2
ENSG00000138606	782.941	-0.468074	0.179876	0.00110716	0.00832294	SHF	Src homology 2 domain containing F
ENSG00000138613	517.233	-0.380281	0.116673	0.000228908	0.00247052	APH1B	aph-1 homolog B, gamma-secretase subunit
ENSG00000138614	1361.68	0.137668	0.0491741	0.00426536	0.0235379	INTS14	integrator complex subunit 14
ENSG00000138640	1316.24	-0.619128	0.204159	8.72896e-05	0.00110883	FAM13A	family with sequence similarity 13 member A
ENSG00000138646	487.024	-0.862293	0.207132	3.12306e-07	1.04201e-05	HERC5	HECT and RLD domain containing E3 ubiquitin protein ligase 5
ENSG00000138686	275.267	-0.380172	0.121275	0.000219338	0.00230143	BBS7	Bardet-Biedl syndrome 7
ENSG00000138696	60.2783	1.66178	0.415843	4.59417e-08	1.9712e-06	BMPR1B	bone morphogenetic protein receptor type 1B
ENSG00000138744	893.393	0.633866	0.130828	4.66788e-07	1.45755e-05	NAAA	N-acylethanolamine acid amidase
ENSG00000138756	254.389	0.274774	0.108236	0.00383789	0.0216907	BMP2K	BMP2 inducible kinase
ENSG00000138771	1305.3	-0.819778	0.187145	6.26731e-07	1.855e-05	SHROOM3	shroom family member 3
ENSG00000138777	2141.6	0.370857	0.0948138	2.28032e-05	0.000326277	PPA2	inorganic pyrophosphatase 2
ENSG00000138794	622.111	0.444901	0.073531	1.00208e-09	7.49389e-08	CASP6	caspase 6
ENSG00000138801	1427.8	-0.46755	0.0868319	1.14998e-08	6.19274e-07	PAPSS1	3'-phosphoadenosine 5'-phosphosulfate synthase 1
ENSG00000138814	1117.58	0.34193	0.0817098	8.01581e-06	0.000161781	PPP3CA	protein phosphatase 3 catalytic subunit alpha
ENSG00000138823	5901.88	-1.63563	0.301782	2.17246e-12	3.67561e-10	MTTP	microsomal triglyceride transfer protein
ENSG00000139055	99.0955	1.81624	0.265721	2.50821e-12	4.15526e-10	ERP27	endoplasmic reticulum protein 27
ENSG00000139116	1515.93	0.360275	0.118482	0.000428427	0.00393098	KIF21A	kinesin family member 21A
ENSG00000139131	511.224	0.261337	0.0654809	3.08557e-05	0.00048459	YARS2	tyrosyl-tRNA synthetase 2
ENSG00000139144	346.222	-1.40501	0.430652	7.99105e-06	0.000167982	PIK3C2G	phosphatidylinositol-4-phosphate 3-kinase catalytic subunit type 2 gamma
ENSG00000139168	1730.2	0.171965	0.0641744	0.00445466	0.0242001	ZCRB1	zinc finger CCHC-type and RNA binding motif containing 1
ENSG00000139180	688.925	0.419579	0.12109	0.000124261	0.00146533	NDUFA9	NADH:ubiquinone oxidoreductase subunit A9
ENSG00000139182	4028.23	0.247669	0.0980308	0.00647904	0.0322516	CLSTN3	calsyntenin 3
ENSG00000139187	53.9308	-0.318516	0.144132	0.00733056	0.0352363	KLRG1	killer cell lectin like receptor G1
ENSG00000139220	14.0337	-0.791097	0.295662	0.000165955	0.00185001	PPFIA2	PTPRF interacting protein alpha 2
ENSG00000139233	513.899	0.182773	0.0647453	0.00312802	0.0186043	LLPH	LLP homolog, long-term synaptic facilitation factor
ENSG00000139266	574.908	-0.580905	0.153568	9.92781e-06	0.000191461	MARCHF9	membrane associated ring-CH-type finger 9
ENSG00000139289	3401.37	-0.681929	0.18659	2.88481e-05	0.000459412	PHLDA1	pleckstrin homology like domain family A member 1
ENSG00000139318	3138.99	-0.340947	0.135798	0.00398182	0.0223296	DUSP6	dual specificity phosphatase 6
ENSG00000139324	834.126	-0.393202	0.0900805	1.32884e-06	3.52232e-05	TMTC3	transmembrane O-mannosyltransferase targeting cadherins 3
ENSG00000139344	2601.14	-0.695437	0.210897	0.000104818	0.00128156	AMDHD1	amidohydrolase domain containing 1
ENSG00000139364	48.5545	0.75264	0.329197	0.00122504	0.00902551	TMEM132B	transmembrane protein 132B
ENSG00000139537	66.7004	0.472794	0.118257	1.18105e-05	0.000219774	CCDC65	coiled-coil domain containing 65
ENSG00000139546	1223.16	0.310087	0.0869787	0.000117025	0.00140008	TARBP2	TARBP2 subunit of RISC loading complex
ENSG00000139547	6520.73	-0.514531	0.333867	0.00245453	0.0153713	RDH16	retinol dehydrogenase 16
ENSG00000139620	769.965	0.285008	0.0580991	4.50028e-07	1.58536e-05	KANSL2	KAT8 regulatory NSL complex subunit 2
ENSG00000139636	1075.86	-0.190465	0.0741176	0.00557277	0.0287747	LMBR1L	limb development membrane protein 1 like
ENSG00000139668	385.499	-0.298156	0.0948351	0.00049876	0.00443474	WDFY2	WD repeat and FYVE domain containing 2
ENSG00000139675	96.065	-0.38995	0.10573	5.80672e-05	0.000809615	HNRNPA1L2	heterogeneous nuclear ribonucleoprotein A1 like 2
ENSG00000139697	1526.82	0.295016	0.0698316	1.03495e-05	0.000197203	SBNO1	strawberry notch homolog 1
ENSG00000139725	23.1984	0.478527	0.205574	0.00234923	0.0148538	RHOF	ras homolog family member F, filopodia associated
ENSG00000139726	2255.55	0.187805	0.0528549	0.000254421	0.00222715	DENR	density regulated re-initiation and release factor
ENSG00000139793	2793.66	-0.407648	0.13072	0.000238703	0.00245347	MBNL2	muscleblind like splicing regulator 2
ENSG00000139826	695.906	-0.334699	0.0816762	9.11511e-06	0.000179711	ABHD13	abhydrolase domain containing 13
ENSG00000139865	97.8054	-0.789733	0.242809	0.000127624	0.00148142	TTC6	tetratricopeptide repeat domain 6
ENSG00000139880	215.253	0.468092	0.156391	0.000334417	0.00319454	CDH24	cadherin 24
ENSG00000139926	595.112	-0.376122	0.162859	0.00402282	0.0224961	FRMD6	FERM domain containing 6
ENSG00000139990	2115.31	-0.157405	0.0617559	0.00738873	0.0308804	DCAF5	DDB1 and CUL4 associated factor 5
ENSG00000140057	87.7117	-0.733435	0.20355	8.5123e-06	0.000167982	AK7	adenylate kinase 7
ENSG00000140093	8845.42	-0.76703	0.246497	7.33358e-05	0.000964443	SERPINA10	serpin family A member 10
ENSG00000140105	5030.77	0.280252	0.132701	0.00859475	0.0397974	WARS1	tryptophanyl-tRNA synthetase 1
ENSG00000140157	978.722	0.479103	0.0869421	1.51889e-08	7.79238e-07	NIPA2	NIPA magnesium transporter 2
ENSG00000140262	2111.4	0.599558	0.0920518	7.8163e-12	1.0841e-09	TCF12	transcription factor 12
ENSG00000140279	1473.93	1.15074	0.474598	0.000482504	0.0043208	DUOX2	dual oxidase 2
ENSG00000140280	559.299	-0.32904	0.0937045	0.000142606	0.00163873	LYSMD2	LysM domain containing 2
ENSG00000140284	5541.61	0.439274	0.228809	0.00455075	0.0246006	SLC27A2	solute carrier family 27 member 2
ENSG00000140307	1354.32	0.168805	0.0627434	0.00541882	0.0281821	GTF2A2	general transcription factor IIA subunit 2
ENSG00000140319	9151.66	0.173367	0.0653799	0.00523051	0.0274541	SRP14	signal recognition particle 14
ENSG00000140326	564.34	0.177746	0.0692012	0.0076208	0.0363168	CDAN1	codanin 1
ENSG00000140350	5409.64	0.275921	0.0614991	4.57005e-06	0.000100021	ANP32A	acidic nuclear phosphoprotein 32 family member A
ENSG00000140386	534.183	-0.257437	0.0917953	0.00240954	0.0157741	SCAPER	S-phase cyclin A associated protein in the ER
ENSG00000140395	1536.97	0.148983	0.0598815	0.0105975	0.0464559	SKIC8	SKI8 subunit of superkiller complex
ENSG00000140398	539.186	-0.318855	0.146218	0.0065508	0.0338157	NEIL1	nei like DNA glycosylase 1
ENSG00000140455	675.722	0.349835	0.0626988	1.06726e-08	5.7865e-07	USP3	ubiquitin specific peptidase 3
ENSG00000140463	778.393	0.292398	0.0849072	0.000201321	0.00214731	BBS4	Bardet-Biedl syndrome 4
ENSG00000140465	2352.41	-1.6484	0.63489	1.45474e-05	0.00026371	CYP1A1	cytochrome P450 family 1 subfamily A member 1
ENSG00000140470	483.411	-0.90102	0.259125	2.42741e-05	0.000414922	ADAMTS17	ADAM metallopeptidase with thrombospondin type 1 motif 17
ENSG00000140474	1671.51	0.292934	0.0873985	0.000356791	0.00295256	ULK3	unc-51 like kinase 3
ENSG00000140505	3700.72	-0.21379	0.381196	0.00341172	0.0198319	CYP1A2	cytochrome P450 family 1 subfamily A member 2
ENSG00000140519	163.082	-0.827456	0.489787	0.00172403	0.0115832	RHCG	Rh family C glycoprotein
ENSG00000140575	4643.78	0.423919	0.119073	5.52873e-05	0.00078317	IQGAP1	IQ motif containing GTPase activating protein 1
ENSG00000140675	16.532	0.545249	0.290489	0.00429159	0.0236662	SLC5A2	solute carrier family 5 member 2
ENSG00000140740	7488.96	0.359042	0.0853829	9.23828e-06	0.000181689	UQCRC2	ubiquinol-cytochrome c reductase core protein 2
ENSG00000140743	1306.59	0.251633	0.101213	0.00445047	0.0241901	CDR2	cerebellar degeneration related protein 2
ENSG00000140839	86.076	0.539571	0.25151	0.0036253	0.0207498	CLEC18B	C-type lectin domain family 18 member B
ENSG00000140853	1285.89	0.348376	0.14794	0.00304847	0.0160548	NLRC5	NLR family CARD domain containing 5
ENSG00000140905	83.1066	-0.346265	0.126683	0.00172165	0.0116747	GCSH	glycine cleavage system protein H
ENSG00000140931	1369.57	0.335159	0.130876	0.00323338	0.0190835	CMTM3	CKLF like MARVEL transmembrane domain containing 3
ENSG00000140986	29.3333	-0.949364	0.220622	4.83438e-07	1.49491e-05	RPL3L	ribosomal protein L3 like
ENSG00000141027	3163.57	0.265544	0.0950102	0.00249362	0.0155631	NCOR1	nuclear receptor corepressor 1
ENSG00000141034	533.662	-0.232633	0.0809398	0.00201656	0.0137093	GID4	GID complex subunit 4 homolog
ENSG00000141040	102.414	-0.569593	0.176915	0.000127055	0.00148871	ZNF287	zinc finger protein 287
ENSG00000141096	8.45461	0.580481	0.455848	0.0034459	0.0199528	DPEP3	dipeptidase 3
ENSG00000141232	5689.75	-0.298388	0.138148	0.00877811	0.0404925	TOB1	transducer of ERBB2, 1
ENSG00000141252	1757.82	0.403611	0.0778565	7.26274e-08	2.9416e-06	VPS53	VPS53 subunit of GARP complex
ENSG00000141258	1625.06	0.673296	0.115356	5.15659e-10	4.28626e-08	SGSM2	small G protein signaling modulator 2
ENSG00000141279	2083.72	0.202234	0.0771097	0.00503729	0.0266451	NPEPPS	aminopeptidase puromycin sensitive
ENSG00000141295	2674.47	-0.409804	0.126796	0.000166165	0.00185149	SCRN2	secernin 2
ENSG00000141349	2427.27	0.323597	0.110709	0.000777338	0.00633123	G6PC3	glucose-6-phosphatase catalytic subunit 3
ENSG00000141401	2095.66	-0.292079	0.127439	0.00724115	0.0349191	IMPA2	inositol monophosphatase 2
ENSG00000141425	1828.36	0.239336	0.0715543	0.000503562	0.00446579	RPRD1A	regulation of nuclear pre-mRNA domain containing 1A
ENSG00000141431	51.2264	-1.84567	0.428675	8.12365e-09	4.56832e-07	ASXL3	ASXL transcriptional regulator 3
ENSG00000141433	176.106	1.00318	0.370247	0.000431721	0.0039536	ADCYAP1	adenylate cyclase activating polypeptide 1
ENSG00000141434	23.2601	-0.296907	0.494306	0.0108061	0.0471541	MEP1B	meprin A subunit beta
ENSG00000141449	341.161	1.06712	0.265976	7.1899e-08	2.91745e-06	GREB1L	GREB1 like retinoic acid receptor coactivator
ENSG00000141485	7813.07	-1.47572	0.334707	3.22434e-08	1.46794e-06	SLC13A5	solute carrier family 13 member 5
ENSG00000141503	2688.37	0.241044	0.0906526	0.00427235	0.0236878	MINK1	misshapen like kinase 1
ENSG00000141519	229.452	-0.288939	0.130953	0.00622082	0.031289	CCDC40	coiled-coil domain containing 40
ENSG00000141556	3590.44	-0.308439	0.0829279	6.05547e-05	0.000837931	TBCD	tubulin folding cofactor D
ENSG00000141568	1826.55	-0.219394	0.078244	0.00229288	0.0145942	FOXK2	forkhead box K2
ENSG00000141576	458.124	-1.18163	0.257623	6.82101e-09	4.12938e-07	RNF157	ring finger protein 157
ENSG00000141577	864.188	-0.291376	0.112002	0.00282481	0.0172262	CEP131	centrosomal protein 131
ENSG00000141682	108.734	-0.494908	0.246415	0.00421148	0.023296	PMAIP1	phorbol-12-myristate-13-acetate-induced protein 1
ENSG00000141698	1889.03	-0.603409	0.109637	7.11103e-10	5.52575e-08	NT5C3B	5'-nucleotidase, cytosolic IIIB
ENSG00000141744	23.6634	-1.13598	0.650436	0.000800049	0.006483	PNMT	phenylethanolamine N-methyltransferase
ENSG00000141750	218.46	-1.57215	0.492744	1.92349e-05	0.000327944	STAC2	SH3 and cysteine rich domain 2
ENSG00000141837	47.9803	-0.466677	0.188964	0.00140618	0.0100396	CACNA1A	calcium voltage-gated channel subunit alpha1 A
ENSG00000141956	432.639	0.775453	0.12725	1.5596e-09	1.10731e-07	PRDM15	PR/SET domain 15
ENSG00000141968	319.938	0.328853	0.162307	0.00784201	0.0367787	VAV1	vav guanine nucleotide exchange factor 1
ENSG00000141971	1717.46	-0.481523	0.113396	2.29927e-06	5.56301e-05	MVB12A	multivesicular body subunit 12A
ENSG00000142102	3229.96	0.680867	0.227577	0.000413584	0.00381977	PGGHG	protein-glucosylgalactosylhydroxylysine glucosidase
ENSG00000142235	137.409	-0.639021	0.549487	0.00046852	0.00421774	LMTK3	lemur tyrosine kinase 3
ENSG00000142279	654.26	0.608396	0.173173	9.33411e-05	0.00116828	WTIP	WT1 interacting protein
ENSG00000142319	716.499	1.22834	0.589582	0.000908325	0.00713031	SLC6A3	solute carrier family 6 member 3
ENSG00000142512	166.85	0.329355	0.16787	0.0104124	0.0458132	SIGLEC10	sialic acid binding Ig like lectin 10
ENSG00000142513	18.1703	1.02889	0.316495	0.000318582	0.00293367	ACP4	acid phosphatase 4
ENSG00000142606	40.2671	0.79704	0.295046	0.000744919	0.006111	MMEL1	membrane metalloendopeptidase like 1
ENSG00000142611	108.58	1.06759	0.288146	2.53027e-05	0.000413155	PRDM16	PR/SET domain 16
ENSG00000142619	55.0834	2.82542	0.66071	5.74519e-10	4.68888e-08	PADI3	peptidyl arginine deiminase 3
ENSG00000142623	323.126	2.27742	0.615266	2.30456e-07	7.94472e-06	PADI1	peptidyl arginine deiminase 1
ENSG00000142634	3098.76	0.25747	0.101844	0.00558391	0.0288021	EFHD2	EF-hand domain family member D2
ENSG00000142686	698.952	-0.259972	0.10279	0.00426947	0.0235551	C1orf216	chromosome 1 open reading frame 216
ENSG00000142687	4088.01	0.431258	0.0748856	2.97639e-09	1.92948e-07	KIAA0319L	KIAA0319 like
ENSG00000142784	3093.96	-0.200553	0.0823063	0.00849751	0.0395082	WDTC1	WD and tetratricopeptide repeats 1
ENSG00000142856	417.683	-0.236003	0.103211	0.00740226	0.0355023	ITGB3BP	integrin subunit beta 3 binding protein
ENSG00000142875	1278.46	-0.454793	0.118929	5.06095e-06	9.45866e-05	PRKACB	protein kinase cAMP-activated catalytic subunit beta
ENSG00000142949	16601.1	0.320967	0.114213	0.00142422	0.0101321	PTPRF	protein tyrosine phosphatase receptor type F
ENSG00000143013	1555.1	-0.553738	0.123232	6.13624e-07	1.58828e-05	LMO4	LIM domain only 4
ENSG00000143028	405.249	-0.494587	0.258645	0.00469044	0.0262305	SYPL2	synaptophysin like 2
ENSG00000143067	559.136	-0.283916	0.126734	0.00715595	0.0346906	ZNF697	zinc finger protein 697
ENSG00000143093	1021.75	-0.204041	0.0825902	0.00678523	0.0334785	STRIP1	striatin interacting protein 1
ENSG00000143153	15685.1	1.03746	0.162226	1.331e-11	1.67117e-09	ATP1B1	ATPase Na+/K+ transporting subunit beta 1
ENSG00000143156	352.165	-0.313991	0.0926641	0.000191563	0.00206691	NME7	NME/NM23 family member 7
ENSG00000143158	8499.79	0.31062	0.0945968	0.000589607	0.00504673	MPC2	mitochondrial pyruvate carrier 2
ENSG00000143162	11059.7	-0.265555	0.118965	0.0114804	0.0492145	CREG1	cellular repressor of E1A stimulated genes 1
ENSG00000143164	4927.06	0.271989	0.0753132	0.00018105	0.00199112	DCAF6	DDB1 and CUL4 associated factor 6
ENSG00000143183	7309.18	0.287952	0.074316	5.27898e-05	0.000749616	TMCO1	transmembrane and coiled-coil domains 1
ENSG00000143194	131.365	-0.641087	0.509233	0.00777607	0.0369093	MAEL	maelstrom spermatogenic transposon silencer
ENSG00000143195	417.47	-1.1125	0.322418	7.93188e-06	0.000160223	ILDR2	immunoglobulin like domain containing receptor 2
ENSG00000143198	4703.79	0.249352	0.0952664	0.00528866	0.0276895	MGST3	microsomal glutathione S-transferase 3
ENSG00000143207	2276.56	0.28353	0.0703005	5.07947e-05	0.000624166	COP1	COP1 E3 ubiquitin ligase
ENSG00000143222	4286.39	0.265785	0.0888162	0.00175926	0.0119422	UFC1	ubiquitin-fold modifier conjugating enzyme 1
ENSG00000143257	1856.91	-0.556198	0.224744	0.000791421	0.006424	NR1I3	nuclear receptor subfamily 1 group I member 3
ENSG00000143315	1335.54	-0.252224	0.0729876	0.000250866	0.00255101	PIGM	phosphatidylinositol glycan anchor biosynthesis class M
ENSG00000143333	737.957	-0.673127	0.319606	0.000935658	0.00728992	RGS16	regulator of G protein signaling 16
ENSG00000143365	5220.87	-0.795255	0.227407	3.42132e-05	0.000527596	RORC	RAR related orphan receptor C
ENSG00000143369	788.4	0.547351	0.19828	0.000601618	0.0051203	ECM1	extracellular matrix protein 1
ENSG00000143375	4691.59	-1.14242	0.211543	1.41227e-10	1.35851e-08	CGN	cingulin
ENSG00000143409	1520.35	-0.254001	0.0999718	0.00527534	0.0276469	MINDY1	MINDY lysine 48 deubiquitinase 1
ENSG00000143416	10634.2	-0.369514	0.157794	0.00357652	0.0205297	SELENBP1	selenium binding protein 1
ENSG00000143443	604.295	-0.274786	0.110862	0.00440574	0.0267891	C1orf56	chromosome 1 open reading frame 56
ENSG00000143450	33.24	-0.574454	0.129782	8.03163e-07	2.29464e-05	OAZ3	ornithine decarboxylase antizyme 3
ENSG00000143452	11.7418	-0.476095	0.604859	0.0069928	0.0341215	HORMAD1	HORMA domain containing 1
ENSG00000143457	1419.75	0.319482	0.0849268	9.44444e-05	0.00103601	GOLPH3L	golgi phosphoprotein 3 like
ENSG00000143479	483.912	-0.3897	0.145062	0.00117069	0.00870028	DYRK3	dual specificity tyrosine phosphorylation regulated kinase 3
ENSG00000143512	205.398	-0.638895	0.648097	0.00552876	0.0285918	HHIPL2	HHIP like 2
ENSG00000143545	941.51	-0.566239	0.122114	2.50784e-07	8.55894e-06	RAB13	RAB13, member RAS oncogene family
ENSG00000143570	32.4401	0.456377	0.14825	0.000529793	0.0046466	SLC39A1	solute carrier family 39 member 1
ENSG00000143578	731.991	-0.471234	0.102832	4.58592e-07	1.60222e-05	CREB3L4	cAMP responsive element binding protein 3 like 4
ENSG00000143624	4030.1	0.199037	0.0773014	0.0072036	0.0348225	INTS3	integrator complex subunit 3
ENSG00000143630	312.45	-0.372689	0.137029	0.00178128	0.0119973	HCN3	hyperpolarization activated cyclic nucleotide gated potassium channel 3
ENSG00000143669	1097.41	-0.614048	0.109181	2.71969e-09	1.78735e-07	LYST	lysosomal trafficking regulator
ENSG00000143727	3713.29	0.167839	0.0576577	0.00292955	0.0176776	ACP1	acid phosphatase 1
ENSG00000143742	6526.78	0.207895	0.0721538	0.00295146	0.0177847	SRP9	signal recognition particle 9
ENSG00000143771	1945.54	0.225872	0.0944564	0.00917701	0.0417162	CNIH4	cornichon family AMPA receptor auxiliary protein 4
ENSG00000143786	178.088	0.357679	0.162397	0.00929239	0.0420905	CNIH3	cornichon family AMPA receptor auxiliary protein 3
ENSG00000143797	331.661	0.389405	0.183451	0.0114134	0.0486657	MBOAT2	membrane bound O-acyltransferase domain containing 2
ENSG00000143816	105.792	1.07997	0.295002	1.02299e-05	0.000194076	WNT9A	Wnt family member 9A
ENSG00000143845	3459.05	-0.707705	0.203175	1.89885e-05	0.000329229	ETNK2	ethanolamine kinase 2
ENSG00000143858	31.9654	3.11188	0.235544	6.62108e-35	7.80042e-31	SYT2	synaptotagmin 2
ENSG00000143869	345.705	0.816346	0.246786	6.88262e-05	0.000920358	GDF7	growth differentiation factor 7
ENSG00000143882	42.1261	0.415395	0.163421	0.00172328	0.0116809	ATP6V1C2	ATPase H+ transporting V1 subunit C2
ENSG00000143891	3268.31	-0.250423	0.11163	0.00936178	0.0423463	GALM	galactose mutarotase
ENSG00000143933	12080	0.313438	0.0623802	2.17108e-07	7.5721e-06	CALM2	calmodulin 2
ENSG00000143970	1320.71	0.365355	0.0918756	2.35671e-05	0.000389078	ASXL2	ASXL transcriptional regulator 2
ENSG00000143977	1506.31	0.241193	0.0769283	0.000724745	0.00597511	SNRPG	small nuclear ribonucleoprotein polypeptide G
ENSG00000143994	140.103	-1.3087	0.253626	5.76949e-10	4.68888e-08	ABHD1	abhydrolase domain containing 1
ENSG00000143995	294.007	-0.292403	0.113696	0.0034604	0.0200173	MEIS1	Meis homeobox 1
ENSG00000144021	4104.03	0.201554	0.0455963	5.89964e-06	0.000124661	CIAO1	cytosolic iron-sulfur assembly component 1
ENSG00000144029	3046.54	0.193618	0.0739377	0.00518509	0.0272577	MRPS5	mitochondrial ribosomal protein S5
ENSG00000144040	2321.96	0.371662	0.112413	0.000193703	0.00208152	SFXN5	sideroflexin 5
ENSG00000144043	3769.1	0.163308	0.0648237	0.00861883	0.0398316	TEX261	testis expressed 261
ENSG00000144118	2042.48	0.252094	0.0682558	0.000133236	0.00155048	RALB	RAS like proto-oncogene B
ENSG00000144182	151.525	0.234227	0.076793	0.00128399	0.00936437	LIPT1	lipoyltransferase 1
ENSG00000144224	5316.84	0.209712	0.079852	0.00502069	0.0266839	UBXN4	UBX domain protein 4
ENSG00000144283	3024.25	0.263723	0.0838983	0.000854286	0.00683323	PKP4	plakophilin 4
ENSG00000144426	367.791	0.493781	0.13567	7.48373e-05	0.00102281	NBEAL1	neurobeachin like 1
ENSG00000144445	598.411	0.351354	0.110514	0.000319573	0.0030822	KANSL1L	KAT8 regulatory NSL complex subunit 1 like
ENSG00000144451	462.398	-0.635475	0.144545	1.11047e-07	4.22509e-06	SPAG16	sperm associated antigen 16
ENSG00000144468	1284.67	0.170465	0.0606733	0.00362861	0.0207637	RHBDD1	rhomboid domain containing 1
ENSG00000144485	713.381	0.366862	0.16712	0.00537301	0.0279852	HES6	hes family bHLH transcription factor 6
ENSG00000144566	1665.21	-0.147193	0.0555185	0.00691907	0.0338866	RAB5A	RAB5A, member RAS oncogene family
ENSG00000144589	790.059	0.200404	0.0792326	0.00809447	0.0380721	STK11IP	serine/threonine kinase 11 interacting protein
ENSG00000144635	1137.97	-0.472943	0.0581324	4.44869e-17	2.412e-14	DYNC1LI1	dynein cytoplasmic 1 light intermediate chain 1
ENSG00000144642	331.26	-0.361878	0.161993	0.00649284	0.0323031	RBMS3	RNA binding motif single stranded interacting protein 3
ENSG00000144647	853.255	-0.649848	0.0917076	3.43094e-13	6.93631e-11	POMGNT2	protein O-linked mannose N-acetylglucosaminyltransferase 2 (beta 1,4-)
ENSG00000144648	424.715	-1.40915	0.239872	8.13062e-13	1.49203e-10	ACKR2	atypical chemokine receptor 2
ENSG00000144649	131.823	-0.799636	0.346755	0.000502747	0.00446054	GASK1A	golgi associated kinase 1A
ENSG00000144655	1465.06	-0.448654	0.138189	0.000192856	0.0018338	CSRNP1	cysteine and serine rich nuclear protein 1
ENSG00000144659	1843.1	-0.772093	0.0905148	8.14356e-19	7.47203e-16	SLC25A38	solute carrier family 25 member 38
ENSG00000144671	4.46933	0.938794	0.243099	1.80748e-05	0.000314969	SLC22A14	solute carrier family 22 member 14
ENSG00000144681	65.9615	-0.960783	0.397569	0.000234762	0.00242291	STAC	SH3 and cysteine rich domain
ENSG00000144712	261.395	-0.726061	0.272609	0.000398522	0.00370398	CAND2	cullin associated and neddylation dissociated 2 (putative)
ENSG00000144713	41048.6	-0.394004	0.125048	0.0003874	0.00361432	RPL32	ribosomal protein L32
ENSG00000144736	595.403	-0.541481	0.0624485	6.74512e-19	6.93156e-16	SHQ1	SHQ1, H/ACA ribonucleoprotein assembly factor
ENSG00000144741	992.428	-0.531528	0.0845162	5.96111e-11	6.18297e-09	SLC25A26	solute carrier family 25 member 26
ENSG00000144744	1003.61	-0.165236	0.0549134	0.00181084	0.0121552	UBA3	ubiquitin like modifier activating enzyme 3
ENSG00000144747	980.344	-0.28063	0.0881588	0.000459353	0.00415687	TMF1	TATA element modulatory factor 1
ENSG00000144749	1455.81	-0.371294	0.121547	0.000540737	0.00472521	LRIG1	leucine rich repeats and immunoglobulin like domains 1
ENSG00000144815	275.803	-0.512293	0.157462	0.000182368	0.00199293	NXPE3	neurexophilin and PC-esterase domain family member 3
ENSG00000144820	135.175	-2.61269	0.446838	4.90487e-14	1.32967e-11	ADGRG7	adhesion G protein-coupled receptor G7
ENSG00000144824	1657.94	0.346328	0.152907	0.00485565	0.0259265	PHLDB2	pleckstrin homology like domain family B member 2
ENSG00000144843	411.685	-0.473724	0.105402	1.02473e-06	2.92529e-05	ADPRH	ADP-ribosylarginine hydrolase
ENSG00000144895	3597.77	-0.230383	0.0740173	0.00105914	0.00804167	EIF2A	eukaryotic translation initiation factor 2A
ENSG00000144908	19540	-1.30975	0.27483	9.26841e-09	5.16606e-07	ALDH1L1	aldehyde dehydrogenase 1 family member L1
ENSG00000144909	994.436	-0.388668	0.117944	0.000176826	0.0019472	OSBPL11	oxysterol binding protein like 11
ENSG00000145041	1230.27	-0.512745	0.0621494	3.48775e-17	1.98104e-14	DCAF1	DDB1 and CUL4 associated factor 1
ENSG00000145088	90.9074	-0.46052	0.127792	3.00149e-05	0.000474038	EAF2	ELL associated factor 2
ENSG00000145191	2250.8	-0.138296	0.0559988	0.00974857	0.0436818	EIF2B5	eukaryotic translation initiation factor 2B subunit epsilon
ENSG00000145217	816.405	0.306806	0.139628	0.00859251	0.0397948	SLC26A1	solute carrier family 26 member 1
ENSG00000145246	654.996	0.29089	0.138376	0.0109974	0.0477766	ATP10D	ATPase phospholipid transporting 10D (putative)
ENSG00000145321	93724.3	0.968456	0.353633	6.90226e-05	0.000922467	GC	GC vitamin D binding protein
ENSG00000145348	740.969	0.372295	0.110064	0.000250758	0.00255101	TBCK	TBC1 domain containing kinase
ENSG00000145349	1621.17	0.374727	0.0924809	2.63855e-05	0.000426748	CAMK2D	calcium/calmodulin dependent protein kinase II delta
ENSG00000145358	265.593	1.15947	0.321894	6.08272e-05	0.000840726	DDIT4L	DNA damage inducible transcript 4 like
ENSG00000145365	439.706	-0.361488	0.12193	0.000581157	0.00499247	TIFA	TRAF interacting protein with forkhead associated domain
ENSG00000145375	290.322	-0.282663	0.0999463	0.00170023	0.0115738	SPATA5	spermatogenesis associated 5
ENSG00000145476	3640.29	0.506223	0.130232	2.13946e-05	0.000360955	CYP4V2	cytochrome P450 family 4 subfamily V member 2
ENSG00000145569	263.148	0.347177	0.177429	0.00997789	0.0439527	OTULINL	OTU deubiquitinase with linear linkage specificity like
ENSG00000145604	1011.12	-0.264112	0.12151	0.0104307	0.0458765	SKP2	S-phase kinase associated protein 2
ENSG00000145700	14.1198	-0.743115	0.227767	1.53166e-05	0.000274526	ANKRD31	ankyrin repeat domain 31
ENSG00000145723	213.532	0.169479	0.067743	0.00823206	0.0385067	GIN1	gypsy retrotransposon integrase 1
ENSG00000145730	3097.78	0.348294	0.165664	0.0081115	0.0381447	PAM	peptidylglycine alpha-amidating monooxygenase
ENSG00000145740	1405.3	0.168888	0.064822	0.00600015	0.0304293	SLC30A5	solute carrier family 30 member 5
ENSG00000145743	1065.14	0.220468	0.082587	0.0043552	0.023861	FBXL17	F-box and leucine rich repeat protein 17
ENSG00000145777	78.1334	-1.3602	0.337671	7.30705e-08	2.95453e-06	TSLP	thymic stromal lymphopoietin
ENSG00000145794	62.436	-0.895462	0.444335	0.00027976	0.00277734	MEGF10	multiple EGF like domains 10
ENSG00000145826	1639.06	-0.868807	0.488747	0.000622347	0.00526479	LECT2	leukocyte cell derived chemotaxin 2
ENSG00000145990	584.188	-0.612352	0.125713	1.35331e-07	5.02876e-06	GFOD1	glucose-fructose oxidoreductase domain containing 1
ENSG00000146005	24.2341	2.17012	0.250732	5.18992e-19	5.89575e-16	PSD2	pleckstrin and Sec7 domain containing 2
ENSG00000146006	13.2547	0.552	0.25212	0.00156644	0.0108789	LRRTM2	leucine rich repeat transmembrane neuronal 2
ENSG00000146013	70.5863	-1.73687	0.701423	3.21625e-05	0.000495634	GFRA3	GDNF family receptor alpha 3
ENSG00000146038	1750.64	1.0361	0.300079	6.55924e-05	0.000766823	DCDC2	doublecortin domain containing 2
ENSG00000146054	54.9175	-0.96795	0.271874	3.40623e-06	7.70756e-05	TRIM7	tripartite motif containing 7
ENSG00000146072	2061.47	0.467037	0.167269	0.00111095	0.00834212	TNFRSF21	TNF receptor superfamily member 21
ENSG00000146083	1972.01	0.239043	0.0807373	0.00185677	0.0107013	RNF44	ring finger protein 44
ENSG00000146122	1179.28	-0.423954	0.207987	0.00536151	0.027945	DAAM2	dishevelled associated activator of morphogenesis 2
ENSG00000146147	761.286	-0.785389	0.297711	6.22171e-05	0.00085449	MLIP	muscular LMNA interacting protein
ENSG00000146233	620.153	-1.61159	0.313964	1.53146e-09	1.09385e-07	CYP39A1	cytochrome P450 family 39 subfamily A member 1
ENSG00000146243	123.577	-0.4627	0.135177	6.96228e-05	0.000920067	IRAK1BP1	interleukin 1 receptor associated kinase 1 binding protein 1
ENSG00000146263	258.084	-0.492914	0.135912	3.17371e-05	0.000495498	MMS22L	MMS22 like, DNA repair protein
ENSG00000146352	54.6504	-0.160735	0.318209	0.00119942	0.00887237	CLVS2	clavesin 2
ENSG00000146386	656.782	-0.482784	0.169006	0.000318545	0.00345282	ABRACL	ABRA C-terminal like
ENSG00000146409	975.698	-0.396375	0.123749	0.000252663	0.00256709	SLC18B1	solute carrier family 18 member B1
ENSG00000146477	1309.77	0.478044	0.228827	0.00385075	0.0217531	SLC22A3	solute carrier family 22 member 3
ENSG00000146587	598.218	0.293587	0.0815253	0.000128061	0.0014983	RBAK	RB associated KRAB zinc finger
ENSG00000146648	6456.3	0.56818	0.153108	6.23623e-05	0.000855992	EGFR	epidermal growth factor receptor
ENSG00000146701	14701.3	0.352547	0.0996847	0.00014163	0.00163788	MDH2	malate dehydrogenase 2
ENSG00000146729	1340.38	0.673515	0.103816	4.86468e-11	5.15786e-09	NIPSNAP2	nipsnap homolog 2
ENSG00000146733	1051.87	0.375632	0.131654	0.00143484	0.0101813	PSPH	phosphoserine phosphatase
ENSG00000146755	272.397	1.95708	0.36503	9.78866e-08	3.78429e-06	TRIM50	tripartite motif containing 50
ENSG00000146757	237.072	0.257235	0.101143	0.00447401	0.0242793	ZNF92	zinc finger protein 92
ENSG00000146842	854.975	0.346365	0.0769157	1.86642e-06	4.64289e-05	TMEM209	transmembrane protein 209
ENSG00000146856	203.198	0.327243	0.125178	0.0023635	0.0149045	AGBL3	AGBL carboxypeptidase 3
ENSG00000146857	24.6413	0.860145	0.418592	0.00439224	0.0239984	STRA8	stimulated by retinoic acid 8
ENSG00000147010	1656.46	0.298278	0.105765	0.00176519	0.0119225	SH3KBP1	SH3 domain containing kinase binding protein 1
ENSG00000147027	1168.32	-0.485924	0.20712	0.00148822	0.0104466	TMEM47	transmembrane protein 47
ENSG00000147059	4.35148	0.556285	0.24922	0.00286749	0.0174152	SPIN2A	spindlin family member 2A
ENSG00000147082	40.5188	-0.389776	0.143337	0.00151029	0.0104665	CCNB3	cyclin B3
ENSG00000147100	2830.04	-0.474781	0.190289	0.00078618	0.00639016	SLC16A2	solute carrier family 16 member 2
ENSG00000147162	4344.04	0.270537	0.101474	0.00253967	0.0157983	OGT	O-linked N-acetylglucosamine (GlcNAc) transferase
ENSG00000147174	43.614	0.562097	0.148095	1.6355e-05	0.000290734	GCNA	germ cell nuclear acidic peptidase
ENSG00000147223	58.0845	-0.971113	0.437709	0.000214618	0.00226146	RIPPLY1	ripply transcriptional repressor 1
ENSG00000147231	173.77	-1.25945	0.201521	2.44873e-13	5.21579e-11	RADX	RPA1 related single stranded DNA binding protein, X-linked
ENSG00000147234	9.42949	0.462628	0.309129	0.00846286	0.0393701	FRMPD3	FERM and PDZ domain containing 3
ENSG00000147255	368.127	0.903625	0.349829	0.000556221	0.00482517	IGSF1	immunoglobulin superfamily member 1
ENSG00000147324	1107.68	-0.593147	0.12425	6.254e-08	2.58124e-06	MFHAS1	multifunctional ROCO family signaling regulator 1
ENSG00000147454	1222.45	-0.436306	0.130396	0.000111363	0.00118005	SLC25A37	solute carrier family 25 member 37
ENSG00000147465	27.1269	1.04222	0.310223	1.23143e-05	0.000228436	STAR	steroidogenic acute regulatory protein
ENSG00000147481	58.9061	-0.210493	0.362282	0.00412596	0.0227262	SNTG1	syntrophin gamma 1
ENSG00000147535	1270.08	0.575978	0.126184	3.96241e-07	1.26712e-05	PLPP5	phospholipid phosphatase 5
ENSG00000147573	1659.6	-0.671995	0.437843	0.00211723	0.0136917	TRIM55	tripartite motif containing 55
ENSG00000147650	323.155	-0.52738	0.196243	0.00035405	0.00334769	LRP12	LDL receptor related protein 12
ENSG00000147676	2741.88	1.53006	0.300646	1.37822e-11	1.72141e-09	MAL2	mal, T cell differentiation protein 2
ENSG00000147799	390.719	-0.382821	0.131621	0.000604559	0.00514166	ARHGAP39	Rho GTPase activating protein 39
ENSG00000147889	597.134	-0.707691	0.271531	0.000108483	0.0013177	CDKN2A	cyclin dependent kinase inhibitor 2A
ENSG00000147894	416.394	-0.309251	0.140614	0.00535288	0.0279183	C9orf72	C9orf72-SMCR8 complex subunit
ENSG00000147955	8165.03	-0.266215	0.0948617	0.00188238	0.0124982	SIGMAR1	sigma non-opioid intracellular receptor 1
ENSG00000147996	161.08	-0.283501	0.111084	0.00390003	0.0217532	ZNG1E	Zn regulated GTPase metalloprotein activator 1E
ENSG00000148019	553.539	-0.399888	0.0983388	6.20696e-06	0.000129775	CEP78	centrosomal protein 78
ENSG00000148175	13519.1	0.34385	0.130615	0.00132789	0.00965673	STOM	stomatin
ENSG00000148200	308.839	-0.981968	0.142115	6.20194e-13	1.15589e-10	NR6A1	nuclear receptor subfamily 6 group A member 1
ENSG00000148204	294.047	0.590896	0.277166	0.00343962	0.0199212	CRB2	crumbs cell polarity complex component 2
ENSG00000148225	180.64	-0.502861	0.136128	1.1114e-05	0.000208932	WDR31	WD repeat domain 31
ENSG00000148300	1594.4	-0.210834	0.079969	0.00429177	0.0208311	REXO4	REX4 homolog, 3'-5' exonuclease
ENSG00000148331	923.173	-0.182903	0.0764684	0.00954006	0.0429816	ASB6	ankyrin repeat and SOCS box containing 6
ENSG00000148343	930.939	-0.198213	0.083834	0.0088237	0.0404804	MIGA2	mitoguardin 2
ENSG00000148357	451.568	-0.499176	0.36673	0.00913751	0.0416211	HMCN2	hemicentin 2
ENSG00000148358	3618.2	0.287268	0.0752241	4.45639e-05	0.000654649	GPR107	G protein-coupled receptor 107
ENSG00000148411	1815.16	0.231984	0.0913012	0.00470699	0.0253533	NACC2	NACC family member 2
ENSG00000148468	1910.04	0.473554	0.224784	0.00588479	0.0299589	FAM171A1	family with sequence similarity 171 member A1
ENSG00000148484	2514.13	-0.269759	0.0771349	0.000256261	0.00259701	RSU1	Ras suppressor protein 1
ENSG00000148498	2400.41	0.262463	0.0760983	0.000241281	0.00247357	PARD3	par-3 family cell polarity regulator
ENSG00000148700	1863.02	-0.425818	0.148499	0.000707498	0.00585637	ADD3	adducin 3
ENSG00000148735	53.5029	-1.29376	0.563046	8.53294e-05	0.0010874	PLEKHS1	pleckstrin homology domain containing S1
ENSG00000148798	10.7015	-1.01437	0.5096	0.000589801	0.00504673	INA	internexin neuronal intermediate filament protein alpha
ENSG00000148803	3411.71	-0.338631	0.158113	0.00641191	0.0321282	FUOM	fucose mutarotase
ENSG00000148841	1189.79	-0.304842	0.127615	0.0068338	0.0336416	ITPRIP	inositol 1,4,5-trisphosphate receptor interacting protein
ENSG00000148842	810.23	0.381719	0.0985309	3.92224e-05	0.000588115	CNNM2	cyclin and CBS domain divalent metal cation transport mediator 2
ENSG00000148925	690.706	0.23232	0.0643212	0.000139405	0.00160814	BTBD10	BTB domain containing 10
ENSG00000148935	588.513	-0.539884	0.152215	5.42925e-05	0.000767299	GAS2	growth arrest specific 2
ENSG00000149054	40.6661	-0.747297	0.300252	0.000521875	0.00459706	ZNF215	zinc finger protein 215
ENSG00000149115	6358.7	0.20913	0.0839589	0.00709877	0.0345186	TNKS1BP1	tankyrase 1 binding protein 1
ENSG00000149131	99810	-0.420418	0.147247	0.000609469	0.0051742	SERPING1	serpin family G member 1
ENSG00000149269	1704.57	-0.413173	0.109352	1.92821e-05	0.000332126	PAK1	p21 (RAC1) activated kinase 1
ENSG00000149305	12.3541	-1.1353	0.758611	0.0014678	0.0103474	HTR3B	5-hydroxytryptamine receptor 3B
ENSG00000149451	138.714	0.644057	0.27467	0.0018328	0.0122646	ADAM33	ADAM metallopeptidase domain 33
ENSG00000149452	66.2161	2.78536	0.553983	6.45071e-09	3.7437e-07	SLC22A8	solute carrier family 22 member 8
ENSG00000149499	1970.89	-0.245086	0.0808061	0.000968106	0.00648314	EML3	EMAP like 3
[truncated: 1,967 more rows]
